# Supplementary material for: Multi-omics profiling reveals single-seed mutants of Ephedra saxatilis as dominant variants in high-altitude Xizang
Source: BMC Plant Biol. 2025 Aug 22;25:1118. doi: 10.1186/s12870-025-07153-x (PMC12372293; doi:10.1186/s12870-025-07153-x)
Supplement: Supplementary file 2 — Supplementary Material 2. [file 12870_2025_7153_MOESM2_ESM.xlsx]

## Sheet: shee1
Index	Compounds	Class	Q1 (Da)	Q3 (Da)	Molecular Weight	Ion mode	Ionization model	Formula	D24-1	D24-2	D24-3	D48-1	D48-2	D48-3	D72-1	D72-2	D72-3	D96-1	D96-2	D96-3	D120-1	D120-2	D120-3	S24-1	S24-2	S24-3	S48-1	S48-2	S48-3	S72-1	S72-2	S72-3	S96-1	S96-2	S96-3	S120-1	S120-2	S120-3	MWXS246494b_R1	MWXS246494b_R2	MWXS246494b_R3	cpd_ID	CAS	kegg_map
ICAld	Indole-3-carboxaldehyde	Auxin	146.1	91	145.053	Positive	[M+H]+	C9H7NO	86.8272	92.8738	781.888	194.415	140.537	147.609	62.6857	161.142	28.7466	288.925	21.1664	182.072	28.7858	23.5278	28.8305	634.861	203.389	766.349	97.5519	132.475	74.1957	66.8478	55.1991	55.7581	113.41	97.4135	133.401	70.4531	57.4431	132.107	257.72	266.625	270.785	C08493	487-89-8	-
2MeScZR	2-Methylthio-cis-zeatin riboside	CK	397.974	266.1	397.142	Positive	[M+H]+	C16H23N5O5S	0.726874	3.29316	7.21156	1.87312	1.52977	1.72096	1.59133	1.1182	0.316927	1.16993	0.30109	1.1884	0.361336	0.288535	0.388401	6.07777	1.51822	5.4827	3.035	2.25559	2.28838	1.53473	2.30389	1.59882	1.04145	0.832256	0.954655	1.01908	0.33027	1.0209	2.08185	1.9608	2.08995	-	52049-48-6	-
JA-Val	N-[(-)-Jasmonoyl]-(L)-valine	JA	308.049	116	309.194	Negative	[M-H]-	C17H27NO4	1.15585	0.379645	0.826791	0.507764	0.71223	0.396273	0.191574	1.29227	0.215852	0.886388	0.0993012	0.629925	0.194997	0.166392	0.231989	1.20795	0.990267	1.04831	0.231657	0.259693	0.184724	0.16372	0.159788	0.154994	0.591546	0.478807	0.834297	0.717166	0.0491477	1.13143	0.586152	0.638953	0.651177	-	120303-51-7	-
JA	Jasmonic acid	JA	209.1	58.8	210.126	Negative	[M-H]-	C12H18O3	6.94961	3.96249	10.1158	6.28717	10.0555	2.9737	1.90591	24.4468	5.04848	8.40256	2.40459	14.1282	3.53429	5.61088	3.77386	12.7868	10.1708	12.835	2.0428	3.37356	1.54774	1.97931	1.69813	2.57934	11.5044	8.21737	15.2636	11.5716	5.25884	11.3651	7.75868	7.00873	8.50613	C08491	3572-66-5	ko00592,ko01100,ko01110,ko04075
GA20	Gibberellin A20	GA	331.3	287	332.162	Negative	[M-H]-	C19H24O5	1459.4	2021.9	1402.09	646.5	693.54	1604.15	2411.37	654.045	879.688	875.301	765.853	799.471	945.928	542.125	699.649	994.118	1050.21	1383.26	2220.37	2069.36	3278.74	1646.08	1555.48	1185.97	1133.59	367.48	502.471	879.022	70.2676	666.738	1112.75	1200.53	1040.22	C02035	19143-87-4	ko00904,ko01100,ko01110
GA12-ald	Gibberellin A12 aldehyde	GA	315.1	271.1	316.204	Negative	[M-H]-	C20H28O3	60.8532	48.1043	24.3936	17.3834	24.4416	8.4705	21.6185	17.8698	43.9851	8.74858	121.149	107.089	99.8232	23.6815	163.812	46.3493	57.9475	8.76473	60.5365	101.737	28.2311	16.7356	4.42798	3.3621	31.3111	114.482	4.28979	10.4247	3.97139	7.90708	52.9258	43.9198	48.9123	C06093	19436-07-8	ko00904,ko01100,ko01110
IPR	N6-isopentenyladenosine	CK	336.2	204.2	335.159	Positive	[M+H]+	C15H21N5O4	1.40613	1.37382	54.8499	1.04142	2.73819	1.3286	1.52982	3.69614	2.23642	2.10311	1.60257	2.50219	0.904144	1.39949	2.0774	39.4558	2.83953	41.5967	1.80491	1.34474	1.726	1.28798	1.75087	0.951276	2.2527	2.05609	2.47762	2.14798	1.39841	2.36802	9.7041	9.7467	9.66307	C04432	7724-76-7	ko00908,ko01100,ko01110
SA	Salicylic acid	SA	137	93	138.032	Negative	[M-H]-	C7H6O3	241.024	291.211	1568.08	398.209	642.657	301.005	328.535	443.953	2875.03	496.888	2035.48	592.3	496.147	2174.05	2218.27	1757.22	422.534	1680.48	329.61	288.134	259.659	340.859	327.415	260.196	392.778	416.928	520.172	333.452	572.106	647.411	896.375	857.707	788.365	C00805	69-72-7	ko00996,ko01100,ko01110,ko04075
TRP	L-tryptophan	Auxin	205.063	188.1	204.09	Positive	[M+H]+	C11H12N2O2	7443.77	9851.07	17687.5	7481.3	6952.88	5977.42	11172.9	7235.27	5800	8349.23	6832	4705.87	5381.54	3976.71	3727.19	14230.9	6173.24	22191	12241	9786.96	10548.1	11720.9	11393.2	8601.65	6104.17	7120.04	6147.54	6123.52	12157.4	7226.92	7212	6777.85	7914.4	C00078	73-22-3	ko00260,ko00380,ko00400,ko00901,ko00966,ko00970,ko00996,ko00999,ko01100,ko01110,ko01210,ko01230,ko01240
Phe	L-Phenylalanine	SA	166.1	149.1	165.079	Positive	[M+H]+	C9H11NO2	11375.8	11472.5	24357.8	8477.57	8285.99	10221.6	12640.6	8722.27	14287.7	10772.7	13686	11117.5	12977	11374.3	16417	21894.3	10625	26777.2	13354.1	11121.7	13470.9	12077.5	13426	10895.9	11048.5	10331.7	11608.8	10516	5704.29	9585.23	13870.1	15217.8	15672.7	C00079	63-91-2	ko00360,ko00400,ko00460,ko00470,ko00940,ko00960,ko00966,ko00970,ko00996,ko00999,ko01100,ko01110,ko01210,ko01230,ko02010
t-CA	trans-Cinnamic acid	SA	146.8	77.1	148.052	Negative	[M-H]-	C9H8O2	86.4825	228.99	2621.79	123.821	127.598	149.004	318.42	101.995	63.7804	214.899	89.3612	208.672	141.319	70.4662	128.968	2351.83	133.816	1967.67	296.723	201.173	331.424	144.458	308.938	246.101	186.953	226.644	220.879	166.202	51.9673	227.28	606.062	520.237	588.822	C00423	140-10-3	ko00130,ko00360,ko00940,ko00996,ko00999,ko01100,ko01110
ICA	Indole-3-carboxylic acid	Auxin	160	116.1	161.048	Negative	[M-H]-	C9H7NO2	101.763	51.3106	318.088	251.348	131.181	151.122	33.2209	243.133	116.986	309.407	31.1481	212.931	76.9414	78.4526	72.5053	308.451	192.736	306.341	50.3324	59.9492	44.9677	34.3814	22.8566	29.8987	116.209	123.86	142.172	114.221	27.2754	161.609	158.352	151.286	150.141	C19837	771-50-6	-
IAA-Asp	Indole-3-acetyl-L-aspartic acid	Auxin	288.929	131.9	290.09	Negative	[M-H]-	C14H14N2O5	532.712	639.774	2752.85	671.978	1995.1	435.701	443.796	1247.89	131.204	677.614	195.064	1617.99	305.148	160.654	106.58	960.542	1846.67	1165.79	1132.68	993.916	965.985	535.826	654.559	468.368	1144.24	1802.49	1460.2	968.728	104.123	1127.74	1093.71	1026.35	1302.91	-	2456-73-7	-
IAA	Indole-3-acetic acid	Auxin	176.1	130.1	175.063	Positive	[M+H]+	C10H9NO2	34.758	81.3903	1127.52	45.6045	72.4306	42.2382	73.4699	63.3204	45.8597	42.037	35.5654	173.846	26.9762	19.5998	28.7959	560.74	63.4862	650.108	139.983	80.8945	64.7785	76.2144	84.9775	68.5006	43.6098	50.6704	43.778	54.9209	30.0878	104.857	188.875	174.672	183.204	C00954	87-51-4	ko00380,ko01100,ko04075
MEIAA	Methyl indole-3-acetate	Auxin	190.171	130	189.079	Positive	[M+H]+	C11H11NO2	4.77535	10.5785	14.5717	6.97091	8.10014	8.67887	7.37487	8.64457	3.7545	7.02407	3.37203	11.7443	2.82339	3.07895	3.05494	8.70596	10.3317	8.42086	9.86971	6.97818	6.60428	6.53049	7.95466	5.29507	7.63042	7.31259	9.10767	7.84788	5.7733	8.31921	7.93318	7.37033	7.3922	-	1912-33-0	-
JA-ILE	Jasmonoyl-L-isoleucine	JA	322.4	129.7	323.21	Negative	[M-H]-	C18H29NO4	25.5931	13.4843	21.7204	10.2671	18.5128	13.397	7.40882	34.6779	8.85225	23.9951	3.93579	23.1783	6.11457	5.81881	8.93295	30.69	23.1263	23.3333	7.71466	10.1657	10.1548	7.19964	6.63221	7.90264	18.0435	15.2737	23.6913	22.2243	1.33212	29.1217	16.2428	16.3903	18.3075	C18699	120330-93-0	ko04075
IAA-Glu	Indole-3-acetyl glutamic acid	Auxin	302.97	145.9	304.106	Negative	[M-H]-	C15H16N2O5	100.567	242.242	221.076	123.416	210.03	196.327	141.892	171.401	69.2741	357.494	92.2394	188.148	85.8479	78.3609	57.11	88.4989	325.28	611.766	208.294	401.028	273.186	180.664	125.004	154.949	176.147	194.531	131.443	432.74	15.5795	302.562	194.61	242.629	202.208	-	57105-48-3	-
IAA-Phe	N-(3-Indolylacetyl)-L-phenylalanine	Auxin	321.025	164.1	322.132	Negative	[M-H]-	C19H18N2O3	1.00711	2.3609	15.4423	3.8283	5.45467	3.96234	1.02214	4.48206	0.208238	4.8815	0.571535	1.31564	0.793753	0.232532	0.322535	5.70403	7.18593	10.8855	3.11777	1.26168	2.08842	1.10726	1.34686	1.80268	1.39466	1.90118	3.10221	7.03674	0.143253	2.59514	4.25378	5.15765	4.75448	-	57105-50-7	-
OxIAA	2-oxindole-3-acetic acid	Auxin	192.14	146.1	191.058	Positive	[M+H]+	C10H9NO3	99.0168	140.357	565.655	104.469	164.763	116.991	118.551	102.923	49.3822	156.911	45.8194	129.836	60.93	47.8575	55.718	487.382	172.409	496.737	170.4	136.694	118.847	125.718	129.717	96.7267	105.455	85.4563	108.437	106.738	67.5679	118.858	167	170.237	165.026	-	2971-31-5	-
2MeSiP	2-Methylthio-N6-isopentenyladenine	CK	250.074	182.1	249.105	Positive	[M+H]+	C11H15N5S	0.211251	0.227384	0.332174	0.683454	0.76108	0.879761	1.71305	0.435346	0.883102	0.798874	0.577487	1.91374	0.457164	0.326156	0.465376	0.380296	0.676739	0.386256	0.671749	0.31551	0.992363	1.04543	1.46487	0.400103	1.07362	0.869748	0.566945	0.69955	11.2622	1.42886	1.2849	1.31403	1.17695	-	20758-33-2	-
ABA	Abscisic acid	ABA	263.1	153.1	264.136	Negative	[M-H]-	C15H20O4	102.898	59.0286	78.8325	127.935	48.3443	103.037	70.4145	176.658	47.7228	162.152	127.726	161.398	244.561	147.782	498.872	100.971	12.3492	118.954	85.6376	86.6106	107.583	63.3072	73.5303	58.7965	90.5274	99.7602	86.2172	855.316	151.287	717.299	217.702	197.736	209.979	C06082	21293-29-8	ko00906,ko01100,ko01110,ko04075
tZOG	trans-Zeatin-O-glucoside	CK	382.088	220.2	381.165	Positive	[M+H]+	C16H23N5O6	540.143	560.741	155.912	589.763	574.299	670.33	525.355	755.862	448.139	426.201	557.107	469.62	587.042	518.562	616.821	259.788	646.299	155.345	510.555	504.769	587.382	319.526	368.249	479.621	451.63	530.928	479.244	458.643	175.963	616.57	457.08	453.933	389.49	C03423	56329-06-7	ko00908,ko01110
IP	N6-isopentenyladenine	CK	204.3	136	203.117	Positive	[M+H]+	C10H13N5	0.559481	0.380662	0.988086	0.573969	0.700449	0.860575	1.13779	0.432236	0.611364	0.842482	0.21911	0.944815	0.312755	0.269973	0.37884	0.890305	0.574134	0.670731	1.19062	0.655906	0.831775	0.968951	1.43304	0.642779	0.730923	0.367538	0.388612	0.675522	4.62608	0.84468	0.883068	0.856115	0.844498	-	2365-40-4	-
iPRMP	N-6-iso-pentenyladenosine-5'-monophosphate	CK	416	204.1	415.126	Positive	[M+H]+	C15H22N5O7P	5.85908	13.7549	27.8368	10.4347	16.1765	6.85098	12.2947	10.635	5.79298	9.30629	6.11359	6.84495	5.40411	8.31112	7.90325	21.9274	11.5741	29.9791	16.7134	13.7776	9.08143	15.2258	12.5629	12.3786	8.45199	6.46203	8.34122	5.51361	3.00635	7.23916	10.3814	10.2257	9.43155	-	20268-93-3	-
GA7	Gibberellin A7	GA	329.2	223	330.147	Negative	[M-H]-	C19H22O5	5.80936	1.91573	2.02145	2.5074	1.03357	1.78656	1.84486	1.87914	1.71981	2.21581	1.37035	3.36819	2.31486	1.60233	3.03691	3.11414	1.14043	1.25122	2.61994	2.21105	1.0103	2.37439	1.84074	2.47677	0.51586	1.129	1.0954	0.654544	0	1.12766	2.60432	2.20099	2.17838	C11867	510-75-8	ko00904,ko01110
2MeSiPR	2-Methylthio-N6-isopentenyladenosine	CK	382.08	250.2	381.147	Positive	[M+H]+	C16H23N5O4S	2.05829	4.18043	6.39006	6.13071	6.034	3.18383	3.42307	2.71616	0	2.82694	1.33634	3.32069	1.8867	1.54954	1.58544	0	3.92993	5.77233	4.89043	3.9563	3.17471	3.54486	4.04344	2.82454	2.62009	3.06363	3.20353	1.78178	2.07685	3.54995	2.99445	2.42502	3.30055	-	20859-00-1	-
MEJA	Methyl jasmonate	JA	225.2	151.2	224.141	Positive	[M+H]+	C13H20O3	20.8796	5.33827	40.6043	8.08162	25.2311	8.82935	4.48554	9.83792	6.63073	9.56443	3.71096	7.36968	4.41166	34.1424	8.2914	16.8804	14.734	32.2876	5.46308	4.54927	3.61282	5.16928	2.85544	3.70219	6.55769	4.36602	0	7.19932	0	20.4036	9.44125	8.65115	8.9767	C11512	39924-52-2	ko00592,ko01110
ILA	Indole-3-lactic acid	Auxin	203.95	158	205.074	Negative	[M-H]-	C11H11NO3	0	0	486.069	74.814	230.925	169.87	155.528	67.408	37.5356	342.015	96.4738	284.783	133.289	86.5429	66.4775	564.863	319.058	550.151	151.078	95.8063	92.5847	211.619	169.834	175.849	271.059	155.624	372.997	147.725	31.2759	180.371	241.141	236.536	243.001	-	1821-52-9	-
2-Coumarate	2-Coumarate	SA	162.8	119	164.047	Negative	[M-H]-	C9H8O3	18.5958	32.8393	88.6447	67.6425	22.0934	77.6685	37.2809	19.7155	16.2686	30.1057	11.4188	51.359	16.0352	12.8734	10.7087	0	38.1	108.911	44.3826	34.9101	54.2032	39.0327	52.9456	46.9425	31.1719	34.763	32.5308	20.7103	0	25.649	47.6935	49.3745	51.6645	C01772	614-60-8	ko00360,ko00999,ko01100,ko01110
SAG	Salicylic acid 2-O-β-glucoside	SA	299.2	137	300.085	Negative	[M-H]-	C13H16O8	0	104.31	185.751	0	163.394	0	69.1295	156.056	809.466	160.628	359.147	141.917	170.359	304.102	212.433	204.59	158.987	140.014	104.549	94.1644	74.8602	67.9799	88.7643	139.509	99.2953	128.072	144.636	78.6281	54.3257	133.403	168.957	165.867	169.725	-	10366-91-3	-
IAA-Trp	Indole-3-acetyl-L-tryptophan	Auxin	360.007	203	361.143	Negative	[M-H]-	C21H19N3O3	0.636088	1.92255	4.52127	1.64978	1.02753	1.00956	0.540461	0.656253	0	0.757071	0.799228	1.01639	0	0	0	1.40845	1.29285	1.611	1.47848	0	1.17605	0.789971	0.906686	0.504664	0.886112	0.913431	0.709302	0.840131	0.301846	0	1.05354	1.45157	1.17963	-	57105-53-0	-
IAA-Leu	N-(3-Indolylacetyl)-L-leucine	Auxin	289.195	130	288.147	Positive	[M+H]+	C16H20N2O3	1.31016	0	14.1277	1.0662	2.24133	1.77473	0.685491	0	0	1.76571	0.916259	1.12932	0.754479	0	0	4.95481	2.61513	9.78424	2.30657	1.12368	1.58283	1.08744	0.74511	0.950568	1.395	0	1.41959	2.94494	0	0	3.09938	3.78783	3.5959	-	36838-63-8	-
JA-Phe	N-[(-)-Jasmonoyl]-(l)-phenalanine	JA	358.169	120.2	357.194	Positive	[M+H]+	C21H27NO4	0.563438	0.559895	0	0	0.639315	0.263711	0.291303	0.716444	0	0.496238	0.183129	0.477507	0.298862	0	0	0	0.819929	0	0.425259	0.544426	0.291251	0.236864	0.183061	0.184878	0.329767	0.233831	0.487062	0.417929	0	0.816809	0	0	0	-	120303-53-9	-
tZR	trans-Zeatin riboside	CK	352.2	219.9	351.154	Positive	[M+H]+	C15H21N5O5	0.451084	0	2.12678	0	0	0.327432	0.195482	0.118501	0.347537	0.148833	0.172941	0	0.321092	0.207152	0.412407	0.995946	0.179418	2.42447	0	0	0.106383	0.111134	0	0.184235	0	0.0826223	0.0549382	0.132435	0	0.112953	0.346285	0.26102	0.29753	C16431	6025-53-2	ko00908,ko01110
IPA	3-Indolepropionic acid	Auxin	190	130	189.079	Positive	[M+H]+	C11H11NO2	9.99454	0	0	11.4885	0	10.9042	7.26247	0	9.25233	0	4.59894	0	8.16222	5.1517	10.5088	47.6199	0	35.3449	7.15951	0	7.11829	5.53252	5.92821	5.71259	0	7.60031	7.06573	7.69087	4.27499	9.76309	0	0	0	-	830-96-6	-
TRA	Tryptamine	Auxin	161.102	144.1	160.1	Positive	[M+H]+	C10H12N2	92.8206	86.8652	120.012	64.0886	0	95.6714	49.0464	0	573.23	0	228.996	0	42.0879	239.828	166.966	121.507	0	130.556	101.124	110.728	101.992	55.8011	55.7142	46.8118	0	0	0	0	73.4063	0	110.708	120.522	105.621	C00398	61-54-1	ko00380,ko00901,ko01100,ko01110
IAA-Glc	1-O-indol-3-ylacetylglucose	Auxin	360.1	198.2	337.116	Positive	[M+Na]+	C16H19NO7	0	115.877	148.734	0	744.476	0	86.4241	1443.18	0	0	0	612.421	0	0	82.1942	277.006	1019.83	0	0	97.0521	113.314	85.6644	54.0225	92.7881	666.381	624.346	841.624	873.631	0	1094.17	449.88	414.64	450.358	-	19817-95-9	-
5DS	5-Deoxystrigol	SL	331.116	217.2	330.147	Positive	[M+H]+	C19H22O5	0	2.58638	6.4046	3.20288	2.73565	2.38874	2.64249	2.46818	3.01524	2.39472	0	2.42601	0	0	0	7.1536	2.47282	5.8484	2.52502	2.53248	2.61869	0	0	0	0	2.56363	2.55664	0	0	2.54564	3.56887	3.25485	3.5288	C18037	151716-18-6	ko00906,ko01110
MeSAG	2-Methoxycarbonylphenyl beta-D-glucopyranoside	SA	337.1	337.1	314.1	Positive	[M+Na]+	C14H18O8	0	0	0	2363.85	1281.66	0	1307.99	1768.75	0	1570.13	2456.43	1960	0	0	3179.52	0	2469.1	0	869.954	743.079	0	867.16	0	0	2027.27	1418.52	1465.61	1856.84	0	1435.38	0	0	0	-	10019-60-0	-
tZRMP	9-Ribosyl-trans-zeatin 5'-monophosphate	CK	432	220.1	431.121	Positive	[M+H]+	C15H22N5O8P	32.9685	28.49	0	20.429	0	23.231	18.2692	0	8.38911	0	13.6966	0	19.2867	14.7648	14.206	0	0	0	13.1124	13.6672	28.8322	17.4607	13.6993	15.7112	0	0	0	10.7866	0	0	0	0	0	-	25615-16-1	-
OPC-4	3-oxo-2-(2-(Z)-Pentenyl) cyclopentane-1-butyric acid	JA	239.136	221.3	238.157	Positive	[M+H]+	C14H22O3	71.9395	0	0	0	69.6493	38.2304	0	129.909	0	76.1727	15.9287	53.397	39.1773	0	49.7843	0	47.3415	0	0	0	0	0	0	0	34.2385	32.2009	70.5321	50.2315	49.6535	54.8791	0	0	0	-	136845-17-5	-
cZ	cis-Zeatin	CK	220.3	136.1	219.112	Positive	[M+H]+	C10H13N5O	0.304426	0	8.36678	0	0	0.337577	0	0.342303	0.240549	0	0	0.447647	0.177215	0.261254	0	6.89219	0	6.32082	0	0.352383	0.145255	0	0	0	0.236779	0.124284	0	0.172181	0.623341	0	0.923763	1.2352	1.18871	C15545	32771-64-5	ko00908,ko01100,ko01110
oT	ortho-Topolin	CK	242.067	136.1	241.096	Positive	[M+H]+	C12H11N5O	0	0	43.2207	0	3.27351	0	0	0	3.66233	0	0.605926	7.48968	0	0.574048	1.01986	10.4045	0.733373	14.7596	0	0	0.305505	0.408698	1.46435	0	0.129384	0	0	0	5.26493	1.19974	4.16397	3.94575	4.3734	-	20366-83-0	-
IAM	3-Indole acetamide	Auxin	175.072	130.1	174.079	Positive	[M+H]+	C10H10N2O	0	0	18.2177	2.7312	1.784	2.58969	0	1.22779	6.68751	2.1107	0	0	0	0	0	19.7441	0	23.4072	3.04247	3.60382	0	0.649631	1.78289	0	0	1.68188	0	1.5264	2.3032	0	2.04818	2.24449	1.84693	C02693	879-37-8	ko00380,ko01100
tZ	trans-Zeatin	CK	220.2	136.1	219.112	Positive	[M+H]+	C10H13N5O	0.240372	0.356154	0	0	0	0	0.20319	0	0.380615	0	0.222661	0	0.339183	0.33328	0.441097	0	0	0	0	0	0.186496	0.250112	0.109453	0.15738	0.0894154	0	0	0	0.0835766	0	0	0	0	C00371	1637-39-4	ko00908,ko01100,ko01110,ko04075
2MeScZ	2-Methylthio-cis-zeatin	CK	266.154	182.2	265.1	Positive	[M+H]+	C11H15N5OS	0	0.754147	0	0	0	0.427069	0.968523	0	0	0	0.249925	0.58333	0	0	0	0	0	0	0	0.876499	0.769317	0.547277	0.824885	0.54473	0.506539	0	0	0.325807	1.05012	0	0	0	0	-	52020-11-8	-
oTR	ortho-Topolin riboside	CK	374.065	136	373.139	Positive	[M+H]+	C17H19N5O5	0	0	60.001	0	4.6219	0	0	0	8.37775	0	8.07879	5.41061	1.04559	6.0053	14.9309	4.73605	1.22644	41.2058	0	0	0	0	0.797843	0	0	0	0	0	0.707931	0	5.9657	5.47372	6.52778	-	50868-58-1	-
oT9G	ortho-Topolin-9-glucoside	CK	404.011	136.2	403.149	Positive	[M+H]+	C18H21N5O6	0	0	7.59101	0	2.42954	0	0	0	3.32332	0	2.90081	1.64245	0.519968	2.67441	5.42462	0	1.71999	2.37902	0	0	0	0	2.5103	0	0	0	0	0	2.45525	0.900573	1.28981	1.39788	1.55101	-	160299-96-7	-
IAA-Val-Me	Indole-3-acetyl-L-valine methyl ester	Auxin	289.208	130.1	288.147	Positive	[M+H]+	C16H20N2O3	0	0	0	0	0	0.368695	0.213067	1.4188	0.583107	0	0.641358	0.46065	0.53767	0.398211	0	0	0	0	0	0.595677	0.490284	0	0.200679	0	0	0	0	0	0.0881254	0	0	0	0	-	1308991-15-2	-
IAN	3-Indoleacetonitrile	Auxin	157.037	130.1	156.069	Positive	[M+H]+	C10H8N2	0	0	0	0	0.37026	0.486118	0	0	0	0.246289	0.310676	0	0	0	0	0	0	0	0.374831	0	0.372928	0.124786	0	0.386608	0.262785	0.230037	0.143381	0.293988	0	0	0	0	0	-	771-51-7	-
GA3	Gibberellin A3	GA	345	239	346.142	Negative	[M-H]-	C19H22O6	0	0	4.76791	0	0	0	0	0	2.09285	0.679195	3.21792	0	3.74429	2.19077	0	5.94495	0	0	0	0	0	0	0	0.506131	0	0	2.1211	0.421105	5.36829	1.03226	2.27447	1.94728	1.56479	C01699	77-06-5	ko00904,ko01110
GA5	Gibberellin A5	GA	329.1	145	330.147	Negative	[M-H]-	C19H22O5	0	13.618	0	11.6972	0	15.2896	0	0	7.70759	0	0	0	9.24897	0	9.94178	0	0	0	0	0	12.9475	0	8.85654	7.10564	0	7.23413	0	0	0	0	0	0	0	C11871	561-56-8	ko00904,ko01110
cZROG	cis-Zeatin-O-glucoside riboside	CK	514.142	382	513.207	Positive	[M+H]+	C21H31N5O10	0.373688	0.303706	0	0.498511	0	0.313984	0	0	0	0	0	0	0.190701	0	0	0	0	0.779543	0	0	0	0	0.222498	0.244992	0.10481	0	0	0	0	0	0	0	0	-	125225-72-1	-
BAPR	6-Benzyladenosine	CK	358.079	226.1	357.144	Positive	[M+H]+	C17H19N5O4	0	0	0	0	0	0	0.14035	0.0876257	0	0	0.112115	0	0	0.138422	0	0	0	0	0	0	0.198891	0	0	0.170421	0	0	0.12082	0	0	0.0652058	0	0	0	-	4294-16-0	-
mT	meta-Topolin	CK	242.07	107.1	241.096	Positive	[M+H]+	C12H11N5O	0.349549	0	0	0.85929	0	0.919048	0.504484	0	0	0	0	0	0.421239	0	0	0	0	0	0	0	0	0	0	0.443597	0	0	0.414093	0.741594	0	0	0	0	0	-	75737-38-1	-
cZRMP	cis-Zeatin riboside monophosphate	CK	432	220.2	431.121	Positive	[M+H]+	C15H22N5O8P	0	5.96461	0	0	0	0	3.19459	5.20463	0	0	0	0	0	0	0	0	0	0	4.95221	0	0	0	3.24001	4.25498	0	2.93571	0	0	1.98425	0	0	0	0	-	125225-71-0	-
GA9	Gibberellin A9	GA	315.1	270.9	316.167	Negative	[M-H]-	C19H24O4	0	0	55.4897	0	0	0	0	2.08323	0	4.38903	0	0	0	0	0	45.8199	0	74.019	3.3693	0	0	0	0	0	0	0	0	0	2.54875	0	11.5824	12.6708	11.1227	C11863	427-77-0	ko00904,ko01100,ko01110
GA53	Gibberellin A53	GA	347.1	303.1	348.194	Negative	[M-H]-	C20H28O5	0	0	6.01156	0	0	0	1.50313	0	0	0	0	0	0	0	0	6.95488	0	13.9312	2.70494	0	0	0	0	0	0	0	0	0	4.25684	0	0	0	0	C06094	51576-08-0	ko00904,ko01100,ko01110
IAA-Val	N-(3-Indolylacetyl)-L-valine	Auxin	275.134	130	274.132	Positive	[M+H]+	C15H18N2O3	0	0	6.52374	0	0	0	0	0	0	1.18303	0	0	0	0	0	4.80512	0	5.60051	0.989494	0	0	0	0	0	0	0	0	0.907221	0	0	0	0	0	-	57105-42-7	-
GA8	Gibberellin A8	GA	363.1	275.2	364.152	Negative	[M-H]-	C19H24O7	0	0	0	0	0	0	1.84082	0	0	0	0	2.06238	0	0	2.28538	0	0	0	2.60776	2.88518	2.24492	0	0	0	0	0	0	0	0	0	0	0	0	C03579	7044-72-6	ko00904
iP9G	N6-Isopentenyl-adenine-9-glucoside	CK	366.113	204.1	365.17	Positive	[M+H]+	C16H23N5O5	0	0	5.17482	0	0	0	0	0	0.996285	0	0	0	0	0.902444	0	3.81017	0	2.93255	0	0	0	0.485749	0	0	0	0	0	0	0	0	0.696967	1.2287	1.1309	-	83087-94-9	-
H2JA	Dihydrojasmonic acid	JA	211.1	59	212.141	Negative	[M-H]-	C12H20O3	0	0	0	0	0	0	0	0.804456	0	0	0	0	0	0.347259	0	0	0.291355	0	0	0	0	0	0	0	0	0.222694	0	0.32053	0	0.329363	0	0	0	-	3572-64-3	-
ACC	1-Aminocyclopropanecarboxylic acid	ETH	102.2	56	101.048	Positive	[M+H]+	C4H7NO2	0	0	0	0	28.5353	0	0	0	0	0	0	0	0	29.8772	0	0	0	0	21.6639	17.2828	0	24.0377	0	26.9625	0	0	0	0	0	0	0	0	0	-	22059-21-8	-
BAP	6-Benzyladenine	CK	226.051	91.1	225.101	Positive	[M+H]+	C12H11N5	0	0	0	0.223237	0	0	0.398604	0	0	0	0.230431	0	0.491328	1.13025	0	0	0	0	0	0	0	0	0	0.404211	0	0	0	0	0	0	0	0	0	C11263	1214-39-7	-
cZ9G	cis-Zeatin-9-glucoside	CK	382.099	220.1	381.165	Positive	[M+H]+	C16H23N5O6	0	0	0	0	0	3.26973	0	0	0	0	0	0	0	0	0	0	0	0	0	0	0	1.63396	1.4477	1.5775	0	0	0	0	2.25035	0	0	0	0	-	169565-72-4	-
DZ	Dihydrozeatin	CK	222	136.1	221.128	Positive	[M+H]+	C10H15N5O	0	0	9.70969	0	0	0	0	0	0	0	0	0.451874	0	0	0	8.47974	0	7.62475	0	1.14929	0	0	0	0	0	0	0	0	0	0	0	0	0	C02029	14894-18-9	ko00908,ko01110,ko04075
IAA-Leu-Me	Indole-3-acetyl-L-leucine methyl ester	Auxin	302.9	130.1	302.163	Positive	[M+H]+	C17H22N2O3	0	0	0	0	0.0832036	0	0	0	0.523003	0	0	0	0	0	0	0	0	0	0	0	0.205181	0	0	0	0	0	0	0	0.0900845	0	0	0	0	-	30372-97-3	-
GA44	Gibberellin A44	GA	345.1	301.2	346.178	Negative	[M-H]-	C20H26O5	0	0	292.508	0	0	0	0	0	0	0	0	0	0	0	0	333.018	0	432.688	0	0	0	0	0	0	0	0	0	20.2146	0	0	0	0	0	C12308	36434-15-8	-
GA15	Gibberellin A15	GA	329.1	131	330.183	Negative	[M-H]-	C20H26O4	0	0	15.1853	0	0	0	0	0	0	0	0	0	0	0	0	16.5263	0	13.088	0	0	0	0	0	0	0	0	0	0	0	0	3.9665	3.0915	3.31595	C14162	13744-18-8	-
GA6	Gibberellin A6	GA	345.2	257.1	346.142	Negative	[M-H]-	C19H22O6	0	0	0	0	0	0	0	0	0	0	0	0	0	0	0	0	0	0	14.7181	0	10.2804	0	10.8124	0	0	0	0	0	0	0	0	0	0	C11856	19147-78-5	-
GA29	Gibberellin A29	GA	347.2	259.1	348.157	Negative	[M-H]-	C19H24O6	0	0	0	0	0	0	0	0	0	0	0	0	0	36.5062	0	0	0	0	71.8619	0	0	0	0	0	0	0	34.8453	0	0	0	0	0	0	C06096	29774-53-6	ko00904
DHZROG	Dihydrozeatin-O-glucoside riboside	CK	516.128	222.1	515.223	Positive	[M+H]+	C21H33N5O10	0	0	0.730984	0	0	0	0	0	0	0	0	0	0	0	0	0.405902	0	0.562234	0	0	0	0	0	0	0	0	0	0	0	0	0	0	0	-	62512-95-2	-
12-OH-JA	12-Hydroxyjasmonic acid	JA	209.2	191.2	226.121	Positive	[M-H2O+H]+	C12H18O4	0	0	200.643	0	0	0	0	0	0	0	0	0	0	0	0	0	0	238.744	0	0	0	0	0	0	0	0	0	0	0	0	0	0	0	-	140631-27-2	-
pT9G	4-[[(9-beta-D-Glucopyranosyl-9H-purin-6-yl)amino]methyl]phenol	CK	404.075	242.1	403.149	Positive	[M+H]+	C18H21N5O6	0	0	3.18433	0	0	0	0	0	0	0	0	0	0	0	0	2.45065	0	0	0	0	0	0	0	0	0	0	0	0	0	0	0	0	0	-	1046433-04-8	-
cZR	cis-Zeatin riboside	CK	352.135	220.1	351.154	Positive	[M+H]+	C15H21N5O5	0	0	0	0	0	0	0	0	0	0	0	0.2188	0	0	0	0	0	0	0	0	0	0	0	0	0	0	0	0	0.360077	0	0	0	0	C16449	15896-46-5	ko00908,ko01110
DHZR	Dihydrozeatin ribonucleoside	CK	353.993	222	353.17	Positive	[M+H]+	C15H23N5O5	0	0	0	0	0	0	0	0	0	0	0.390721	0	0.480951	0	0	0	0	0	0	0	0	0	0	0	0	0	0	0	0	0	0	0	0	C16447	22663-55-4	ko00908,ko01110
KR	Kinetin riboside	CK	348.067	216.2	347.123	Positive	[M+H]+	C15H17N5O5	0	0	0	0.241227	0	0	0	0	0	0	0	0	0	0.362286	0	0	0	0	0	0	0	0	0	0	0	0	0	0	0	0	0	0	0	-	4338-47-0	-
GA4	Gibberellin A4	GA	331	212.8	332.162	Negative	[M-H]-	C19H24O5	0	0	0	0	0	0	0	0	0	0	0	0	0	0	0	0	0	0	0	0	0	0	0	0	0	0	0	0	2.39676	0	0	0	0	C11864	468-44-0	ko00904,ko01100,ko01110,ko04075
MLT	Melatonine	MLT	233.1	174.1	232.121	Positive	[M+H]+	C13H16N2O2	0	0	0	0	0	0	0	0	0	0	0	0	0.130908	0	0	0	0	0	0	0	0	0	0	0	0	0	0	0	0	0	0	0	0	C01598	73-31-4	ko00380,ko01100,ko01110
GA1	Gibberellin A1	GA	347	259	348.157	Negative	[M-H]-	C19H24O6	0	0	145.247	0	0	0	0	0	0	0	0	0	0	0	0	0	0	0	0	0	0	0	0	0	0	0	0	0	0	0	0	0	0	C00859	545-97-1	ko00904,ko01100,ko01110,ko04075
Indole	Indole	Auxin	118.1	91	117.058	Positive	[M+H]+	C8H7N	0	0	0	0	0	0	0	0	1541.67	0	0	0	0	0	0	0	0	0	0	0	0	0	0	0	0	0	0	0	0	0	0	0	0	C00463	120-72-9	ko00380,ko00400,ko00402,ko00999,ko01100,ko01110
IA	3-Indoleacrylic acid	Auxin	188.061	170.1	187.063	Positive	[M+H]+	C11H9NO2	0	0	0	0	0	0	0	0	0	0	0	0	0	0	0	0	0	0	0	0	0	0	0	0	0	0	0	0	3.21258	0	0	0	0	-	1204-06-4	-
ABA-ald	Abscisic aldehyde	ABA	249.2	147	248.141	Positive	[M+H]+	C15H20O3	0	0	0	0	0	0	0	0	0	0	0	0	0	0	0	0	0	0	0	0	0	0	0	0	0	0	0	0	125.676	0	0	0	0	C13455	41944-86-9	ko00906,ko01100,ko01110
mTR	meta-Topolin riboside	CK	374.09	242.1	373.139	Positive	[M+H]+	C17H19N5O5	0	0	0	0	0	0	0	0	0	0	0	0	0	0	0	0.308629	0	0	0	0	0	0	0	0	0	0	0	0	0	0	0	0	0	-	110505-76-5	-
JA-ACC	Jasmonate-1-aminocyclopropane-1-carboxylic acid	JA	294.1	151.1	292.155	Positive	[M+H]+	C16H22NO4-	0	0	0	0	0	0	0	0	0	0	0	0	0	0	0	0	0	0	0	0	0	0	0	0	0	0	0	0	0	0	0	0	0	-	-	-
OPDA	cis(+)-12-Oxophytodienoic acid	JA	293.1	275.2	292.204	Positive	[M+H]+	C18H28O3	0	0	0	0	0	0	0	0	0	0	0	0	0	0	0	0	0	0	0	0	0	0	0	0	0	0	0	0	0	0	0	0	0	-	5074224-79-7	-
OPC-6	3-oxo-2-(2-(Z)-Pentenyl)cyclopentane-1-hexanoic acid	JA	267.2	249.2	266.188	Positive	[M+H]+	C16H26O3	0	0	0	0	0	0	0	0	0	0	0	0	0	0	0	0	0	0	0	0	0	0	0	0	0	0	0	0	0	0	0	0	0	-	136768-22-4	-
ABA-GE	ABA-glucosyl ester	ABA	449.3	287.2	426.189	Positive	[M+Na]+	C21H30O9	0	0	0	0	0	0	0	0	0	0	0	0	0	0	0	0	0	0	0	0	0	0	0	0	0	0	0	0	0	0	0	0	0	-	79199-48-7	-
GA51	Gibberellin A51	GA	331.1	243.2	332.162	Negative	[M-H]-	C19H24O5	0	0	0	0	0	0	0	0	0	0	0	0	0	0	0	0	0	0	0	0	0	0	0	0	0	0	0	0	0	0	0	0	0	C11865	56978-14-4	ko00904,ko01110
IBA	Indole-3-butyric acid	Auxin	204.3	130.2	203.095	Positive	[M+H]+	C12H13NO2	0	0	0	0	0	0	0	0	0	0	0	0	0	0	0	0	0	0	0	0	0	0	0	0	0	0	0	0	0	0	0	0	0	C11284	133-32-4	-
IAA-Ala	N-(3-Indolylacetyl)-L-alanine	Auxin	247.054	130.1	246.1	Positive	[M+H]+	C13H14N2O3	0	0	0	0	0	0	0	0	0	0	0	0	0	0	0	0	0	0	0	0	0	0	0	0	0	0	0	0	0	0	0	0	0	-	57105-39-2	-
IAA-Phe-Me	Indole-3-acetyl-L-phenylalanne methyle ester	Auxin	337.01	130.2	336.147	Positive	[M+H]+	C20H20N2O3	0	0	0	0	0	0	0	0	0	0	0	0	0	0	0	0	0	0	0	0	0	0	0	0	0	0	0	0	0	0	0	0	0	-	1060809-98-4	-
IAA-Gly	Indole-3-acetyl glycine	Auxin	233.056	130.1	232.085	Positive	[M+H]+	C12H12N2O3	0	0	0	0	0	0	0	0	0	0	0	0	0	0	0	0	0	0	0	0	0	0	0	0	0	0	0	0	0	0	0	0	0	-	13113-08-1	-
IAA-Glu-diMe	Indole-3-acetyl-L-glutamic acid dimethyl ester	Auxin	330.958	115.8	332.137	Negative	[M-H]-	C17H20N2O5	0	0	0	0	0	0	0	0	0	0	0	0	0	0	0	0	0	0	0	0	0	0	0	0	0	0	0	0	0	0	0	0	0	-	-	-
DHZ7G	Dihydrozeatin-7-glucoside	CK	384.2	222.1	383.18	Positive	[M+H]+	C16H25N5O6	0	0	0	0	0	0	0	0	0	0	0	0	0	0	0	0	0	0	0	0	0	0	0	0	0	0	0	0	0	0	0	0	0	-	91599-03-0	-
iP7G	N6-Isopentenyl-adenine-7-glucoside	CK	366.107	204.2	365.17	Positive	[M+H]+	C16H23N5O5	0	0	0	0	0	0	0	0	0	0	0	0	0	0	0	0	0	0	0	0	0	0	0	0	0	0	0	0	0	0	0	0	0	-	59384-58-6	-
tZ9G	trans-Zeatin-9-glucoside	CK	382	220.1	381.165	Positive	[M+H]+	C16H23N5O6	0	0	0	0	0	0	0	0	0	0	0	0	0	0	0	0	0	0	0	0	0	0	0	0	0	0	0	0	0	0	0	0	0	-	51255-96-0	-
GA24	Gibberellin A24	GA	345.1	257.1	346.178	Negative	[M-H]-	C20H26O5	0	0	0	0	0	0	0	0	0	0	0	0	0	0	0	0	0	0	0	0	0	0	0	0	0	0	0	0	0	0	0	0	0	C11861	19427-32-8	ko00904,ko01100,ko01110
2CltZ	2-Chloro-trans-zeatin	CK	254.3	170.2	253.073	Positive	[M+H]+	C10H12ClN5O	0	0	0	0	0	0	0	0	0	0	0	0	0	0	0	0	0	0	0	0	0	0	0	0	0	0	0	0	0	0	0	0	0	-	29736-30-9	-
BAP9G	N6-Benzyladenine-9-glucoside	CK	388.08	226.1	387.154	Positive	[M+H]+	C18H21N5O5	0	0	0	0	0	0	0	0	0	0	0	0	0	0	0	0	0	0	0	0	0	0	0	0	0	0	0	0	0	0	0	0	0	-	4294-17-1	-
K	Kinetin	CK	216.042	81	215.081	Positive	[M+H]+	C10H9N5O	0	0	0	0	0	0	0	0	0	0	0	0	0	0	0	0	0	0	0	0	0	0	0	0	0	0	0	0	0	0	0	0	0	C08272	525-79-1	-
K9G	Kinetin-9-glucoside	CK	378.163	216.1	377.134	Positive	[M+H]+	C16H19N5O6	0	0	0	0	0	0	0	0	0	0	0	0	0	0	0	0	0	0	0	0	0	0	0	0	0	0	0	0	0	0	0	0	0	-	98177-43-6	-
mT9G	meta-Topolin-9-glucoside	CK	404.063	242.3	403.149	Positive	[M+H]+	C18H21N5O6	0	0	0	0	0	0	0	0	0	0	0	0	0	0	0	0	0	0	0	0	0	0	0	0	0	0	0	0	0	0	0	0	0	-	179528-30-4	-
pT	para-Topolin	CK	242.104	136.2	241.096	Positive	[M+H]+	C12H11N5O	0	0	0	0	0	0	0	0	0	0	0	0	0	0	0	0	0	0	0	0	0	0	0	0	0	0	0	0	0	0	0	0	0	-	80054-30-4	-
ST	（±）Strigol	SL	347.4	96.9	346.142	Positive	[M+H]+	C19H22O6	0	0	0	0	0	0	0	0	0	0	0	0	0	0	0	0	0	0	0	0	0	0	0	0	0	0	0	0	0	0	0	0	0	C09190	51820-11-2	ko00906,ko01110
GA19	Gibberellin A19	GA	361.2	273.2	362.173	Negative	[M-H]-	C20H26O6	0	0	0	0	0	0	0	0	0	0	0	0	0	0	0	0	0	0	0	0	0	0	0	0	0	0	0	0	0	0	0	0	0	C02034	6980-44-5	ko00904,ko01100,ko01110
GA34	Gibberellin A34	GA	347.2	241.3	348.157	Negative	[M-H]-	C19H24O6	0	0	0	0	0	0	0	0	0	0	0	0	0	0	0	0	0	0	0	0	0	0	0	0	0	0	0	0	0	0	0	0	0	C11868	32630-92-5	ko00904
BAP7G	N6-Benzyladenine-7-glucoside	CK	388.081	226.2	387.154	Positive	[M+H]+	C18H21N5O5	0	0	0	0	0	0	0	0	0	0	0	0	0	0	0	0	0	0	0	0	0	0	0	0	0	0	0	0	0	0	0	0	0	-	56159-42-3	-
pTR	para-Topolin riboside	CK	374.066	242.2	373.139	Positive	[M+H]+	C17H19N5O5	0	0	0	0	0	0	0	0	0	0	0	0	0	0	0	0	0	0	0	0	0	0	0	0	0	0	0	0	0	0	0	0	0	-	23666-24-2	-
