# Supplementary material for: Multi-omics profiling reveals single-seed mutants of Ephedra saxatilis as dominant variants in high-altitude Xizang
Source: BMC Plant Biol. 2025 Aug 22;25:1118. doi: 10.1186/s12870-025-07153-x (PMC12372293; doi:10.1186/s12870-025-07153-x)
Supplement: Supplementary file 3 — Supplementary Material 3. Tables S1 to S3, hormone dataset, transcriptome dataset, metabolic dataset. [file 12870_2025_7153_MOESM3_ESM.xlsx]

## Sheet: Sheet1
Compound_ID	Name	Other_name(Kegg_name)	Formula	Molecular Weight	RT [min]	m/z	Kegg_ID	KEGG_pathway	HMDB_ID	Lipidmaps_ID	SuperClass(HMDB)	Class(HMDB)	SubClass(HMDB)	CATEGORY(Lipidmaps)	MAIN_CLASS(Lipidmaps)	SUB_CLASS(Lipidmaps)	mzCloud_Results	mzVault_Results	MassList_Results	Class_I	Class_II	Class_III	Class_IV	A_1	A_2	A_3	A_4	A_5	A_6	B_1	B_2	B_3	B_4	B_5	B_6	C_1	C_2	C_3	C_4	C_5	C_6	D_1	D_2	D_3	D_4	D_5	D_6	E_1	E_2
Com_197_neg	20-Hydroxy-(5Z,8Z,11Z,14Z)-eicosatetraenoic acid	20-HETE; (5Z,8Z,11Z,14Z)-20-Hydroxyicosa-5,8,11,14-tetraenoic acid; 20-Hydroxyeicosatetraenoic acid; 20-Hydroxyicosatetraenoic acid; 20-Hydroxy arachidonic acid	C20 H32 O3	320.235	7.878	319.228	cpd:C14748	map00590 Arachidonic acid metabolism;map01100 Metabolic pathways	HMDB0005998	--	Lipids and lipid-like molecules	Fatty Acyls	Fatty acids and conjugates	--	--	--	Full match	Full match	Full match	Lipids and lipid-like molecules	Fatty Acyls	Fatty acids and conjugates	Long-chain fatty acids	3.46506e+08	1.00182e+09	5.27419e+08	4.58072e+08	1.74589e+09	7.63817e+08	1.65853e+08	2.73832e+08	1.92566e+08	4.75996e+08	1.57838e+08	1.21948e+08	2.7735e+08	2.14501e+08	2.47214e+08	9.83776e+08	9.8285e+08	1.59934e+09	9.59922e+08	1.9536e+09	1.05911e+09	1.02175e+09	1.68481e+09	8.20588e+08	1.36008e+08	1.33435e+08
Com_322_neg	11,12-Epoxy-(5Z,8Z,11Z)-icosatrienoic acid	11,12-EET; (5Z,8Z,14Z)-11,12-Epoxyeicosa-5,8,14-trienoic acid; (5Z,8Z,14Z)-11,12-Epoxyicosa-5,8,14-trienoic acid	C20 H32 O3	320.235	8.027	319.228	cpd:C14770	map00590 Arachidonic acid metabolism;map01100 Metabolic pathways	--	--	--	--	--	--	--	--	Full match	Full match	Full match	Lipids and lipid-like molecules	Fatty Acyls	Eicosanoids	Hepoxilins	2.47146e+08	5.19679e+08	3.81888e+08	3.83077e+08	1.03703e+09	5.2822e+08	7.50719e+07	1.41926e+08	8.29167e+07	1.60196e+08	7.4522e+07	6.90908e+07	8.80036e+07	1.02965e+08	1.0977e+08	4.47963e+08	4.72654e+08	8.67623e+08	3.71357e+08	1.35496e+09	5.98601e+08	6.92272e+08	9.92154e+08	4.16118e+08	3.15256e+07	2.95468e+07
Com_2334_neg	3'-Adenosine monophosphate (3'-AMP)	3'-AMP; 3'-Adenylic acid; 3'-Adenosine monophosphate; Adenosine-3'-monophosphate; Adenosine 3'-phosphate; AMP 3'-phosphate	C10 H14 N5 O7 P	347.063	1.566	346.056	cpd:C01367	map00230 Purine metabolism	--	--	--	--	--	--	--	--	Full match	Full match	Full match	Nucleosides, nucleotides, and analogues	Ribonucleoside 3'-phosphates	Not available	Ribonucleoside 3'-phosphates	9.44589e+07	1.20004e+08	1.07912e+08	5.62716e+07	1.11222e+08	3.86487e+07	3.63797e+07	3.14674e+07	3.01627e+07	4.8579e+07	4.35478e+07	3.5954e+07	3.62899e+07	3.17759e+07	3.47739e+07	3.10667e+07	4.49091e+07	3.63865e+07	7.36998e+07	9.62298e+07	6.01467e+07	4.12933e+07	2.6725e+07	7.01022e+07	2.92617e+07	2.39367e+07
Com_2652_neg	Prostaglandin E2	Prostaglandin E2; (5Z,13E)-(15S)-11alpha,15-Dihydroxy-9-oxoprosta-5,13-dienoate; (5Z,13E)-(15S)-11alpha,15-Dihydroxy-9-oxoprost-13-enoate; Dinoprostone; PGE2	C20 H32 O5	352.224	6.81	351.217	cpd:C00584	map00590 Arachidonic acid metabolism;map01100 Metabolic pathways	HMDB0001220	LMFA03010003	Lipids and lipid-like molecules	Fatty Acyls	Eicosanoids	Fatty Acyls [FA]	Eicosanoids [FA03]	Prostaglandins [FA0301]	Full match	Full match	No results	Lipids and lipid-like molecules	Fatty Acyls	Eicosanoids	Prostaglandins and related compounds	3.38232e+07	4.42563e+07	4.81023e+07	3.39976e+07	5.03041e+07	4.7681e+07	3.74023e+07	3.50571e+07	3.41596e+07	3.83653e+07	3.94706e+07	3.80741e+07	5.32445e+07	3.55903e+07	4.26427e+07	1.65199e+08	1.61804e+08	5.55231e+08	4.11117e+07	1.06379e+08	4.89273e+07	5.72736e+07	9.69441e+07	2.17765e+07	8.73693e+06	8.16949e+06
Com_2833_neg	Epicatechin	(-)-Epicatechin	C15 H14 O6	290.079	6.191	289.072	cpd:C09727	map00941 Flavonoid biosynthesis;map01110 Biosynthesis of secondary metabolites	HMDB0001871	LMPK12020003	Phenylpropanoids and polyketides	Flavonoids	Flavans	Polyketides [PK]	Flavonoids [PK12]	Flavans, Flavanols and Leucoanthocyanidins [PK1202]	Full match	Full match	Full match	Phenylpropanoids and polyketides	Flavonoids	Flavans	Catechins	2.18125e+07	2.05288e+07	1.7295e+07	1.37049e+07	0	2.34489e+07	1.36259e+07	1.52948e+07	1.25128e+07	1.4534e+07	1.20557e+07	1.22765e+07	1.48946e+07	1.14233e+07	1.26662e+07	5.46081e+07	5.93563e+07	3.84831e+07	1.25016e+08	0	0	8.45744e+06	0	1.16187e+08	2.32053e+08	2.80837e+08
Com_2904_neg	Prostaglandin D2	Prostaglandin D2; (5Z,13E)-(15S)-9alpha,15-Dihydroxy-11-oxoprosta-5,13-dienoate; (5Z,13E,15S)-9alpha,15-Dihydroxy-11-oxoprosta-5,13-dienoate; PGD2	C20 H32 O5	352.223	6.455	351.217	cpd:C00696	map00590 Arachidonic acid metabolism;map01100 Metabolic pathways	HMDB0001403	LMFA03010004	Lipids and lipid-like molecules	Fatty Acyls	Eicosanoids	Fatty Acyls [FA]	Eicosanoids [FA03]	Prostaglandins [FA0301]	Full match	Full match	No results	Lipids and lipid-like molecules	Fatty Acyls	Eicosanoids	Prostaglandins and related compounds	4.47363e+07	6.92917e+07	7.69088e+07	4.23981e+07	7.88453e+07	3.05614e+07	4.92985e+07	5.07613e+07	2.77273e+07	3.39081e+07	2.42614e+07	1.91618e+07	3.5286e+07	2.03909e+07	2.12473e+07	5.15466e+06	0	1.15598e+07	6.54509e+07	3.61995e+07	1.44546e+07	2.44858e+07	3.68425e+07	9.63785e+07	8.00285e+06	7.51858e+06
Com_8221_neg	UDP-N-acetylglucosamine	UDP-N-acetyl-alpha-D-glucosamine; UDP-N-acetyl-D-glucosamine; UDP-N-acetylglucosamine	C17 H27 N3 O17 P2	607.082	1.715	606.075	cpd:C00043	map00520 Amino sugar and nucleotide sugar metabolism;map01100 Metabolic pathways;map01502 Vancomycin resistance	HMDB0000290	--	Nucleosides, nucleotides, and analogues	Pyrimidine nucleotides	Pyrimidine nucleotide sugars	--	--	--	Full match	Full match	Full match	Nucleosides, nucleotides, and analogues	Pyrimidine nucleotides	Pyrimidine nucleotide sugars	Pyrimidine nucleotide sugars	2.24899e+07	4.34416e+07	2.94478e+07	3.03312e+07	0	2.76069e+07	3.44823e+07	3.8635e+07	3.32515e+07	3.35593e+07	3.40031e+07	3.42833e+07	3.73507e+07	2.60969e+07	4.06688e+07	1.74403e+08	1.48779e+08	1.54223e+08	0	0	2.72709e+07	2.05325e+07	0	0	2.06149e+07	1.77408e+07
Com_17167_neg	Cyclic ADP-ribose	Cyclic ADP-ribose; cADPR	C15 H21 N5 O13 P2	541.061	1.911	540.054	cpd:C13050	--	HMDB0249529	--	Organic oxygen compounds	Organooxygen compounds	Carbohydrates and carbohydrate conjugates	--	--	--	Full match	Full match	No results	Organic oxygen compounds	Organooxygen compounds	Carbohydrates and carbohydrate conjugates	Pentose phosphates	6.19438e+06	1.24002e+07	7.556e+06	4.8865e+06	1.00012e+07	1.22224e+07	5.02346e+06	3.95385e+06	3.95773e+06	5.82144e+06	4.2593e+06	4.53353e+06	3.91079e+06	3.46502e+06	4.9644e+06	6.70491e+06	7.99914e+06	8.87574e+06	7.68879e+06	1.17084e+07	1.4334e+07	6.57391e+06	2.56171e+06	7.64625e+06	7.29949e+06	7.46596e+06
Com_393_neg	Quercetin-3β-D-glucoside	Quercetin 3-O-glucoside; Isoquercitrin; 2-(3,4-Dihidroxyphenyl)-3-(beta-D-glucofuranosyloxy)-5,7-dihydroxy-4H-1-benzopyran-4-one; Isotrifoliin	C21 H20 O12	464.096	5.725	463.088	cpd:C05623	map00944 Flavone and flavonol biosynthesis;map01100 Metabolic pathways;map01110 Biosynthesis of secondary metabolites	--	--	--	--	--	--	--	--	Full match	Full match	Full match	Phenylpropanoids and polyketides	Flavonoids	Flavonoid glycosides	Flavonoid-3-O-glycosides	6.6633e+08	5.12595e+08	6.12141e+08	4.9683e+08	3.73189e+08	6.62351e+07	3.06634e+07	6.45777e+07	3.67117e+07	1.99107e+08	8.39134e+07	3.41006e+07	4.55813e+07	3.51874e+07	7.15e+07	8.12154e+07	7.78273e+07	5.7793e+07	7.75822e+08	5.91416e+08	1.33488e+08	1.86544e+08	7.01775e+08	8.0607e+08	2.94124e+08	2.31333e+08
Com_3247_neg	Sinapinic acid	Sinapate; Sinapic acid; 3,5-Dimethoxy-4-hydroxycinnamic acid	C11 H12 O5	224.068	5.331	223.061	cpd:C00482	map00940 Phenylpropanoid biosynthesis;map01100 Metabolic pathways;map01110 Biosynthesis of secondary metabolites	HMDB0034069	--	Phenylpropanoids and polyketides	Cinnamic acids and derivatives	Hydroxycinnamic acids and derivatives	--	--	--	Full match	Full match	Full match	Phenylpropanoids and polyketides	Cinnamic acids and derivatives	Hydroxycinnamic acids and derivatives	Hydroxycinnamic acids	4.19173e+07	7.78179e+07	1.15591e+08	5.66518e+07	1.16755e+07	0	2.7497e+07	5.96354e+07	3.05799e+07	3.39502e+07	3.60247e+07	3.92112e+07	5.59037e+07	1.02625e+08	3.5547e+07	9.7957e+07	1.31795e+08	9.61505e+07	0	1.25528e+07	0	1.33185e+07	1.65275e+07	1.69652e+07	1.58719e+07	1.41481e+07
Com_67_neg	Catechin	Catechin; (+/-)-Catechin	C15 H14 O6	290.079	5.206	289.072	cpd:C17590	--	HMDB0002780	--	Phenylpropanoids and polyketides	Flavonoids	Flavans	--	--	--	Full match	Full match	Full match	Phenylpropanoids and polyketides	Flavonoids	Flavans	Catechins	3.21046e+08	3.28018e+08	1.8084e+08	1.2369e+09	2.3824e+07	1.34604e+08	8.43548e+08	2.04264e+09	1.44303e+09	1.04341e+09	1.12147e+09	9.95072e+08	1.96153e+09	1.29999e+09	1.76041e+09	6.29109e+09	5.19889e+09	5.5714e+09	3.59751e+07	2.06304e+07	8.80473e+07	6.76956e+07	3.18318e+07	1.49135e+08	1.11776e+08	8.17685e+07
Com_1741_neg	Uridine	Uridine	C9 H12 N2 O6	244.069	2.241	243.062	cpd:C00299	map00240 Pyrimidine metabolism;map01100 Metabolic pathways	HMDB0000296	--	Nucleosides, nucleotides, and analogues	Pyrimidine nucleosides	-	--	--	--	Full match	Full match	Full match	Nucleosides, nucleotides, and analogues	Pyrimidine nucleosides	Not available	Pyrimidine nucleosides	2.35924e+08	3.64889e+08	3.26491e+08	2.02323e+08	7.4773e+08	2.74812e+08	1.691e+08	1.59774e+08	1.62613e+08	2.08324e+08	1.49409e+08	1.8173e+08	1.57477e+08	1.46088e+08	1.76752e+08	1.305e+08	1.45505e+08	1.25084e+08	7.1907e+08	9.67059e+08	3.15603e+08	5.92142e+08	1.16672e+09	4.94448e+08	2.17728e+08	2.22122e+08
Com_7177_neg	Kaempferitrin	Kaempferitrin; Kaempferol-dirhamnoside; Lespenefril	C27 H30 O14	578.165	5.806	623.163	cpd:C16981	--	HMDB0037438	LMPK12111865	Phenylpropanoids and polyketides	Flavonoids	Flavonoid glycosides	Polyketides [PK]	Flavonoids [PK12]	Flavones and Flavonols [PK1211]	Full match	Full match	Full match	Phenylpropanoids and polyketides	Flavonoids	Flavonoid glycosides	Flavonoid-7-O-glycosides	6.90159e+07	4.17632e+07	5.84852e+07	1.1626e+08	1.82421e+07	1.21025e+07	7.84657e+07	6.19111e+07	4.58065e+07	4.51923e+07	4.94542e+07	7.49209e+07	4.90454e+07	6.20268e+07	5.42692e+07	6.24627e+07	6.62356e+07	9.50866e+07	1.12466e+07	1.21883e+07	2.032e+07	1.73885e+07	0	1.33004e+07	0	0
Com_6122_neg	Dodecanedioic acid	Dodecanedioic acid	C12 H22 O4	230.152	6.296	229.144	cpd:C02678	--	HMDB0000623	LMFA01170009	Lipids and lipid-like molecules	Fatty Acyls	Fatty acids and conjugates	Fatty Acyls [FA]	Fatty Acids and Conjugates [FA01]	Dicarboxylic acids [FA0117]	Full match	Full match	Full match	Lipids and lipid-like molecules	Fatty Acyls	Fatty acids and conjugates	Medium-chain fatty acids	1.49735e+07	1.43257e+07	1.51005e+07	0	1.04456e+07	0	5.96457e+06	7.96276e+06	6.78805e+06	1.03234e+07	1.11916e+07	1.15414e+07	4.30834e+06	6.80928e+06	1.58123e+07	1.53643e+07	2.60566e+07	1.40698e+07	2.29379e+07	1.84487e+07	1.72065e+07	1.17435e+07	1.1742e+07	1.55073e+07	0	4.21577e+06
Com_31_neg	1-(4-fluorophenyl)-2-(4-methoxyphenyl)-4-(2-naphthyl)butane-1,4-dione	--	C27 H21 F O3	412.147	5.11	411.14	--	--	--	--	--	--	--	--	--	--	Full match	No results	No results	0	0	0	0	8.28081e+09	1.26905e+10	8.90163e+09	5.35438e+09	1.41911e+10	2.74895e+09	7.89272e+08	7.33242e+08	5.54678e+08	4.30002e+09	8.38652e+08	8.5505e+08	9.33703e+08	7.84094e+08	7.11077e+08	4.4902e+08	7.0922e+08	6.61379e+08	1.14524e+10	1.52723e+10	3.79542e+09	3.65189e+09	4.22392e+09	1.02118e+10	1.26152e+09	1.10457e+09
Com_71_neg	L(-)-Malic acid	(R)-Malate; D-Malate; D-Malic acid	C4 H6 O5	134.021	1.547	133.014	cpd:C00497	map00650 Butanoate metabolism	--	--	--	--	--	--	--	--	No results	No results	Full match	Organic acids and derivatives	Hydroxy acids and derivatives	Beta hydroxy acids and derivatives	Beta hydroxy acids and derivatives	1.39598e+10	1.07258e+10	1.25418e+10	1.10905e+10	8.45557e+09	6.76826e+09	1.41945e+10	1.38848e+10	1.42083e+10	1.28602e+10	1.44035e+10	1.40311e+10	1.3468e+10	1.33193e+10	1.42103e+10	1.02551e+10	1.23335e+10	1.15611e+10	6.53063e+09	7.46298e+09	9.70585e+09	9.62402e+09	7.56994e+09	6.75649e+09	6.74647e+09	6.13858e+09
Com_99_neg	Methyl hexadecanoate	--	C17 H34 O2	316.261	7.679	315.254	--	--	HMDB0061859	LMFA07010470	Lipids and lipid-like molecules	Fatty Acyls	Fatty acid esters	Fatty Acyls [FA]	Fatty esters [FA07]	Short fatty esters [FA0710]	No results	Invalid mass	No results	0	0	0	0	1.63839e+09	3.82092e+09	4.01045e+09	2.46897e+09	5.55492e+09	1.84554e+09	2.73974e+08	4.27144e+08	3.10681e+08	1.43792e+09	5.62971e+08	2.49731e+08	4.32485e+08	3.43647e+08	4.43661e+08	9.11241e+08	8.30994e+08	1.09983e+09	5.35579e+09	6.56881e+09	2.7075e+09	2.7278e+09	3.98807e+09	3.82917e+09	3.47819e+08	2.82544e+08
Com_204_neg	D-Xylonic acid	D-Xylonate	C5 H10 O6	166.048	1.359	165.041	cpd:C00502	map00040 Pentose and glucuronate interconversions	HMDB0059750	--	Organic oxygen compounds	Organooxygen compounds	Carbohydrates and carbohydrate conjugates	--	--	--	No results	No results	Full match	Organic oxygen compounds	Organooxygen compounds	Carbohydrates and carbohydrate conjugates	Sugar acids and derivatives	1.29447e+09	1.49343e+09	1.91218e+09	1.58994e+09	9.73806e+08	3.37023e+08	3.18893e+08	1.42789e+09	1.81723e+08	1.27897e+09	1.29607e+09	2.58459e+08	1.38902e+09	1.07327e+09	1.05356e+09	1.20742e+09	1.53014e+09	1.39847e+09	7.62698e+08	1.01337e+09	5.52851e+08	9.31479e+08	1.16962e+09	7.52103e+08	3.60599e+08	3.21969e+07
Com_207_neg	8-O-acetyl shanzhiside methyl ester	--	C19 H28 O12	448.158	5.724	447.151	--	--	HMDB0248874	--	Lipids and lipid-like molecules	Prenol lipids	Terpene glycosides	--	--	--	No results	No results	Full match	0	0	0	0	0	0	0	0	0	0	1.17048e+07	1.05487e+07	1.36498e+07	7.46227e+06	1.24999e+07	1.23562e+07	1.25103e+07	9.77054e+06	1.4011e+07	2.67134e+06	4.9173e+06	2.69165e+06	0	0	1.5679e+07	8.50365e+06	0	0	0	5.32375e+06
Com_235_neg	Epimedin B	--	C38 H48 O19	808.275	5.127	807.268	--	--	HMDB0251854	LMPK12112011	Phenylpropanoids and polyketides	Flavonoids	Flavonoid glycosides	Polyketides [PK]	Flavonoids [PK12]	Flavones and Flavonols [PK1211]	No results	No results	Full match	Phenylpropanoids and polyketides	Flavonoids	Flavonoid glycosides	Flavonoid-7-O-glycosides	2.941e+07	1.8413e+07	2.82063e+07	2.77907e+07	0	0	7.42529e+06	7.57443e+06	3.77564e+06	1.59019e+07	8.84869e+06	6.60329e+06	8.00654e+06	7.57155e+06	0	0	0	0	0	0	0	8.48396e+06	0	0	0	0
Com_330_neg	11(E)-Eicosenoic Acid	--	C20 H38 O2	310.287	11.234	309.28	--	--	--	--	--	--	--	--	--	--	Full match	No results	No results	Lipids and lipid-like molecules	Fatty Acyls	Fatty acids and conjugates	Long-chain fatty acids	0	2.60574e+07	0	0	6.53597e+07	1.29119e+09	210619	0	0	2.09082e+07	1.10601e+07	0	0	0	3.6313e+06	0	0	0	0	0	9.84465e+08	7.01901e+08	6.59983e+08	0	4.46325e+07	4.90755e+07
Com_405_neg	6,8-di(tert-butyl)-4-oxo-4H-chromene-2-carboxylic acid	--	C18 H22 O4	302.152	8.544	301.145	--	--	--	--	--	--	--	--	--	--	Full match	No results	Full match	0	0	0	0	4.85528e+07	3.58239e+07	1.78972e+07	1.64992e+07	1.20262e+08	2.44171e+08	6.64745e+06	8.37353e+06	6.53701e+06	3.03373e+07	7.82197e+06	7.01633e+06	6.65588e+06	4.81423e+06	1.52779e+07	9.07408e+07	5.00724e+07	2.80394e+07	6.40185e+08	5.38128e+07	0	1.78769e+07	4.06396e+07	7.38035e+08	1.19907e+09	3.46377e+08
Com_411_neg	Xanthosine	Xanthosine	C10 H12 N4 O6	284.076	4.7	283.068	cpd:C01762	map00230 Purine metabolism;map00232 Caffeine metabolism;map01100 Metabolic pathways;map01110 Biosynthesis of secondary metabolites	HMDB0000299	--	Nucleosides, nucleotides, and analogues	Purine nucleosides	-	--	--	--	Full match	No results	Full match	Nucleosides, nucleotides, and analogues	Purine nucleosides	Not available	Purine nucleosides	2.12296e+08	2.21094e+08	1.87093e+08	1.22554e+08	2.56496e+08	6.48574e+07	5.96923e+07	5.86145e+07	6.17936e+07	1.11232e+08	5.51893e+07	6.13935e+07	6.10849e+07	5.61075e+07	6.51526e+07	4.04923e+07	5.38202e+07	5.27808e+07	2.23303e+08	2.78085e+08	9.6514e+07	9.51786e+07	1.03863e+08	2.0631e+08	3.96196e+07	4.49979e+07
Com_448_neg	Corchorifatty acid F	--	C18 H32 O5	328.225	6.483	327.218	--	--	HMDB0035919	--	Lipids and lipid-like molecules	Fatty Acyls	Lineolic acids and derivatives	--	--	--	Full match	No results	No results	Lipids and lipid-like molecules	Fatty Acyls	Lineolic acids and derivatives	Lineolic acids and derivatives	9.56127e+08	1.39905e+09	1.29584e+09	1.07683e+09	1.30821e+09	5.41673e+08	4.23645e+08	6.71131e+08	8.31559e+08	5.98715e+08	2.18863e+08	4.64547e+08	2.0112e+08	4.03597e+08	3.86531e+08	3.72955e+07	5.51033e+08	6.25741e+08	1.04704e+09	1.4466e+09	5.44222e+08	1.11966e+09	9.20752e+08	2.70857e+08	2.77539e+08	1.57555e+08
Com_463_neg	Citramalate	Citramalate; Citramalic acid; alpha-Hydroxypyrotartaric acid; 2-Methylmalic acid	C5 H8 O5	148.037	1.354	129.019	cpd:C00815	--	HMDB0000426	--	Lipids and lipid-like molecules	Fatty Acyls	Fatty acids and conjugates	--	--	--	No results	No results	Full match	Lipids and lipid-like molecules	Fatty Acyls	Fatty acids and conjugates	Hydroxy fatty acids	6.0057e+08	2.76869e+08	4.15834e+08	2.19369e+08	4.39276e+07	3.58689e+07	1.62534e+08	1.85219e+08	1.456e+08	3.1001e+08	2.27111e+08	1.74585e+08	1.52732e+08	1.8605e+08	1.38567e+08	4.74612e+07	6.53249e+07	5.29534e+07	3.1026e+07	4.83809e+07	9.31162e+07	2.58966e+08	1.53305e+08	3.87276e+07	2.81193e+07	1.83993e+07
Com_562_neg	11(Z),14(Z)-Eicosadienoic acid	Icosadienoic acid; Eicosadienoic acid; 11,14-Icosadienoic acid; (11Z,14Z)-Icosa-11,14-dienoic acid; 11,14-Eicosadienoic acid; (11Z,14Z)-Eicosa-11,14-dienoic acid	C20 H36 O2	308.271	10.886	307.264	cpd:C16525	map01040 Biosynthesis of unsaturated fatty acids	--	--	--	--	--	--	--	--	Full match	No results	No results	Lipids and lipid-like molecules	Fatty Acyls	Fatty acids and conjugates	Long-chain fatty acids	0	5.9492e+07	0	0	1.73581e+08	2.43388e+09	564256	0	0	4.16917e+07	1.98927e+07	0	0	0	3.55926e+06	0	0	0	0	3.75911e+07	2.3176e+09	1.65452e+09	1.80891e+09	1.81503e+07	6.98294e+07	6.88032e+07
Com_633_neg	Imperialine	Imperialine; Cevan-6-one, 3,20-dihydroxy-, (3-beta,5-alpha,17-beta)-; Kashmirine; Peiminine	C27 H43 N O3	429.324	10.245	428.317	cpd:C10808	--	HMDB0256206	--	Lipids and lipid-like molecules	Steroids and steroid derivatives	Steroidal alkaloids	--	--	--	No results	No results	Full match	Lipids and lipid-like molecules	Steroids and steroid derivatives	Steroidal alkaloids	Cerveratrum-type alkaloids	0	0	0	0	0	8.27737e+07	211149	0	0	0	0	0	0	0	0	0	0	0	0	0	1.32328e+08	2.59586e+08	6.65826e+08	0	0	0
Com_636_neg	Mulberroside A	--	C26 H32 O14	568.18	5.269	567.172	--	--	HMDB0254945	--	Phenylpropanoids and polyketides	Stilbenes	Stilbene glycosides	--	--	--	No results	Full match	No results	0	0	0	0	9.91757e+06	0	0	0	0	0	1.31525e+06	0	0	0	0	0	0	0	0	0	0	3.01342e+06	0	0	0	0	0	0	0	0
Com_682_neg	N-Acetyl-L-phenylalanine	N-Acetyl-L-phenylalanine	C11 H13 N O3	207.089	5.739	206.082	cpd:C03519	map00360 Phenylalanine metabolism	HMDB0000512	--	Organic acids and derivatives	Carboxylic acids and derivatives	Amino acids, peptides, and analogues	--	--	--	Full match	No results	Full match	Organic acids and derivatives	Carboxylic acids and derivatives	Amino acids, peptides, and analogues	Phenylalanine and derivatives	3.10349e+08	2.56852e+08	2.83705e+08	2.84245e+08	2.35616e+08	7.68018e+07	7.1755e+07	9.95672e+07	1.48669e+08	1.40519e+08	1.49015e+08	0	9.20411e+07	1.14412e+08	9.58961e+07	7.63196e+07	1.07479e+08	1.00977e+08	3.36259e+08	4.44192e+08	1.00948e+08	2.30568e+08	5.87573e+08	3.21675e+08	3.80149e+07	3.04259e+07
Com_697_neg	Corticosterone	Corticosterone; 11beta,21-Dihydroxy-4-pregnene-3,20-dione; Kendall's compound B; Reichstein's substance H	C21 H30 O4	346.212	9.385	345.205	cpd:C02140	map01100 Metabolic pathways	HMDB0001547	LMST02030186	Lipids and lipid-like molecules	Steroids and steroid derivatives	Hydroxysteroids	Sterol Lipids [ST]	Steroids [ST02]	C21 steroids (gluco/mineralocorticoids, progestogins) and derivatives [ST0203]	Invalid mass	No results	No results	Lipids and lipid-like molecules	Steroids and steroid derivatives	Hydroxysteroids	21-hydroxysteroids	4.51885e+07	3.25364e+08	7.55589e+07	5.50035e+07	8.85328e+08	9.43707e+08	1.56922e+07	1.59656e+07	2.32719e+07	1.48906e+08	8.26641e+07	0	2.48602e+07	2.0959e+07	4.33338e+07	4.11494e+07	1.29883e+08	8.18273e+07	1.64638e+08	4.11952e+08	7.45661e+08	1.1574e+09	1.46123e+09	3.11775e+08	8.34529e+07	7.79503e+07
Com_711_neg	4-(2-thienyl)benzoic acid	--	C11 H8 O2 S	204.027	1.561	203.019	--	--	--	--	--	--	--	--	--	--	Invalid mass	No results	No results	0	0	0	0	1.42461e+08	1.48139e+08	1.12724e+08	2.12692e+08	1.05483e+08	2.40034e+08	3.98258e+08	3.60442e+08	4.01996e+08	3.07584e+08	4.23122e+08	0	3.60241e+08	3.42082e+08	3.81146e+08	1.48791e+08	2.34356e+08	1.73085e+08	8.41434e+07	1.06545e+08	3.31387e+08	2.54563e+08	1.88931e+08	9.3065e+07	2.13402e+08	2.00059e+08
Com_718_neg	Pantothenic acid	Pantothenate; Pantothenic acid; (R)-Pantothenate	C9 H17 N O5	219.11	5.105	218.103	cpd:C00864	map00410 beta-Alanine metabolism;map00770 Pantothenate and CoA biosynthesis;map01100 Metabolic pathways;map01110 Biosynthesis of secondary metabolites	HMDB0000210	--	Organic oxygen compounds	Organooxygen compounds	Alcohols and polyols	--	--	--	Full match	No results	Full match	Organic oxygen compounds	Organooxygen compounds	Alcohols and polyols	Secondary alcohols	2.96637e+08	3.14466e+08	2.81692e+08	2.14121e+08	3.04369e+08	1.22676e+08	1.81179e+08	1.58239e+08	1.36999e+08	1.84018e+08	1.83675e+08	0	1.66005e+08	1.60004e+08	1.5542e+08	1.41887e+08	2.40621e+08	1.69227e+08	2.55634e+08	3.21668e+08	1.53961e+08	2.74017e+08	4.73784e+08	2.05508e+08	4.8689e+07	4.36992e+07
Com_731_neg	15(R),19(R)-Hydroxy prostaglandin F1α	--	C20 H36 O6	354.241	6.637	353.234	--	--	--	--	--	--	--	--	--	--	Invalid mass	No results	No results	Lipids and lipid-like molecules	Fatty Acyls	Eicosanoids	Prostaglandins and related compounds	3.6383e+08	4.97721e+08	4.85536e+08	2.67954e+08	5.85097e+08	1.62739e+08	1.03612e+08	6.06952e+07	7.8018e+07	2.28614e+08	1.03153e+08	0	9.72468e+07	9.0237e+07	9.14445e+07	6.3513e+08	5.87026e+08	9.35913e+08	4.16717e+08	4.63808e+08	1.9617e+08	4.86125e+08	9.86632e+08	2.42233e+08	4.08133e+07	3.17491e+07
Com_732_neg	Stearic acid	Octadecanoic acid; Stearate; Stearic acid	C18 H36 O2	284.272	11.26	283.264	cpd:C01530	map00061 Fatty acid biosynthesis;map01040 Biosynthesis of unsaturated fatty acids	HMDB0000827	LMFA01010018	Lipids and lipid-like molecules	Fatty Acyls	Fatty acids and conjugates	Fatty Acyls [FA]	Fatty Acids and Conjugates [FA01]	Straight chain fatty acids [FA0101]	Full match	No results	Full match	Lipids and lipid-like molecules	Fatty Acyls	Fatty acids and conjugates	Long-chain fatty acids	3.42322e+07	5.21659e+07	3.60803e+07	2.97346e+07	5.90772e+07	5.95577e+08	1.76338e+07	2.24389e+07	2.03237e+07	3.7779e+07	2.72883e+07	0	2.07454e+07	2.50253e+07	3.35621e+07	2.17315e+07	2.49158e+07	2.20809e+07	2.00349e+07	3.0206e+07	5.02495e+08	2.77031e+08	3.1071e+08	2.51295e+07	9.42644e+06	3.79412e+07
Com_805_neg	Gambogenic acid	--	C38 H46 O8	630.317	8.594	629.31	--	--	HMDB0252605	--	Organoheterocyclic compounds	Benzopyrans	1-benzopyrans	--	--	--	No results	No results	Full match	Organoheterocyclic compounds	Benzopyrans	1-benzopyrans	Xanthones	0	0	0	0	0	5.07466e+07	179180	0	0	0	0	0	0	0	0	0	0	0	1.14475e+08	0	0	0	0	2.35496e+08	3.65624e+08	1.79825e+08
Com_887_neg	2-Hydroxyisocaproic Acid	--	C6 H12 O3	132.079	5.825	131.071	--	--	HMDB0000665	--	Lipids and lipid-like molecules	Fatty Acyls	Fatty acids and conjugates	--	--	--	No results	No results	Full match	Lipids and lipid-like molecules	Fatty Acyls	Fatty acids and conjugates	Hydroxy fatty acids	2.30577e+08	1.84715e+08	1.53698e+08	1.3189e+08	1.16745e+08	4.81688e+07	1.70493e+08	1.6954e+08	1.55389e+08	1.20291e+08	1.55755e+08	0	1.33666e+08	1.34235e+08	1.53098e+08	3.88465e+08	3.11124e+08	2.65287e+08	1.22591e+08	2.09029e+08	6.51576e+07	1.80793e+08	2.25655e+08	1.23878e+08	4.79863e+07	4.58868e+07
Com_955_neg	2-(2-carboxy-2-methylpropyl)-4,6-dimethylbenzoic acid	--	C14 H18 O4	250.121	6.092	249.113	--	--	--	--	--	--	--	--	--	--	Full match	No results	No results	0	0	0	0	1.27924e+07	3.2266e+07	1.63319e+07	1.83387e+07	1.26197e+07	0	1.26284e+07	1.36859e+07	1.16382e+07	1.27707e+07	1.39493e+07	0	1.18557e+07	1.10481e+07	1.1707e+07	8.16891e+07	9.14751e+07	9.06601e+07	1.55822e+07	1.66485e+07	0	1.22333e+07	1.21495e+07	1.30435e+07	1.10045e+07	1.16064e+07
Com_968_neg	2-{4-[(2-aminophenyl)thio]-3-nitrobenzoyl}benzoic acid	--	C20 H14 N2 O5 S	394.057	4.978	393.05	--	--	--	--	--	--	--	--	--	--	Invalid mass	No results	No results	0	0	0	0	0	9.98904e+06	0	0	0	0	3.6173e+06	3.48974e+06	3.84041e+06	0	0	0	3.30831e+06	3.88622e+06	2.84203e+06	0	0	0	0	0	0	0	0	0	0	0
Com_1176_neg	3,4-dimethoxythiophene-2,5-dicarboxylic acid	--	C8 H8 O6 S	232.004	5.114	230.997	--	--	--	--	--	--	--	--	--	--	Full match	No results	No results	0	0	0	0	3.43395e+08	3.13152e+08	2.82187e+08	2.3968e+08	3.22036e+08	4.74723e+07	9.98218e+07	8.64696e+07	7.72626e+07	1.67584e+08	1.03012e+08	0	1.01297e+08	9.70332e+07	8.32758e+07	1.44561e+07	1.85068e+07	1.75687e+07	1.79521e+08	1.96046e+08	3.60225e+07	1.50758e+08	1.5896e+08	2.8792e+08	4.04855e+07	3.83487e+07
Com_1278_neg	Salicylic acid O-glucoside	--	C13 H16 O8	300.084	4.827	299.077	--	--	--	--	--	--	--	--	--	--	No results	No results	Full match	0	0	0	0	1.819e+08	1.97879e+08	2.03904e+08	1.9244e+08	1.99617e+08	8.01905e+07	1.21941e+08	2.06504e+08	1.82427e+08	1.67007e+08	1.51402e+08	0	2.02941e+08	1.54307e+08	1.92382e+08	6.83867e+08	4.0123e+08	4.92528e+08	1.67094e+08	2.06938e+08	1.49974e+08	1.34697e+08	1.2288e+08	1.53899e+08	9.79854e+07	1.04196e+08
Com_1395_neg	2-(acetylamino)-3-(4-isopropoxyphenyl)acrylic acid	--	C14 H17 N O4	217.11	5.711	216.103	--	--	--	--	--	--	--	--	--	--	Invalid mass	No results	No match	0	0	0	0	0	0	0	0	0	0	264666	0	0	0	0	0	0	0	0	0	0	0	0	0	0	0	0	0	0	0
Com_1530_neg	Adrenic acid	7,10,13,16-Docosatetraenoic acid; (7Z,10Z,13Z,16Z)-Docosa-7,10,13,16-tetraenoic acid; Adrenic acid	C22 H36 O2	332.272	10.605	331.264	cpd:C16527	map01040 Biosynthesis of unsaturated fatty acids	HMDB0002226	LMFA04000050	Lipids and lipid-like molecules	Fatty Acyls	Fatty acids and conjugates	Fatty Acyls [FA]	Docosanoids [FA04]	Other Docosanoids [FA0400]	Full match	No results	No results	Lipids and lipid-like molecules	Fatty Acyls	Fatty acids and conjugates	Very long-chain fatty acids	0	0	0	0	0	1.67466e+08	171874	0	0	0	0	0	0	0	0	0	0	0	0	0	2.37433e+08	5.56795e+07	6.24565e+07	0	0	0
Com_1622_neg	LPG 18:2	--	C24 H45 O9 P	508.28	9.45	507.273	--	--	--	LMGP04050014	--	--	--	Glycerophospholipids [GP]	Glycerophosphoglycerols [GP04]	Monoacylglycerophosphoglycerols [GP0405]	No results	Full match	No results	Lipids and lipid-like molecules	Glycerophospholipids	Glycerophosphoglycerols	Phosphatidylglycerols	6.53293e+07	7.49719e+07	5.12456e+07	1.15949e+08	9.60075e+07	2.5122e+08	1.76324e+08	2.2829e+08	2.39244e+08	1.4709e+08	1.98299e+08	0	2.75471e+08	2.1123e+08	2.6406e+08	3.40043e+07	5.19307e+07	2.42753e+07	3.58334e+07	6.16507e+07	1.74951e+08	2.05555e+08	9.47441e+07	4.37446e+07	7.93457e+07	7.98112e+07
Com_1682_neg	16-Hydroxyhexadecanoic acid	16-Hydroxypalmitate; 16-Hydroxypalmitic acid	C16 H32 O3	254.225	9.779	253.217	cpd:C18218	map00073 Cutin, suberine and wax biosynthesis;map01100 Metabolic pathways	HMDB0006294	--	Lipids and lipid-like molecules	Fatty Acyls	Fatty acids and conjugates	--	--	--	Invalid mass	No results	No match	Lipids and lipid-like molecules	Fatty Acyls	Fatty acids and conjugates	Long-chain fatty acids	7.68864e+06	2.3722e+07	8.39739e+06	0	9.3156e+07	2.69884e+08	4.9714e+06	4.91963e+06	5.87953e+06	1.57032e+07	2.25884e+07	0	5.15093e+06	5.48639e+06	9.0668e+06	5.0868e+06	7.45714e+06	5.56227e+06	0	2.43141e+07	2.1521e+08	1.65316e+08	1.96311e+08	2.48165e+07	1.66351e+07	1.49255e+07
Com_1707_neg	Cytidine	Cytidine	C9 H13 N3 O5	243.087	1.335	242.08	cpd:C00475	map00240 Pyrimidine metabolism;map01100 Metabolic pathways	HMDB0000089	--	Nucleosides, nucleotides, and analogues	Pyrimidine nucleosides	-	--	--	--	Invalid mass	No results	No results	Nucleosides, nucleotides, and analogues	Pyrimidine nucleosides	Not available	Pyrimidine nucleosides	5.82081e+07	1.19671e+08	6.5863e+07	4.61343e+07	1.13324e+08	9.10023e+07	1.38026e+07	2.02075e+07	1.62715e+07	3.90193e+07	1.59268e+07	0	1.91156e+07	1.50557e+07	1.84019e+07	4.60224e+07	4.19211e+07	5.31006e+07	1.12063e+08	9.28167e+07	1.04864e+08	3.38848e+07	4.07649e+07	1.11892e+08	4.36149e+07	4.00929e+07
Com_1811_neg	Prostaglandin E1	Alprostadil; Prostaglandin E1; (13E)-(15S)-11alpha,15-Dihydroxy-9-oxoprost-13-enoate; PGE1	C20 H34 O5	336.23	8.189	335.223	cpd:C04741	--	HMDB0001442	LMFA03010134	Lipids and lipid-like molecules	Fatty Acyls	Eicosanoids	Fatty Acyls [FA]	Eicosanoids [FA03]	Prostaglandins [FA0301]	Invalid mass	No results	No results	Lipids and lipid-like molecules	Fatty Acyls	Eicosanoids	Prostaglandins and related compounds	0	1.44235e+07	0	0	4.72701e+07	2.92177e+07	1.32014e+06	0	0	0	0	0	0	2.64725e+06	4.76317e+06	2.96059e+07	2.17381e+07	2.77732e+07	1.46318e+07	1.00148e+08	7.91501e+07	7.64092e+07	2.47497e+08	1.37758e+07	0	0
Com_1891_neg	Geniposidic acid	Geniposidic acid	C16 H22 O10	374.122	5.363	373.114	cpd:C11673	map00902 Monoterpenoid biosynthesis;map01110 Biosynthesis of secondary metabolites	HMDB0034942	LMPR0102070043	Lipids and lipid-like molecules	Prenol lipids	Terpene glycosides	Prenol Lipids [PR]	Isoprenoids [PR01]	C10 isoprenoids (monoterpenes) [PR0102]	No results	No results	Full match	Lipids and lipid-like molecules	Prenol lipids	Terpene glycosides	Iridoid O-glycosides	1.50582e+07	1.77892e+07	1.68707e+07	1.68323e+07	0	0	2.41023e+07	1.7119e+07	2.47401e+07	2.01793e+07	2.58829e+07	0	1.72591e+07	2.63469e+07	2.87106e+06	7.81012e+07	1.23505e+08	6.56628e+07	0	0	1.20491e+07	1.04247e+07	0	0	1.54541e+07	1.5814e+07
Com_1904_neg	(±)9(10)-EpOME	--	C18 H32 O3	592.471	10.608	591.463	--	--	--	--	--	--	--	--	--	--	Invalid mass	No results	No results	0	0	0	0	0	0	0	0	0	1.72709e+08	288366	0	0	0	0	0	0	0	0	0	0	0	0	0	6.99809e+07	7.01361e+07	5.41913e+07	0	6.59117e+06	5.21919e+06
Com_1909_neg	11β-Prostaglandin E2	--	C20 H32 O5	334.215	6.858	333.208	--	--	--	--	--	--	--	--	--	--	Invalid mass	No results	No match	Lipids and lipid-like molecules	Fatty Acyls	Eicosanoids	Prostaglandins and related compounds	6.34046e+07	2.16447e+08	1.12894e+08	1.72792e+08	1.29157e+08	1.23029e+08	2.2222e+08	1.89824e+08	2.00098e+08	1.63459e+08	2.2694e+08	0	3.0384e+08	3.16662e+08	2.64576e+08	3.929e+08	3.70285e+08	6.10298e+08	6.22995e+07	1.68296e+08	1.95999e+08	2.25583e+08	2.15733e+08	4.9754e+07	2.75653e+07	3.52675e+07
Com_1970_neg	5-Hydroxytryptophan	5-Hydroxytryptophan; 5-HTP	C11 H12 N2 O3	220.085	3.96	219.077	cpd:C01017	--	HMDB0000472	--	Organoheterocyclic compounds	Indoles and derivatives	Tryptamines and derivatives	--	--	--	Full match	No results	Full match	Organoheterocyclic compounds	Indoles and derivatives	Tryptamines and derivatives	Serotonins	4.30404e+08	7.70696e+08	5.0766e+08	2.90524e+08	1.07005e+09	1.46189e+08	4.56661e+07	6.64152e+07	5.47059e+07	2.24111e+08	4.89634e+07	5.82012e+07	6.24908e+07	4.83616e+07	5.4577e+07	1.38507e+08	2.08909e+08	1.94445e+08	9.47903e+08	1.16763e+09	2.05092e+08	1.23015e+08	1.33593e+08	7.43428e+08	9.9273e+07	9.73906e+07
Com_1983_neg	2-(4-chlorophenoxy)-N-(2-oxo-3-azepanyl)nicotinamide	--	C18 H18 Cl N3 O3	359.101	6.04	358.093	--	--	--	--	--	--	--	--	--	--	Invalid mass	No results	No results	0	0	0	0	1.44097e+07	0	0	7.5419e+07	0	7.40185e+07	2.91626e+08	2.07985e+08	2.42352e+08	1.37298e+08	1.55666e+08	0	2.04497e+08	2.05544e+08	1.85655e+08	9.90935e+07	1.381e+08	7.49628e+07	0	0	7.94049e+07	1.16217e+08	3.95675e+07	0	4.77932e+07	7.35216e+07
Com_1986_neg	Gibberellin A4	Gibberellin A4	C19 H24 O5	332.163	7.619	331.155	cpd:C11864	map00904 Diterpenoid biosynthesis;map01110 Biosynthesis of secondary metabolites;map04075 Plant hormone signal transduction	HMDB0303447	LMPR0104170021	Lipids and lipid-like molecules	Prenol lipids	Diterpenoids	Prenol Lipids [PR]	Isoprenoids [PR01]	C20 isoprenoids (diterpenes) [PR0104]	Full match	No results	No results	Lipids and lipid-like molecules	Prenol lipids	Diterpenoids	C19-gibberellin 6-carboxylic acids	7.97902e+06	7.63347e+06	2.68623e+06	2.67972e+06	1.90126e+07	4.40901e+07	2.20301e+06	2.31587e+06	2.22429e+06	4.17181e+06	1.94268e+06	2.30767e+06	2.1972e+06	2.15575e+06	2.35261e+06	2.40145e+07	1.27206e+07	8.69863e+06	1.19981e+08	5.60115e+06	1.36435e+06	5.71699e+06	1.79129e+07	1.31569e+08	4.05688e+08	2.96579e+08
Com_2060_neg	3',6-Disinapoyl sucrose	--	C34 H42 O19	754.233	5.511	753.226	--	--	--	--	--	--	--	--	--	--	No results	Full match	Full match					6.92189e+07	4.96005e+07	5.35074e+07	3.05394e+07	7.69566e+07	5.61037e+07	5.76098e+06	8.69843e+06	6.75522e+06	2.99035e+07	8.01201e+06	4.18509e+06	6.45185e+06	9.75692e+06	4.81296e+06	6.06732e+06	6.31032e+06	5.20098e+06	8.1517e+07	6.71325e+07	6.86688e+07	1.17374e+07	1.69277e+07	5.74947e+07	9.69295e+06	6.1536e+06
Com_2119_neg	2-Amino-3-(4-hydroxy-3-methoxyphenyl)propanoic acid	--	C10 H13 N O4	211.084	5.48	210.077	--	--	--	--	--	--	--	--	--	--	Full match	No results	Full match	Organic acids and derivatives	Carboxylic acids and derivatives	Amino acids, peptides, and analogues	Tyrosine and derivatives	8.92578e+07	4.2492e+07	1.08147e+08	7.37424e+07	1.77039e+07	0	9.71152e+07	6.39717e+07	1.3463e+07	7.32429e+07	7.21372e+07	0	5.85156e+07	7.54279e+07	5.25519e+07	1.20167e+07	1.81605e+07	1.36745e+07	1.52006e+07	3.06942e+07	0	3.08254e+07	1.9064e+07	1.35892e+07	6.29979e+06	7.16693e+06
Com_2128_neg	4-[4-(tert-butoxycarbonyl)piperazino]-4-oxobut-2-enoic acid	--	C13 H20 N2 O5	284.141	8.76	283.134	--	--	--	--	--	--	--	--	--	--	Invalid mass	No results	No results	0	0	0	0	1.75949e+07	1.92238e+07	7.99093e+06	0	6.43673e+07	9.55244e+07	1.69112e+06	0	0	1.29344e+07	0	0	0	0	2.03073e+06	1.5097e+07	1.50687e+07	1.3924e+07	7.29465e+07	2.66179e+07	0	1.64657e+07	2.24904e+07	1.40264e+08	1.73457e+08	1.71707e+08
Com_2340_neg	16α-Hydroxyestrone	16alpha-Hydroxyestrone	C18 H22 O3	286.157	8.821	285.15	cpd:C05300	map01100 Metabolic pathways	--	--	--	--	--	--	--	--	Full match	No results	No results	Lipids and lipid-like molecules	Steroids and steroid derivatives	Estrane steroids	Estrogens and derivatives	0	0	0	0	0	1.10073e+08	215015	0	0	0	0	0	0	0	0	0	0	0	0	0	0	8.00486e+06	1.60005e+07	0	7.86507e+06	1.227e+07
Com_2349_neg	FAHFA 20:2/20:3	--	C40 H68 O4	612.51	10.663	611.502	--	--	--	--	--	--	--	--	--	--	No results	Full match	No results	0	0	0	0	0	0	0	0	0	9.55902e+07	185059	0	0	0	0	0	0	0	0	0	0	0	0	0	9.14671e+07	1.12129e+08	1.10179e+08	0	0	0
Com_2404_neg	Nor-9-carboxy-δ9-THC	--	C21 H28 O4	344.196	9.152	343.189	--	--	--	--	--	--	--	--	--	--	Invalid mass	No results	No results	Organoheterocyclic compounds	Benzopyrans	1-benzopyrans	2,2-dimethyl-1-benzopyrans	0	4.05298e+07	1.17745e+07	0	1.46131e+08	1.6165e+08	1.39041e+06	0	0	1.14192e+07	0	0	0	0	0	6.81612e+06	1.87863e+07	1.14591e+07	2.519e+07	5.39774e+07	1.35177e+08	1.13304e+08	1.24943e+08	4.34009e+07	0	0
Com_2628_neg	D-(+)-Tryptophan	D-Tryptophan	C11 H12 N2 O2	204.09	5.6	203.082	cpd:C00525	--	HMDB0013609	--	Organoheterocyclic compounds	Indoles and derivatives	Indolyl carboxylic acids and derivatives	--	--	--	Full match	No results	Full match	Organoheterocyclic compounds	Indoles and derivatives	Indolyl carboxylic acids and derivatives	Indolyl carboxylic acids and derivatives	2.96222e+07	4.7828e+07	3.78226e+07	3.11988e+07	3.30647e+07	1.66937e+07	2.20373e+07	3.02805e+07	1.80051e+07	2.9527e+07	2.53387e+07	0	2.44955e+07	2.39776e+07	2.48276e+07	3.9231e+07	4.26021e+07	4.24847e+07	2.8049e+07	3.97119e+07	1.9256e+07	6.45829e+07	7.93309e+07	3.29269e+07	7.22165e+06	6.1479e+06
Com_2660_neg	Pentadecanoic Acid	Pentadecanoic acid; Pentadecylic acid; n-Pentadecanoic acid	C15 H30 O2	288.23	7.45	287.223	cpd:C16537	--	HMDB0000826	LMFA01010015	Lipids and lipid-like molecules	Fatty Acyls	Fatty acids and conjugates	Fatty Acyls [FA]	Fatty Acids and Conjugates [FA01]	Straight chain fatty acids [FA0101]	Invalid mass	No results	No results	Lipids and lipid-like molecules	Fatty Acyls	Fatty acids and conjugates	Long-chain fatty acids	1.0486e+08	1.99117e+08	2.00091e+08	8.39809e+07	2.45914e+08	3.74443e+07	9.10821e+06	1.16763e+07	1.00846e+07	5.29023e+07	1.61632e+07	0	1.87199e+07	9.35129e+06	1.90582e+07	3.01029e+07	3.67304e+07	3.15912e+07	1.39841e+08	2.93411e+08	5.16938e+07	9.78481e+07	1.54166e+08	1.56531e+08	1.36804e+07	1.31781e+07
Com_2674_neg	2-{[3-(3,4,5-trimethoxyphenyl)propanoyl]amino}acetic acid	--	C14 H19 N O6	297.121	5.145	296.114	--	--	--	--	--	--	--	--	--	--	Full match	No results	No results	0	0	0	0	3.10145e+07	3.18745e+07	2.69734e+07	3.32173e+07	3.3872e+07	1.186e+07	3.21368e+07	5.9183e+07	4.46454e+07	2.99276e+07	3.58646e+07	0	5.21381e+07	4.24524e+07	4.38822e+07	8.75279e+07	6.68079e+07	8.37314e+07	2.64069e+07	3.57705e+07	1.6253e+07	1.1172e+07	0	2.29361e+07	0	0
Com_2851_neg	Psilocybin	Psilocybin; Psilocybine	C12 H17 N2 O4 P	284.093	5.59	283.086	cpd:C07576	--	--	--	--	--	--	--	--	--	Full match	No results	No results	Organoheterocyclic compounds	Indoles and derivatives	Tryptamines and derivatives	Tryptamines and derivatives	0	0	0	1.13954e+07	0	0	1.09245e+07	3.35412e+07	1.51034e+07	9.31521e+06	1.2717e+07	0	2.17657e+07	1.50911e+07	1.86591e+07	7.93988e+07	5.61428e+07	7.1772e+07	0	0	0	0	0	0	0	0
Com_2857_neg	gamma-caprolactone	--	C6 H10 O2	114.068	5.601	113.061	--	--	HMDB0003843	LMFA07040010	Organoheterocyclic compounds	Lactones	Gamma butyrolactones	Fatty Acyls [FA]	Fatty esters [FA07]	Lactones [FA0704]	No results	No results	Full match	Organoheterocyclic compounds	Lactones	Gamma butyrolactones	Gamma butyrolactones	5.5316e+07	4.93398e+07	6.29734e+07	4.90341e+07	1.73676e+07	1.43642e+07	6.21226e+07	5.86997e+07	4.3235e+07	3.31986e+07	4.81392e+07	0	3.01939e+07	4.05356e+07	5.77394e+07	6.54565e+07	7.18916e+07	4.06203e+07	1.51796e+07	0	2.40309e+07	3.1258e+07	4.28499e+07	1.45524e+07	1.61607e+07	9.55635e+06
Com_2876_neg	α,α-Trehalose	alpha,alpha-Trehalose; alpha,alpha'-Trehalose; Trehalose	C12 H22 O11	342.116	1.7	341.109	cpd:C01083	map00500 Starch and sucrose metabolism;map01100 Metabolic pathways;map01110 Biosynthesis of secondary metabolites;map02010 ABC transporters	HMDB0000975	--	Organic oxygen compounds	Organooxygen compounds	Carbohydrates and carbohydrate conjugates	--	--	--	Full match	No results	Full match	Organic oxygen compounds	Organooxygen compounds	Carbohydrates and carbohydrate conjugates	O-glycosyl compounds	2.72344e+08	3.73484e+08	2.71102e+08	2.06504e+08	4.66328e+08	2.33293e+08	2.29161e+08	2.16411e+08	2.42333e+08	2.54217e+08	1.57123e+08	2.43068e+08	2.13156e+08	2.66272e+08	2.24557e+08	1.54063e+08	1.68556e+08	1.41922e+08	3.87065e+08	4.78682e+08	2.98574e+08	2.09343e+08	1.36989e+08	3.24542e+08	1.87035e+08	1.79732e+08
Com_2889_neg	Epitestosterone glucuronide	--	C25 H36 O8	464.241	7.934	463.234	--	--	HMDB0258856	--	Lipids and lipid-like molecules	Steroids and steroid derivatives	Steroidal glycosides	--	--	--	Full match	No results	No results	Lipids and lipid-like molecules	Steroids and steroid derivatives	Steroidal glycosides	Steroid glucuronide conjugates	0	0	0	2.74185e+07	0	1.568e+07	1.19001e+08	9.87306e+07	1.27836e+08	5.55556e+07	6.85741e+07	0	9.04534e+07	1.11132e+08	9.26464e+07	2.67917e+06	1.05863e+07	5.95689e+06	0	0	1.44771e+07	0	0	0	0	0
Com_3040_neg	2-Deoxyribose 5-phosphate	--	C5 H11 O7 P	214.024	1.456	213.017	--	--	HMDB0001031	--	Organic oxygen compounds	Organooxygen compounds	Carbohydrates and carbohydrate conjugates	--	--	--	Full match	No results	Full match	Organic oxygen compounds	Organooxygen compounds	Carbohydrates and carbohydrate conjugates	Pentose phosphates	1.19299e+08	3.37057e+07	8.50275e+07	2.78845e+07	2.07179e+06	4.58527e+06	1.84534e+07	1.67117e+07	1.14047e+07	3.81904e+07	3.02634e+07	1.7614e+07	1.06315e+07	1.9167e+07	2.03438e+07	6.51631e+06	5.93813e+06	5.26418e+06	4.81475e+06	7.50529e+06	4.28937e+06	6.79358e+07	5.25863e+07	5.46607e+06	3.39054e+06	2.5376e+06
Com_3043_neg	D-Ribose	D-Ribose	C5 H10 O5	150.053	1.569	149.046	cpd:C00121	map00030 Pentose phosphate pathway;map02010 ABC transporters	HMDB0000283	--	Organic oxygen compounds	Organooxygen compounds	Carbohydrates and carbohydrate conjugates	--	--	--	No results	No results	Full match	Organic oxygen compounds	Organooxygen compounds	Carbohydrates and carbohydrate conjugates	Pentoses	9.4706e+07	1.26696e+08	1.59256e+08	1.03047e+08	1.00419e+08	2.06245e+07	9.2635e+07	7.31813e+07	6.85842e+07	8.25359e+07	1.03696e+08	8.5044e+07	7.65674e+07	9.3024e+07	7.65506e+07	4.99038e+07	9.91204e+07	6.90856e+07	8.05016e+07	8.85774e+07	2.98274e+07	6.75193e+07	5.78102e+07	7.08322e+07	1.48867e+07	1.63918e+07
Com_3231_neg	Sibiricose A5	--	C22 H30 O14	518.164	5.114	517.156	--	--	--	--	--	--	--	--	--	--	No results	No results	Full match	Phenylpropanoids and polyketides	Cinnamic acids and derivatives	Hydroxycinnamic acids and derivatives	Coumaric acids and derivatives	1.73396e+07	2.38721e+07	1.83153e+07	1.71653e+07	2.18466e+07	4.85838e+06	1.21062e+07	2.08196e+07	2.0883e+07	1.61391e+07	2.42115e+07	1.00467e+07	1.51375e+07	2.07287e+07	1.94792e+07	3.59913e+07	4.95178e+07	5.58392e+07	1.29056e+07	1.91016e+07	8.84792e+06	8.67135e+06	1.34992e+07	1.29691e+07	1.10351e+06	1.15216e+06
Com_3393_neg	Lipoxin B4	Lipoxin B4; LXB4; 5S,14R,15S-Trihydroxy-6E,8Z,10E,12E-eicosatetraenoic acid; (6E,8Z,10E,12E)-(5S,14R,15S)-Trihydroxyicosa-6,8,10,12-tetraenoic acid	C20 H32 O5	352.223	6.581	351.217	cpd:C06315	map00590 Arachidonic acid metabolism	HMDB0005082	LMFA03040002	Lipids and lipid-like molecules	Fatty Acyls	Eicosanoids	Fatty Acyls [FA]	Eicosanoids [FA03]	Lipoxins [FA0304]	Invalid mass	Invalid mass	No results	Lipids and lipid-like molecules	Fatty Acyls	Eicosanoids	Lipoxins	1.03515e+08	1.29187e+08	1.44473e+08	1.25732e+08	1.38851e+08	9.69963e+07	1.206e+08	1.06851e+08	4.61973e+07	1.10323e+08	1.00243e+08	0	4.78762e+07	9.9644e+07	8.2894e+07	6.93283e+07	3.58961e+07	1.08394e+08	1.17926e+08	1.67847e+08	9.41881e+07	2.44858e+07	1.56164e+08	7.16935e+07	2.7002e+07	2.8196e+07
Com_3553_neg	Ligustroflavone	--	C33 H40 O18	724.222	5.538	723.215	--	--	HMDB0254089	--	Lipids and lipid-like molecules	Sphingolipids	Glycosphingolipids	--	--	--	No results	No results	Full match	Phenylpropanoids and polyketides	Flavonoids	Flavonoid glycosides	Flavonoid-7-O-glycosides	9.00012e+07	9.06022e+07	1.03037e+08	6.86629e+07	1.10831e+08	6.18171e+07	9.98254e+06	1.43372e+07	7.9286e+06	4.03884e+07	1.68255e+07	0	1.59711e+07	1.25414e+07	9.42146e+06	2.61706e+06	1.17295e+07	1.0036e+07	6.53074e+07	1.03527e+08	7.3392e+07	5.58195e+07	5.41041e+07	7.14707e+07	0	0
Com_3653_neg	Isofraxidin	Isofraxidin; 7-Hydroxy-6,8-dimethoxy-2H-1-benzopyran-2-one	C11 H10 O5	222.053	5.615	221.045	cpd:C17480	--	HMDB0253642	--	Phenylpropanoids and polyketides	Coumarins and derivatives	Hydroxycoumarins	--	--	--	No results	Full match	Full match	Phenylpropanoids and polyketides	Coumarins and derivatives	Hydroxycoumarins	7-hydroxycoumarins	0	0	0	1.28823e+07	0	0	1.36877e+07	1.36609e+07	1.4119e+07	7.67298e+06	1.13528e+07	0	1.01913e+07	1.18896e+07	1.58052e+07	6.20865e+06	6.39678e+06	4.0608e+06	0	0	0	1.1409e+07	0	0	1.15146e+07	9.95529e+06
Com_3922_neg	Phenobarbital	Phenobarbital	C12 H12 N2 O3	232.085	5.011	231.077	cpd:C07434	--	HMDB0015305	--	Organoheterocyclic compounds	Diazines	Pyrimidines and pyrimidine derivatives	--	--	--	Full match	No results	No results	Organoheterocyclic compounds	Diazines	Pyrimidines and pyrimidine derivatives	Barbituric acid derivatives	5.86703e+07	7.08011e+07	3.52353e+07	4.30221e+07	8.10489e+07	2.32992e+07	1.22466e+07	3.5453e+06	0	3.19182e+07	0	0	9.32072e+06	9.45908e+06	1.23907e+07	0	0	3.21482e+06	4.1543e+07	8.96395e+07	5.31474e+07	1.04804e+07	1.93445e+08	6.24801e+07	1.25854e+07	1.59999e+07
Com_4144_neg	Guanosine	Guanosine	C10 H13 N5 O5	283.092	3.529	282.084	cpd:C00387	map00230 Purine metabolism;map01100 Metabolic pathways	HMDB0000133	--	Nucleosides, nucleotides, and analogues	Purine nucleosides	-	--	--	--	Full match	No results	Full match	Nucleosides, nucleotides, and analogues	Purine nucleosides	Not available	Purine nucleosides	1.27215e+08	1.49238e+08	1.24502e+08	8.57851e+07	2.7397e+08	1.35439e+08	6.73166e+07	6.13129e+07	5.84799e+07	8.34412e+07	6.07535e+07	0	6.39329e+07	5.77905e+07	7.20656e+07	3.21095e+07	4.02081e+07	3.72193e+07	1.94859e+08	3.32024e+08	1.25105e+08	3.72723e+08	5.96265e+08	1.49826e+08	9.78138e+07	9.20773e+07
Com_4186_neg	2,3-Dinor-8-epi-prostaglandin F2α	2,3-Dinor-8-iso prostaglandin F2alpha; 2,3-Dinor-8-iso PGF2alpha	C18 H30 O5	326.21	6.753	325.203	cpd:C14794	map00590 Arachidonic acid metabolism	--	--	--	--	--	--	--	--	Full match	No results	No results	Lipids and lipid-like molecules	Fatty Acyls	Eicosanoids	Prostaglandins and related compounds	5.18282e+07	5.56744e+07	6.14499e+07	4.40067e+07	6.95999e+07	3.74184e+07	3.11139e+07	3.30672e+07	2.89293e+07	3.87854e+07	3.23314e+07	0	3.5035e+07	2.93658e+07	3.7243e+07	1.39639e+08	1.2452e+08	1.75183e+08	6.64209e+07	1.0422e+08	3.9746e+07	5.18886e+07	8.72105e+07	4.40593e+07	1.95897e+07	1.42474e+07
Com_4195_neg	Geranylgeranyl pyrophosphate	Geranylgeranyl diphosphate; Geranylgeranyl pyrophosphate; all-trans-Geranylgeranyl diphosphate; all-trans-Geranylgeranyl pyrophosphate; (2E,6E,10E)-3,7,11,15-Tetramethylhexadeca-2,6,10,14-tetraen-1-yl diphosphate	C20 H36 O7 P2	450.189	6.429	449.182	cpd:C00353	map00130 Ubiquinone and other terpenoid-quinone biosynthesis;map00900 Terpenoid backbone biosynthesis;map00904 Diterpenoid biosynthesis;map00906 Carotenoid biosynthesis;map01100 Metabolic pathways;map01110 Biosynthesis of secondary metabolites	HMDB0004486	--	Lipids and lipid-like molecules	Prenol lipids	Diterpenoids	--	--	--	Invalid mass	No results	No results	Lipids and lipid-like molecules	Prenol lipids	Diterpenoids	Acyclic diterpenoids	1.56807e+07	2.54838e+07	1.69355e+07	0	1.82405e+07	2.19094e+07	5.80568e+06	6.62477e+06	7.00183e+06	8.24124e+06	0	0	6.8621e+06	6.1176e+06	5.17019e+06	5.57292e+07	3.45009e+07	3.3613e+07	7.70358e+07	1.57256e+07	0	0	0	6.96114e+07	1.37839e+08	3.33024e+08
Com_4586_neg	Salvianolic acid C	--	C26 H20 O10	492.105	5.042	491.097	--	--	HMDB0303929	--	Phenylpropanoids and polyketides	2-arylbenzofuran flavonoids	-	--	--	--	No results	No results	Full match	Phenylpropanoids and polyketides	Stilbenes	Not available	Stilbenes	1.99711e+07	2.64789e+07	2.16562e+07	1.36146e+07	2.21897e+07	3.68067e+07	829216	0	0	8.14566e+06	0	0	0	0	0	0	0	0	0	3.18905e+07	5.59401e+07	0	0	2.1326e+07	1.34735e+07	1.22221e+07
Com_4609_neg	Vitexin-2-O-rhaMnoside	Vitexin 2''-O-beta-L-rhamnoside; 2''-O-Rhamnosylvitexin; Vitexin 2''-rhamnoside	C27 H30 O14	578.165	6.022	623.163	cpd:C12628	map00944 Flavone and flavonol biosynthesis	--	--	--	--	--	--	--	--	No results	No results	Full match	Phenylpropanoids and polyketides	Flavonoids	Flavonoid glycosides	Flavonoid 8-C-glycosides	0	0	0	0	0	0	6.62687e+06	1.11704e+07	8.95442e+06	0	6.28098e+06	0	8.65198e+06	7.27628e+06	6.93801e+06	1.08224e+07	6.47149e+06	1.00109e+07	0	0	0	0	0	0	0	0
Com_4759_neg	2'-O-Methyluridine	--	C10 H14 N2 O6	258.085	4.814	257.078	--	--	HMDB0240328	--	Nucleosides, nucleotides, and analogues	Pyrimidine nucleosides	-	--	--	--	No results	Full match	Full match	Nucleosides, nucleotides, and analogues	Pyrimidine nucleosides	Not available	Pyrimidine nucleosides	1.21628e+07	2.35131e+07	1.40358e+07	0	3.52857e+07	1.04128e+07	4.00501e+06	3.32145e+06	0	0	0	0	3.38896e+06	3.4839e+06	3.38134e+06	2.97615e+06	4.50526e+06	3.59014e+06	3.17812e+07	2.9828e+07	1.4676e+07	2.62958e+07	4.45869e+07	1.9929e+07	4.91061e+06	5.19321e+06
Com_4799_neg	2-Methoxyestrone	2-Methoxyestrone	C19 H24 O3	300.173	6.538	299.165	cpd:C05299	--	HMDB0000010	LMST02010033	Lipids and lipid-like molecules	Steroids and steroid derivatives	Estrane steroids	Sterol Lipids [ST]	Steroids [ST02]	C18 steroids (estrogens) and derivatives [ST0201]	Full match	No results	No results	Lipids and lipid-like molecules	Steroids and steroid derivatives	Estrane steroids	Estrogens and derivatives	0	0	0	2.02611e+07	0	1.94957e+07	5.05884e+07	5.03374e+07	4.54221e+07	3.10957e+07	3.77767e+07	0	4.33126e+07	3.81238e+07	2.91049e+07	7.17081e+06	1.32923e+07	1.10131e+07	0	0	1.7093e+07	1.44377e+07	0	0	0	4.40445e+06
Com_4826_neg	Plantagoside	Plantagoside	C21 H22 O12	466.111	5.159	465.104	cpd:C17531	--	--	LMPK12140454	--	--	--	Polyketides [PK]	Flavonoids [PK12]	Flavanones [PK1214]	No results	No results	Full match	Phenylpropanoids and polyketides	Flavonoids	Flavonoid glycosides	Flavonoid O-glycosides	0	0	0	0	1.52603e+07	0	1.54093e+06	0	0	0	0	0	3.53455e+06	2.31943e+06	0	3.32286e+06	1.86802e+07	1.62671e+07	6.02205e+07	0	0	0	0	7.93549e+07	8.03152e+06	6.21057e+06
Com_4887_neg	Protectin D1	--	C22 H32 O4	360.23	7.389	359.223	--	--	HMDB0003689	LMFA04040001	Lipids and lipid-like molecules	Fatty Acyls	Fatty acids and conjugates	Fatty Acyls [FA]	Docosanoids [FA04]	Protectins [FA0404]	Full match	No results	No results	Lipids and lipid-like molecules	Fatty Acyls	Fatty acids and conjugates	Very long-chain fatty acids	0	0	0	0	0	0	768986	0	0	0	0	0	0	0	0	1.29156e+07	1.22644e+07	1.75043e+07	2.53845e+07	0	0	0	0	3.20687e+07	4.45975e+07	4.51695e+07
Com_4937_neg	3-[(methoxycarbonyl)amino]-2,2,3-trimethylbutanoic acid	--	C9 H17 N O4	203.115	3.437	202.108	--	--	--	--	--	--	--	--	--	--	Full match	No results	No results	0	0	0	0	6.72572e+08	2.84448e+08	4.8632e+08	3.85321e+08	8.16753e+07	3.99062e+07	4.66778e+08	3.59414e+08	3.41545e+08	3.848e+08	4.69786e+08	0	3.53367e+08	4.53443e+08	3.977e+08	7.71812e+07	1.4997e+08	1.07928e+08	7.29962e+07	1.5693e+08	5.90076e+07	4.66349e+08	5.82975e+08	6.35351e+07	2.81443e+07	2.19783e+07
Com_4961_neg	D-ribose 5-phosphate	D-Ribose 5-phosphate; Ribose 5-phosphate	C5 H11 O8 P	230.022	6.741	229.014	cpd:C00117	map00030 Pentose phosphate pathway;map00230 Purine metabolism;map00440 Phosphonate and phosphinate metabolism;map00710 Carbon fixation in photosynthetic organisms;map01100 Metabolic pathways;map01110 Biosynthesis of secondary metabolites;map01200 Carbon metabolism;map01230 Biosynthesis of amino acids	HMDB0001548	--	Organic oxygen compounds	Organooxygen compounds	Carbohydrates and carbohydrate conjugates	--	--	--	Invalid mass	No results	No results	Organic oxygen compounds	Organooxygen compounds	Carbohydrates and carbohydrate conjugates	Pentose phosphates	3.91391e+06	1.50056e+07	1.73348e+06	1.02496e+08	573906	1.10722e+06	720398	604039	457828	1.65334e+06	922165	937054	599952	925740	1.33788e+06	1.69537e+06	1.60492e+06	3.01911e+06	412083	389339	271711	1.22841e+06	1.40982e+06	350312	406449	447932
Com_5495_neg	alpha-Zearalanol	alpha-Zearalanol; Zeranol	C18 H26 O5	322.176	6.531	321.169	cpd:C14752	--	HMDB0032702	--	Phenylpropanoids and polyketides	Macrolides and analogues	-	--	--	--	No results	No results	Full match	Phenylpropanoids and polyketides	Macrolides and analogues	Not available	Macrolides and analogues	2.80589e+07	3.49393e+07	4.27198e+07	2.68049e+07	6.6021e+07	0	4.9379e+06	7.70921e+06	0	1.0422e+07	6.18681e+06	0	1.29287e+07	0	3.53082e+06	0	0	2.5435e+07	3.1277e+07	6.22463e+07	1.52134e+07	1.55816e+07	3.83205e+07	2.24368e+07	0	0
Com_5552_neg	Bisphenol A	Bisphenol A; 2,2-Bis(4-Hydroxyphenyl)propane	C15 H16 O2	228.111	5.291	227.104	cpd:C13624	map01100 Metabolic pathways	HMDB0032133	--	Benzenoids	Benzene and substituted derivatives	Diphenylmethanes	--	--	--	Invalid mass	No results	No results	Benzenoids	Benzene and substituted derivatives	Diphenylmethanes	Bisphenols	1.43688e+07	1.67185e+07	1.60782e+07	0	2.76618e+07	0	4.74199e+06	5.50949e+06	0	8.37693e+06	0	0	4.4814e+06	4.24552e+06	5.07028e+06	4.67758e+06	4.84303e+06	4.40533e+06	2.11638e+07	3.99131e+07	0	4.99905e+07	1.0631e+08	1.20389e+07	0	0
Com_5931_neg	4'-Demethylpodophyllotoxin	4'-Demethylpodophyllotoxin	C21 H20 O8	400.116	6.245	399.109	cpd:C10553	--	--	--	--	--	--	--	--	--	No results	Full match	Full match	0	0	0	0	0	0	0	0	0	0	1.84282e+06	0	0	0	0	0	0	0	0	2.59924e+07	1.80362e+07	1.45363e+07	0	0	0	0	0	0	0	0
Com_5991_neg	trans-10-Heptadecenoic acid	--	C17 H32 O2	268.24	10.016	267.233	--	--	HMDB0244268	--	Lipids and lipid-like molecules	Fatty Acyls	Fatty acids and conjugates	--	--	--	Full match	No results	No results	Lipids and lipid-like molecules	Fatty Acyls	Fatty acids and conjugates	Long-chain fatty acids	0	0	0	0	0	7.08205e+07	363851	0	0	0	0	0	0	0	0	0	0	0	0	0	6.14536e+07	3.82186e+07	3.11491e+07	0	0	0
Com_6018_neg	Eleutheroside E	Eleutheroside E	C34 H46 O18	742.269	5.373	741.263	cpd:C20786	--	HMDB0036410	--	Lignans, neolignans and related compounds	Lignan glycosides	-	--	--	--	No results	No results	Full match	Organic oxygen compounds	Organooxygen compounds	Carbohydrates and carbohydrate conjugates	Phenolic glycosides	0	0	0	0	0	0	1.73068e+06	4.64159e+06	0	0	0	0	5.00633e+06	3.22311e+06	5.77462e+06	1.54158e+07	2.01096e+07	1.46138e+07	0	0	0	0	0	0	0	0
Com_6056_neg	D-Fructose 1-phosphate	D-Fructose 1-phosphate	C6 H13 O9 P	260.03	1.24	259.023	cpd:C01094	map00051 Fructose and mannose metabolism;map00400 Phenylalanine, tyrosine and tryptophan biosynthesis;map01100 Metabolic pathways	HMDB0060467	--	Organic oxygen compounds	Organooxygen compounds	Carbohydrates and carbohydrate conjugates	--	--	--	Full match	No results	Full match	Organic oxygen compounds	Organooxygen compounds	Carbohydrates and carbohydrate conjugates	Hexose phosphates	2.74186e+07	7.76061e+06	4.86335e+07	2.11877e+07	3.19728e+06	3.56324e+06	2.17967e+07	1.92305e+07	1.75438e+07	3.55659e+07	2.60475e+07	2.05539e+07	1.90324e+07	2.17451e+07	1.77814e+07	3.5796e+06	6.23389e+06	3.65946e+06	2.13505e+06	6.84152e+06	5.99932e+06	1.24206e+07	7.59573e+06	2.18063e+06	3.51464e+06	3.45453e+06
Com_6191_neg	Calcitriol	Calcitriol; 1alpha,25-Dihydroxyvitamin D3; (1S,3R,5Z,7E)-9,10-Seco-5,7,10(19)-cholestatriene-1,3,25-triol	C27 H44 O3	416.329	9.623	415.322	cpd:C01673	map00100 Steroid biosynthesis;map01100 Metabolic pathways	HMDB0001903	--	Lipids and lipid-like molecules	Steroids and steroid derivatives	Vitamin D and derivatives	--	--	--	Full match	No results	Full match	Lipids and lipid-like molecules	Steroids and steroid derivatives	Vitamin D and derivatives	Vitamin D and derivatives	0	0	0	0	0	0	513586	0	0	0	0	0	0	0	0	0	0	0	0	0	1.35285e+07	0	0	0	0	0
Com_6226_neg	Raffinose	Raffinose; Melitose; Melitriose; Gossypose; 6G-alpha-D-galactosylsucrose	C18 H32 O16	550.175	9.546	549.168	cpd:C00492	map00052 Galactose metabolism;map02010 ABC transporters	HMDB0003213	--	Organic oxygen compounds	Organooxygen compounds	Carbohydrates and carbohydrate conjugates	--	--	--	No results	Invalid mass	No results	Organic oxygen compounds	Organooxygen compounds	Carbohydrates and carbohydrate conjugates	Oligosaccharides	1.44498e+07	6.68201e+07	2.13322e+07	1.42203e+07	1.98219e+08	2.8795e+06	3.90515e+06	5.41427e+06	7.61179e+06	2.63727e+07	1.62572e+07	6.90249e+06	7.54153e+06	1.0914e+07	1.26801e+07	9.22148e+06	2.34258e+07	1.60881e+07	3.10612e+07	2.36306e+07	2.09327e+07	2.70683e+07	3.65882e+07	4.65743e+07	1.50736e+07	1.65939e+07
Com_6234_neg	Anandamide (AEA)	Anandamide; Arachidonylethanolamide; N-(5Z,8Z,11Z,14Z-icosatetraenoyl)-ethanolamide; AEA	C22 H37 N O2	407.304	7.601	406.296	cpd:C11695	--	--	--	--	--	--	--	--	--	Invalid mass	No results	No results	Organic nitrogen compounds	Organonitrogen compounds	Amines	N-acylethanolamines	0	0	0	0	3.92907e+07	0	952219	0	0	0	0	0	0	0	0	0	0	0	2.09257e+07	5.27693e+07	0	3.66339e+07	8.45682e+07	0	0	0
Com_6427_neg	L-Ornithine	L-Ornithine; (S)-2,5-Diaminovaleric acid; (S)-2,5-Diaminopentanoic acid; (S)-2,5-Diaminopentanoate	C5 H12 N2 O2	132.09	1.29	131.083	cpd:C00077	map00220 Arginine biosynthesis;map00330 Arginine and proline metabolism;map00472 D-Arginine and D-ornithine metabolism;map00480 Glutathione metabolism;map01100 Metabolic pathways;map01110 Biosynthesis of secondary metabolites;map01210 2-Oxocarboxylic acid metabolism;map01230 Biosynthesis of amino acids;map02010 ABC transporters	HMDB0000214	--	Organic acids and derivatives	Carboxylic acids and derivatives	Amino acids, peptides, and analogues	--	--	--	No results	No results	Full match	Organic acids and derivatives	Carboxylic acids and derivatives	Amino acids, peptides, and analogues	L-alpha-amino acids	0	0	0	0	0	1.21444e+07	1.54474e+07	1.49615e+07	1.68439e+07	1.11067e+07	1.29029e+07	0	1.39686e+07	1.34296e+07	1.23627e+07	3.54176e+06	6.21089e+06	3.93253e+06	0	0	1.80946e+07	1.33018e+07	2.50762e+07	0	1.30244e+07	1.3111e+07
Com_6435_neg	1-(3-phenylpropanoyl)-4-piperidinecarboxylic acid	--	C15 H19 N O3	522.268	5.815	521.261	--	--	--	--	--	--	--	--	--	--	Invalid mass	No results	No results	0	0	0	0	2.67727e+07	4.06235e+07	3.01313e+07	2.4774e+07	1.77835e+07	0	6.90596e+06	1.5082e+07	1.36906e+07	1.77679e+07	2.07401e+07	0	1.76237e+07	9.27201e+06	1.6849e+07	1.82917e+07	2.0145e+07	2.3299e+07	1.6122e+07	2.63471e+07	0	1.16137e+07	0	1.38873e+07	0	0
Com_7215_neg	D-Mannitol 1-phosphate	D-Mannitol 1-phosphate	C6 H15 O9 P	262.045	1.324	261.038	cpd:C00644	map00051 Fructose and mannose metabolism	HMDB0001530	--	Organic oxygen compounds	Organooxygen compounds	Carbohydrates and carbohydrate conjugates	--	--	--	Full match	No results	No results	Organic oxygen compounds	Organooxygen compounds	Carbohydrates and carbohydrate conjugates	Monosaccharide phosphates	3.4661e+07	2.29426e+07	3.80634e+07	2.65048e+07	0	0	2.91329e+07	3.20628e+07	2.20888e+07	4.11035e+07	4.18649e+07	0	2.71203e+07	2.89532e+07	3.05022e+07	9.79446e+06	1.30987e+07	8.48507e+06	0	0	0	2.4786e+07	2.50765e+07	0	0	0
Com_7303_neg	Stachyose	Stachyose	C24 H42 O21	666.222	8.037	665.215	cpd:C01613	map00052 Galactose metabolism	HMDB0003553	--	Organic oxygen compounds	Organooxygen compounds	Carbohydrates and carbohydrate conjugates	--	--	--	No results	Full match	Full match	Organic oxygen compounds	Organooxygen compounds	Carbohydrates and carbohydrate conjugates	Oligosaccharides	2.47537e+07	6.95887e+06	5.1356e+06	2.84931e+07	6.95107e+06	3.2477e+07	1.1886e+08	1.00825e+08	1.28015e+08	5.93394e+07	8.37969e+07	1.10293e+08	1.088e+08	9.21529e+07	1.04432e+08	6.46456e+07	4.9064e+07	4.38186e+07	3.71853e+06	6.77314e+06	2.91337e+07	2.95639e+07	3.25742e+07	1.04036e+07	8.68102e+06	7.96488e+06
Com_7347_neg	Acetylcysteine	Acetylcysteine; N-Acetyl-L-cysteine	C5 H9 N O3 S	163.031	5.74	162.023	cpd:C06809	--	HMDB0001890	--	Organic acids and derivatives	Carboxylic acids and derivatives	Amino acids, peptides, and analogues	--	--	--	No results	No results	Full match	Organic acids and derivatives	Carboxylic acids and derivatives	Amino acids, peptides, and analogues	N-acyl-L-alpha-amino acids	9.66771e+06	8.34946e+06	9.79786e+06	0	0	0	4.75252e+06	5.7742e+06	4.54021e+06	0	0	0	4.99647e+06	3.84094e+06	4.30971e+06	8.66959e+06	7.01924e+06	8.19305e+06	0	0	0	0	0	0	0	0
Com_7666_neg	8(S)-Hydroxy-(5Z,9E,11Z,14Z)-eicosatetraenoic acid	8(S)-HETE; (5Z,9E,11Z,14Z)-(8S)-8-Hydroxyeicosa-5,9,11,14-tetraenoic acid; (5Z,9E,11Z,14Z)-(8S)-8-Hydroxyicosa-5,9,11,14-tetraenoic acid	C20 H32 O3	320.236	8.482	319.228	cpd:C14776	map00590 Arachidonic acid metabolism;map01100 Metabolic pathways	HMDB0004679	--	Lipids and lipid-like molecules	Fatty Acyls	Eicosanoids	--	--	--	Full match	No results	Full match	Lipids and lipid-like molecules	Fatty Acyls	Eicosanoids	Hydroxyeicosatetraenoic acids	5.58617e+07	1.88744e+08	9.29892e+07	1.01715e+08	5.10247e+08	6.25022e+07	3.17571e+07	5.35607e+07	3.50699e+07	8.81724e+07	3.9217e+07	0	3.69544e+07	4.66799e+07	4.68979e+07	6.96531e+07	9.22417e+07	1.22385e+08	1.84794e+08	4.05512e+08	4.8026e+08	3.92745e+08	2.25503e+08	1.92749e+08	2.19849e+07	1.73253e+07
Com_7745_neg	2'-Deoxyinosine 5'-monophosphate	2'-Deoxyinosine 5'-phosphate; dIMP	C10 H13 N4 O7 P	332.054	5.743	331.047	cpd:C06196	map00230 Purine metabolism	HMDB0006555	--	Nucleosides, nucleotides, and analogues	Purine nucleotides	Purine deoxyribonucleotides	--	--	--	Invalid mass	No results	No match	Nucleosides, nucleotides, and analogues	Purine nucleotides	Purine deoxyribonucleotides	Purine 2'-deoxyribonucleoside monophosphates	2.71017e+07	2.09481e+07	2.92753e+07	2.22439e+07	1.89379e+07	0	2.17823e+06	5.00796e+06	3.56917e+06	1.15869e+07	8.92865e+06	0	4.48567e+06	3.76755e+06	5.38854e+06	6.62636e+06	8.54796e+06	6.39451e+06	2.26052e+07	2.21595e+07	0	0	9.02548e+07	1.94392e+07	8.28688e+07	0
Com_7755_neg	Oleoyl-L-α-lysophosphatidic acid	--	C21 H41 O7 P	436.259	10.961	435.252	--	--	--	--	--	--	--	--	--	--	Full match	No results	No results	Lipids and lipid-like molecules	Glycerophospholipids	Glycerophosphates	1-acylglycerol-3-phosphates	3.03687e+07	3.5523e+07	2.49862e+07	1.93218e+07	8.44693e+07	7.68288e+07	1.65157e+07	2.19126e+07	3.11985e+07	2.98386e+07	2.89683e+07	0	3.17611e+07	3.8579e+07	4.52972e+07	5.1639e+06	8.22192e+06	3.46563e+06	0	6.05276e+07	7.35837e+07	2.45278e+08	2.32651e+08	1.64819e+07	7.75698e+06	5.1946e+06
Com_7783_neg	1-Pyrenol	1-Hydroxypyrene	C16 H10 O	218.076	6.32	217.069	cpd:C14519	--	HMDB0013156	--	Benzenoids	Phenanthrenes and derivatives	Phenanthrols	--	--	--	Invalid mass	No results	No results	Benzenoids	Pyrenes	Not available	Pyrenes	0	0	0	0	0	0	618551	0	0	0	0	0	0	0	0	0	0	0	0	0	0	0	0	0	0	0
Com_7790_neg	Isorhapontigenin	--	C15 H14 O4	258.087	6.995	257.08	--	--	HMDB0303171	--	Phenylpropanoids and polyketides	Stilbenes	-	--	--	--	Invalid mass	No results	No results	Phenylpropanoids and polyketides	Stilbenes	Not available	Stilbenes	0	0	0	0	0	2.45412e+07	497021	0	0	0	0	0	0	0	0	0	0	8.15835e+06	0	1.86155e+07	0	1.18031e+07	1.93039e+07	0	0	0
Com_7822_neg	Porphobilinogen	Porphobilinogen	C10 H14 N2 O4	113.048	4.992	112.04	cpd:C00931	map00860 Porphyrin and chlorophyll metabolism;map01100 Metabolic pathways;map01110 Biosynthesis of secondary metabolites	HMDB0000245	--	Organic nitrogen compounds	Organonitrogen compounds	Amines	--	--	--	Invalid mass	No results	No results	Organic nitrogen compounds	Organonitrogen compounds	Amines	Aralkylamines	0	0	0	0	0	0	374783	0	0	0	0	0	0	0	0	0	0	0	0	0	0	0	0	0	0	0
Com_8199_neg	Prostaglandin D3	Prostaglandin D3	C20 H30 O5	143.095	5.778	331.188	cpd:C13802	--	HMDB0003034	LMFA03010142	Lipids and lipid-like molecules	Fatty Acyls	Eicosanoids	Fatty Acyls [FA]	Eicosanoids [FA03]	Prostaglandins [FA0301]	Invalid mass	No results	No match	Lipids and lipid-like molecules	Fatty Acyls	Eicosanoids	Prostaglandins and related compounds	0	0	0	0	0	0	526773	0	0	0	0	0	0	0	0	0	0	0	0	0	0	8.95366e+06	4.08351e+07	0	0	0
Com_8255_neg	Trolox	--	C14 H18 O4	250.118	6.401	249.111	--	--	HMDB0038804	--	Organoheterocyclic compounds	Benzopyrans	1-benzopyrans	--	--	--	Invalid mass	No results	No results	Organoheterocyclic compounds	Benzopyrans	1-benzopyrans	1-benzopyrans	2.59672e+07	3.85819e+07	4.02868e+07	1.52382e+07	1.8995e+07	0	5.91982e+06	5.96887e+06	0	1.40898e+07	7.43865e+06	0	4.18412e+06	4.81369e+06	4.48429e+06	8.01244e+06	6.15899e+06	0	3.22635e+07	2.37179e+07	0	0	0	1.34017e+07	0	0
Com_8319_neg	Narirutin	Narirutin; Naringenin 7-O-rutinoside	C27 H32 O14	580.182	1.438	579.177	cpd:C09793	--	HMDB0033740	LMPK12140236	Phenylpropanoids and polyketides	Flavonoids	Flavonoid glycosides	Polyketides [PK]	Flavonoids [PK12]	Flavanones [PK1214]	No results	No results	Full match	Phenylpropanoids and polyketides	Flavonoids	Flavonoid glycosides	Flavonoid-7-O-glycosides	1.08426e+07	1.95896e+07	1.58501e+07	0	1.65123e+07	0	6.48017e+06	6.02033e+06	4.49997e+06	6.97738e+06	6.54491e+06	0	6.51638e+06	6.39781e+06	6.751e+06	6.79826e+06	7.7423e+06	6.99789e+06	0	1.61259e+07	0	0	0	1.23412e+07	4.18443e+06	0
Com_8323_neg	Ethyl myristate	--	C16 H32 O2	256.24	10.665	255.233	--	--	HMDB0034153	--	Lipids and lipid-like molecules	Fatty Acyls	Fatty acid esters	--	--	--	Full match	No results	Full match	Lipids and lipid-like molecules	Fatty Acyls	Fatty acid esters	Fatty acid esters	0	7.84551e+06	0	0	0	3.07385e+07	3.80774e+06	4.68475e+06	4.29781e+06	6.62013e+06	0	0	4.06275e+06	3.9495e+06	4.6714e+06	4.30084e+06	4.99131e+06	4.17773e+06	0	0	2.76946e+07	1.50095e+07	2.5825e+07	0	5.87886e+06	5.49974e+06
Com_8535_neg	Androsterone glucuronide	Androsterone glucuronide; Androsterone 3-glucuronide	C25 H38 O8	466.25	6.556	465.243	cpd:C11135	--	HMDB0002829	--	Lipids and lipid-like molecules	Steroids and steroid derivatives	Steroidal glycosides	--	--	--	Invalid mass	No results	No results	Lipids and lipid-like molecules	Steroids and steroid derivatives	Steroidal glycosides	Steroid glucuronide conjugates	0	1.48538e+07	1.26218e+07	0	3.48028e+07	1.12613e+07	0	0	0	0	0	0	0	0	0	2.81117e+06	2.58697e+06	0	1.93117e+07	4.35924e+07	1.35127e+07	1.561e+07	2.98627e+07	1.23971e+07	0	0
Com_8903_neg	2-(1-{2-[(3-furylmethyl)amino]-2-oxoethyl}cyclohexyl)acetic acid	--	C15 H21 N O4	279.147	6.4	278.14	--	--	--	--	--	--	--	--	--	--	Full match	No results	No results	0	0	0	0	0	0	0	0	1.45076e+07	0	0	0	0	0	0	0	0	0	2.01496e+06	2.92654e+06	2.4286e+06	2.79751e+06	1.72619e+07	3.21603e+07	0	1.9385e+07	3.14802e+07	0	0	0
Com_8928_neg	Protodioscin	Protodioscin	C51 H84 O22	1048.54	6.607	1047.54	cpd:C08907	--	HMDB0034062	--	Lipids and lipid-like molecules	Steroids and steroid derivatives	Steroidal glycosides	--	--	--	No results	No results	Full match	Lipids and lipid-like molecules	Steroids and steroid derivatives	Steroidal glycosides	Steroidal saponins	0	0	0	0	0	0	3.93649e+06	6.37282e+06	5.51408e+06	0	0	0	9.80688e+06	5.14616e+06	7.45336e+06	2.0062e+07	1.28465e+07	2.50302e+07	0	0	0	0	0	0	0	0
Com_8957_neg	3-{[(hexylamino)carbonyl]amino}propanoic acid	--	C10 H20 N2 O3	216.147	4.84	215.14	--	--	--	--	--	--	--	--	--	--	Full match	No results	No results	0	0	0	0	0	0	0	0	0	0	0	0	0	0	0	0	0	0	2.53469e+06	0	0	0	0	0	0	1.63533e+07	3.14803e+07	0	0	0
Com_8961_neg	Oleuropein	Oleuropein	C25 H32 O13	540.185	5.327	539.177	cpd:C09794	--	HMDB0035872	--	Lipids and lipid-like molecules	Prenol lipids	Sesquiterpenoids	--	--	--	No results	No results	Full match	Lipids and lipid-like molecules	Prenol lipids	Terpene glycosides	Terpene glycosides	1.89057e+07	1.88287e+07	3.37865e+07	1.71177e+07	0	0	5.59969e+06	7.97634e+06	4.41957e+06	1.24339e+07	1.01359e+07	0	7.45706e+06	8.05773e+06	4.15737e+06	9.77427e+06	1.16216e+07	1.20241e+07	0	0	0	0	0	0	0	0
Com_9506_neg	Flavin mononucleotide (FMN)	FMN; Riboflavin-5-phosphate; Flavin mononucleotide	C17 H21 N4 O9 P	456.107	5.284	455.1	cpd:C00061	map00190 Oxidative phosphorylation;map00740 Riboflavin metabolism;map01100 Metabolic pathways;map01110 Biosynthesis of secondary metabolites	--	--	--	--	--	--	--	--	Invalid mass	No results	No results	Nucleosides, nucleotides, and analogues	Flavin nucleotides	Not available	Flavin nucleotides	0	0	0	0	0	0	1.42583e+07	1.03543e+07	9.32227e+06	7.58298e+06	1.29233e+07	0	1.37427e+07	1.0554e+07	9.3598e+06	4.12296e+06	6.29219e+06	2.85971e+06	0	0	0	9.46874e+06	0	0	5.94228e+06	6.18743e+06
Com_9564_neg	Gibberellin A7	Gibberellin A7	C19 H22 O5	330.147	7.639	329.14	cpd:C11867	map00904 Diterpenoid biosynthesis;map01110 Biosynthesis of secondary metabolites	HMDB0303475	LMPR0104170024	Lipids and lipid-like molecules	Prenol lipids	Diterpenoids	Prenol Lipids [PR]	Isoprenoids [PR01]	C20 isoprenoids (diterpenes) [PR0104]	Full match	No results	No match	Lipids and lipid-like molecules	Prenol lipids	Diterpenoids	C19-gibberellin 6-carboxylic acids	8.65472e+06	8.72682e+06	6.26168e+06	4.86907e+06	1.12763e+07	1.19583e+07	5.74399e+06	6.30194e+06	5.93525e+06	5.11639e+06	4.36422e+06	6.27084e+06	6.07047e+06	6.24183e+06	5.58233e+06	1.67368e+07	9.5836e+06	7.95713e+06	5.69144e+07	6.8895e+06	6.10855e+06	3.42917e+06	8.65313e+06	6.78086e+07	8.38128e+07	6.78102e+07
Com_9795_neg	Tracheloside	--	C27 H34 O12	550.206	5.761	549.198	--	--	HMDB0030557	--	Lignans, neolignans and related compounds	Lignan glycosides	-	--	--	--	No results	No results	Full match	Lignans, neolignans and related compounds	Lignan glycosides	Not available	Lignan glycosides	0	0	0	1.12018e+07	0	0	7.16764e+06	1.35629e+07	1.77352e+07	1.41332e+07	7.77065e+06	0	2.68919e+07	9.99825e+06	1.30132e+07	1.65763e+07	9.33142e+06	1.49677e+07	0	0	0	0	0	0	0	0
Com_10058_neg	Prostaglandin F1α	Prostaglandin F1alpha; (13E,15S)-9alpha,11alpha-9,11,15-Trihydroxyprost-13-en-1-oic acid	C20 H36 O5	356.257	6.539	355.249	cpd:C06475	--	--	--	--	--	--	--	--	--	Full match	No results	No results	Lipids and lipid-like molecules	Fatty Acyls	Eicosanoids	Prostaglandins and related compounds	3.63482e+07	4.94444e+07	4.49392e+07	3.279e+07	2.71541e+07	2.04298e+07	8.36948e+06	9.7853e+06	7.27303e+06	1.60099e+07	9.18807e+06	0	8.76963e+06	6.0083e+06	5.33915e+06	3.32449e+07	3.51519e+07	4.67282e+07	2.02686e+07	2.41538e+07	1.29067e+07	1.47125e+07	1.90061e+07	1.34457e+07	6.8498e+06	5.81537e+06
Com_10202_neg	Xanthohumol	Xanthohumol	C21 H22 O5	354.153	4.974	335.135	cpd:C16417	map00941 Flavonoid biosynthesis	HMDB0037479	LMPK12120294	Phenylpropanoids and polyketides	Linear 1,3-diarylpropanoids	Chalcones and dihydrochalcones	Polyketides [PK]	Flavonoids [PK12]	Chalcones and dihydrochalcones [PK1212]	Invalid mass	No results	No results	Phenylpropanoids and polyketides	Linear 1,3-diarylpropanoids	Chalcones and dihydrochalcones	3-prenylated chalcones	2.75916e+07	2.9046e+07	3.06836e+07	2.28485e+07	2.33051e+07	1.169e+07	2.28179e+07	2.24515e+07	2.0377e+07	2.1895e+07	2.46537e+07	0	1.94029e+07	2.18224e+07	2.01418e+07	1.36706e+07	2.33269e+07	1.72545e+07	1.93127e+07	2.58468e+07	1.55721e+07	1.93172e+07	1.60559e+07	1.91379e+07	1.1214e+07	1.16146e+07
Com_10282_neg	2-{[(1-benzothiophen-3-ylmethyl)imino]methyl}phenol	--	C16 H13 N O S	267.075	5.73	266.067	--	--	--	--	--	--	--	--	--	--	Invalid mass	No results	No results	0	0	0	0	7.71427e+06	0	0	0	0	0	6.61992e+06	0	0	0	0	0	0	0	2.19729e+06	0	0	0	0	0	0	0	0	0	0	0
Com_10361_neg	5α-Dihydrotestosterone	Dihydrotestosterone; 17beta-Hydroxyandrostan-3-one; Androstanolone; 17beta-Hydroxy-5alpha-androstan-3-one	C19 H30 O2	308.235	6.857	289.218	cpd:C03917	--	HMDB0002961	--	Lipids and lipid-like molecules	Steroids and steroid derivatives	Androstane steroids	--	--	--	Invalid mass	No results	No results	Lipids and lipid-like molecules	Steroids and steroid derivatives	Androstane steroids	Androgens and derivatives	0	0	0	0	0	1.42977e+07	2.68403e+07	2.77863e+07	3.03948e+07	1.60647e+07	2.56255e+07	0	3.76935e+07	4.15816e+07	5.46647e+07	1.35365e+07	6.5613e+06	1.36807e+07	0	0	2.08826e+07	1.71877e+07	0	0	0	0
Com_10448_neg	3-Hydroxyflavone	Flavonol	C15 H10 O3	238.059	5.316	237.052	cpd:C01495	--	HMDB0031816	--	Phenylpropanoids and polyketides	Flavonoids	Flavones	--	--	--	Invalid mass	No results	No results	Phenylpropanoids and polyketides	Flavonoids	Flavones	Flavonols	1.91743e+07	1.90186e+07	1.20043e+07	0	1.30996e+07	0	0	0	0	0	0	0	0	0	0	0	0	0	1.22189e+07	2.81339e+07	0	0	1.20775e+07	1.27344e+07	0	0
Com_10564_neg	Methyl linolenate	--	C19 H32 O2	292.24	9.889	291.233	--	--	HMDB0254600	--	Lipids and lipid-like molecules	Fatty Acyls	Lineolic acids and derivatives	--	--	--	No results	No results	Full match	Lipids and lipid-like molecules	Fatty Acyls	Lineolic acids and derivatives	Lineolic acids and derivatives	0	0	0	0	0	2.30588e+07	0	0	0	0	0	0	0	0	0	0	0	0	0	0	0	0	0	0	0	0
Com_10683_neg	β-Estradiol-17β-glucuronide	17beta-Estradiol 17-(beta-D-glucuronide); Estradiol-17beta-glucuronide; Glucuronosylestradiol	C24 H32 O8	448.21	6.788	447.203	cpd:C11237	--	--	--	--	--	--	--	--	--	Full match	No results	No results	Lipids and lipid-like molecules	Steroids and steroid derivatives	Steroidal glycosides	Steroidal glycosides	2.26301e+07	2.68095e+07	3.35728e+07	1.68433e+07	2.90306e+07	0	0	0	0	7.8377e+06	0	0	2.83168e+06	0	2.55213e+06	5.54687e+06	3.84773e+06	6.89998e+06	3.66139e+07	3.42661e+07	0	0	1.10076e+07	3.24792e+07	3.84298e+07	8.98771e+07
Com_10845_neg	5-[4-(2-furylcarbonyl)piperazino]-5-oxo-3-phenylpentanoic acid	--	C20 H22 N2 O5	370.148	4.629	369.14	--	--	--	--	--	--	--	--	--	--	Invalid mass	No results	No results	0	0	0	0	0	8.07006e+06	0	0	1.5341e+07	0	5.34153e+06	5.27808e+06	5.91814e+06	6.6873e+06	0	0	5.24537e+06	4.89918e+06	4.92218e+06	6.32868e+06	8.97672e+06	7.74671e+06	1.30416e+07	2.04738e+07	0	2.78056e+07	3.57328e+07	0	9.35929e+06	6.74863e+06
Com_10885_neg	(+/-)12(13)-DiHOME	12,13-DHOME; 12,13-DHOA; (9Z)-12,13-Dihydroxyoctadec-9-enoic acid	C18 H34 O4	296.235	8.664	277.217	cpd:C14829	map00591 Linoleic acid metabolism	--	--	--	--	--	--	--	--	Invalid mass	No results	No match	Lipids and lipid-like molecules	Fatty Acyls	Fatty acids and conjugates	Long-chain fatty acids	3.05652e+07	2.99748e+07	2.14445e+07	2.23839e+07	1.55264e+07	3.47137e+07	3.24129e+07	3.88865e+07	3.47984e+07	4.51555e+07	4.96361e+07	0	3.36378e+07	4.02713e+07	3.93314e+07	2.51322e+07	4.76008e+07	3.63786e+07	0	1.32377e+07	9.70991e+07	1.10133e+08	7.86214e+07	0	0	0
Com_11600_neg	Nystose	--	C24 H42 O21	712.227	1.719	711.22	--	--	HMDB0039176	--	Organic oxygen compounds	Organooxygen compounds	Carbohydrates and carbohydrate conjugates	--	--	--	No results	Invalid mass	No results	Organic oxygen compounds	Organooxygen compounds	Carbohydrates and carbohydrate conjugates	Oligosaccharides	0	0	0	2.17531e+07	0	6.55976e+07	4.66976e+07	4.65891e+07	4.57374e+07	3.4979e+07	3.52167e+07	0	4.39609e+07	3.68702e+07	4.50024e+07	2.68448e+07	2.64527e+07	1.28465e+07	0	0	7.21306e+07	3.6137e+07	1.89732e+07	0	5.00479e+07	6.27836e+07
Com_12352_neg	16-(Hexopyranosyloxy)-7-hydroxy-8,9-epoxypimaran-18-oic acid	--	C26 H42 O10	514.278	6.228	513.271	--	--	--	--	--	--	--	--	--	--	Full match	No results	No results	Lipids and lipid-like molecules	Fatty Acyls	Fatty acyl glycosides	Fatty acyl glycosides of mono- and disaccharides	1.84281e+07	1.47224e+07	1.67565e+07	1.87042e+07	1.19104e+07	1.73804e+07	4.25087e+07	4.27799e+07	5.20765e+07	2.88551e+07	4.07031e+07	0	4.49541e+07	4.19528e+07	5.03976e+07	2.44845e+07	4.14882e+07	4.10864e+07	1.25301e+07	0	2.56339e+07	3.03057e+07	2.23761e+07	0	1.0482e+07	1.7562e+07
Com_12369_neg	Piceatannol	Piceatannol; 3,3',4'5-Tetrahydroxystilbene	C14 H12 O4	244.074	6.315	243.066	cpd:C05901	map00945 Stilbenoid, diarylheptanoid and gingerol biosynthesis;map01110 Biosynthesis of secondary metabolites	HMDB0303377	LMPK13090006	Phenylpropanoids and polyketides	Stilbenes	-	Polyketides [PK]	Aromatic polyketides [PK13]	Diphenyl ethers, biphenyls, dibenzyls and stilbenes [PK1309]	Full match	No results	Full match	Phenylpropanoids and polyketides	Stilbenes	Not available	Stilbenes	0	0	0	0	0	0	0	0	0	0	0	0	0	0	0	0	0	0	0	0	0	0	0	0	0	4.0468e+06
Com_12399_neg	Lauric Acid	Dodecanoic acid; Dodecanoate; Dodecylcarboxylate; Lauric acid	C12 H24 O2	200.177	7.667	199.17	cpd:C02679	map00061 Fatty acid biosynthesis;map01100 Metabolic pathways	HMDB0303348	LMFA01010012	Lipids and lipid-like molecules	Fatty Acyls	Fatty acids and conjugates	Fatty Acyls [FA]	Fatty Acids and Conjugates [FA01]	Straight chain fatty acids [FA0101]	No results	No results	Full match	Lipids and lipid-like molecules	Fatty Acyls	Fatty acids and conjugates	Medium-chain fatty acids	0	0	0	0	0	0	7.18594e+06	0	4.28564e+06	0	1.07171e+07	0	9.96247e+06	8.05052e+06	9.19506e+06	3.86897e+06	6.34593e+06	4.17953e+06	0	0	0	0	0	0	0	0
Com_12404_neg	N-(2,6-Dimethylphenyl)-N-(methoxyacetyl) alanine	--	C14 H19 N O4	265.131	6.187	264.124	--	--	--	--	--	--	--	--	--	--	Full match	No results	No results	Organic acids and derivatives	Carboxylic acids and derivatives	Amino acids, peptides, and analogues	N-acyl-alpha amino acids	444001	595949	555040	488776	5.63051e+06	461711	518632	582657	594012	531786	494522	485106	556115	544222	697102	861623	719614	680002	7.00406e+06	9.42756e+06	528914	5.86061e+06	1.15809e+07	943028	442286	523472
Com_12443_neg	S-Lactoyglutathione	(R)-S-Lactoylglutathione; S-D-Lactoylglutathione	C13 H21 N3 O8 S	379.106	1.31	378.099	cpd:C03451	map00620 Pyruvate metabolism	--	--	--	--	--	--	--	--	No results	No results	Full match	Organic acids and derivatives	Carboxylic acids and derivatives	Amino acids, peptides, and analogues	Oligopeptides	0	0	0	0	0	0	8.44807e+06	7.3107e+06	4.39343e+06	7.27123e+06	5.83273e+06	0	7.30209e+06	4.94812e+06	1.11681e+07	0	0	0	0	0	0	0	0	0	0	0
Com_12601_neg	8(S),15(S)-DiHETE	--	C20 H32 O4	336.231	6.656	335.223	--	--	--	--	--	--	--	--	--	--	Full match	No results	No results	Lipids and lipid-like molecules	Fatty Acyls	Eicosanoids	Hydroxyeicosatetraenoic acids	2.05018e+07	2.56076e+07	2.71249e+07	2.69495e+07	3.02004e+07	2.03312e+07	3.01618e+07	2.54929e+07	2.61563e+07	2.97361e+07	1.47152e+07	0	2.78383e+07	2.48027e+07	2.32688e+07	4.14008e+07	3.91616e+07	7.09581e+07	2.08864e+07	3.44915e+07	1.84732e+07	2.51584e+07	3.47982e+07	1.31543e+07	5.28857e+06	5.99052e+06
Com_12605_neg	1a,1b-Dihomo prostaglandin F2α	--	C22 H38 O5	418.249	11.104	417.241	--	--	--	--	--	--	--	--	--	--	Invalid mass	No results	No results	Lipids and lipid-like molecules	Fatty Acyls	Eicosanoids	Prostaglandins and related compounds	0	0	0	0	8.57621e+07	1.51561e+07	0	0	0	0	0	0	0	0	0	0	0	0	0	8.67554e+07	2.38455e+07	2.39572e+07	1.20626e+07	0	0	0
Com_12616_neg	Gracillin	Gracillin	C45 H72 O17	884.479	6.331	883.471	cpd:C08901	--	HMDB0252931	LMST01080057	Lipids and lipid-like molecules	Steroids and steroid derivatives	Steroidal glycosides	Sterol Lipids [ST]	Sterols [ST01]	Spirostanols and derivatives [ST0108]	No results	No results	Full match	Lipids and lipid-like molecules	Steroids and steroid derivatives	Steroidal glycosides	Steroidal saponins	0	0	0	0	0	0	1.03711e+07	1.30034e+07	1.2764e+07	0	6.27221e+06	0	1.19028e+07	1.11595e+07	1.09589e+07	1.73947e+07	1.78758e+07	4.63407e+06	0	0	0	0	0	0	0	0
Com_12831_neg	Docosapentaenoic acid	(7Z,10Z,13Z,16Z,19Z)-Docosa-7,10,13,16,19-pentaenoic acid; Docosapentaenoic acid	C22 H34 O2	330.256	10.008	329.248	cpd:C16513	map01040 Biosynthesis of unsaturated fatty acids	HMDB0246621	LMFA04000049	Lipids and lipid-like molecules	Fatty Acyls	Fatty acids and conjugates	Fatty Acyls [FA]	Docosanoids [FA04]	Other Docosanoids [FA0400]	Full match	No results	No results	Lipids and lipid-like molecules	Fatty Acyls	Fatty acids and conjugates	Very long-chain fatty acids	0	0	0	0	0	1.67579e+07	0	0	0	0	0	0	0	0	0	0	0	0	0	0	1.88138e+07	0	0	0	0	0
Com_12924_neg	1-[3-(trifluoromethyl)phenyl]imidazolidine-2-thione	--	C10 H9 F3 N2 S	246.042	1.309	245.035	--	--	--	--	--	--	--	--	--	--	Invalid mass	No results	No results	0	0	0	0	0	0	0	0	1.1807e+07	0	0	0	0	0	0	0	0	0	0	0	0	0	1.33646e+07	1.38826e+07	0	0	0	1.08829e+07	0	0
Com_12929_neg	Mono(2-ethylhexyl) phthalate (MEHP)	2-Ethylhexyl phthalate	C16 H22 O4	278.152	6.976	277.145	cpd:C03343	--	--	--	--	--	--	--	--	--	Full match	No results	No results	Benzenoids	Benzene and substituted derivatives	Benzoic acids and derivatives	Benzoic acid esters	0	0	0	0	0	0	0	0	0	0	0	0	3.43994e+06	0	2.43272e+06	5.47645e+06	6.00373e+06	8.27421e+06	0	0	0	0	1.39851e+07	0	0	0
Com_13140_neg	trans-Petroselinic Acid	--	C18 H34 O2	328.262	10.603	327.255	--	--	--	--	--	--	--	--	--	--	Invalid mass	No results	No results	Lipids and lipid-like molecules	Fatty Acyls	Fatty acids and conjugates	Long-chain fatty acids	0	0	0	0	0	3.21355e+07	0	0	0	0	0	0	0	0	0	0	0	0	0	0	2.07879e+07	1.20531e+07	2.32312e+07	0	0	0
Com_13514_neg	4-(octyloxy)benzoic acid	--	C15 H22 O3	250.157	8.599	249.15	--	--	--	--	--	--	--	--	--	--	Full match	No results	Full match	0	0	0	0	7.93624e+06	1.18309e+07	9.24937e+06	0	1.68161e+07	0	1.02432e+07	1.42044e+07	7.6418e+06	1.21364e+07	1.01818e+07	0	8.2787e+06	7.49283e+06	6.80677e+06	1.04016e+07	1.09346e+07	1.89933e+07	0	1.30933e+07	0	9.88961e+06	1.32807e+07	0	0	0
Com_13846_neg	2-{1-[2-(1-benzothiophen-5-ylamino)-2-oxoethyl]cyclohexyl}acetic acid	--	C18 H21 N O3 S	349.138	5.418	330.12	--	--	--	--	--	--	--	--	--	--	Invalid mass	No results	No results	0	0	0	0	2.20348e+07	1.60527e+07	2.19041e+07	1.45279e+07	0	0	1.31593e+07	1.73128e+07	1.20049e+07	1.29326e+07	1.70474e+07	0	5.68672e+06	1.52061e+07	1.14065e+07	1.88485e+07	1.65273e+07	1.9141e+07	0	0	0	1.08993e+07	1.15505e+07	0	0	0
Com_13964_neg	Ellagic acid	Ellagic acid	C14 H6 O8	302.007	5.655	300.999	cpd:C10788	--	HMDB0002899	--	Phenylpropanoids and polyketides	Tannins	Hydrolyzable tannins	--	--	--	No results	No results	Full match	Phenylpropanoids and polyketides	Tannins	Hydrolyzable tannins	Hydrolyzable tannins	0	0	0	0	0	0	0	0	0	0	0	0	0	0	0	0	0	0	0	0	0	0	0	0	0	0
Com_14529_neg	(+/-)9,10-dihydroxy-12Z-octadecenoic acid	--	C18 H34 O4	628.492	7.347	627.485	--	--	--	--	--	--	--	--	--	--	Invalid mass	No results	No results	Lipids and lipid-like molecules	Fatty Acyls	Fatty acids and conjugates	Long-chain fatty acids	0	0	0	0	0	0	0	0	0	0	0	0	0	0	0	0	0	0	0	0	0	1.27174e+07	1.58616e+07	0	0	0
Com_14589_neg	Neohesperidin	Neohesperidin; Hesperetin 7-O-neohesperidoside	C28 H34 O15	610.191	5.978	609.183	cpd:C09806	map00941 Flavonoid biosynthesis	HMDB0030748	LMPK12140452	Lignans, neolignans and related compounds	Cyclobutane lignans	-	Polyketides [PK]	Flavonoids [PK12]	Flavanones [PK1214]	Full match	No results	Full match	Phenylpropanoids and polyketides	Flavonoids	Flavonoid glycosides	Flavonoid O-glycosides	0	0	0	0	0	0	8.97923e+06	5.95652e+06	7.32114e+06	0	0	0	6.22877e+06	7.38883e+06	6.05009e+06	0	0	0	0	0	0	0	0	0	0	0
Com_15034_neg	Acetaminophen glucuronide	--	C14 H17 N O8	327.099	4.983	326.092	--	--	HMDB0010316	--	Organic oxygen compounds	Organooxygen compounds	Carbohydrates and carbohydrate conjugates	--	--	--	Invalid mass	No results	No results	Organic oxygen compounds	Organooxygen compounds	Carbohydrates and carbohydrate conjugates	Phenolic glycosides	0	0	0	0	0	0	0	0	0	0	0	0	0	0	0	0	0	0	0	0	0	0	1.40434e+07	0	0	0
Com_15125_neg	Hydroxysafflor yellow A	--	C27 H32 O16	612.171	5.007	611.164	--	--	HMDB0040677	--	Phenylpropanoids and polyketides	Cinnamic acids and derivatives	Hydroxycinnamic acids and derivatives	--	--	--	No results	No results	Full match	0	0	0	0	0	0	0	0	0	0	0	0	0	0	0	0	0	0	0	0	0	0	0	0	0	0	0	0	0	0
Com_15149_neg	5,7,3',4',5'-Pentahydroxyflavone	Tricetin; 5,7,3',4',5'-Pentahydroxyflavone	C15 H10 O7	302.043	5.179	301.035	cpd:C10192	map00941 Flavonoid biosynthesis	HMDB0029620	LMPK12110847	Phenylpropanoids and polyketides	Flavonoids	Flavones	Polyketides [PK]	Flavonoids [PK12]	Flavones and Flavonols [PK1211]	Full match	No results	Full match	Phenylpropanoids and polyketides	Flavonoids	Flavones	Flavones	0	0	0	0	0	0	0	7.1478e+06	4.65765e+06	0	0	0	6.43078e+06	0	3.20584e+06	1.7582e+07	1.92633e+07	2.39126e+07	0	0	0	0	0	0	0	0
Com_15723_neg	5-Sulfosalicylic acid	--	C7 H6 O6 S	217.988	5.084	216.981	--	--	HMDB0011725	--	Benzenoids	Benzene and substituted derivatives	Benzenesulfonic acids and derivatives	--	--	--	Full match	No results	Full match	Benzenoids	Benzene and substituted derivatives	Benzenesulfonic acids and derivatives	3-sulfobenzoic acids	0	0	0	0	0	0	0	0	0	0	0	0	0	0	0	0	0	0	0	0	0	0	0	0	0	0
Com_15803_neg	Uridine monophosphate (UMP)	UMP; Uridylic acid; Uridine monophosphate; Uridine 5'-monophosphate; 5'Uridylic acid	C9 H13 N2 O9 P	324.036	1.717	323.029	cpd:C00105	map00240 Pyrimidine metabolism;map01100 Metabolic pathways	--	--	--	--	--	--	--	--	Full match	No results	Full match	Nucleosides, nucleotides, and analogues	Pyrimidine nucleotides	Pyrimidine ribonucleotides	Pyrimidine ribonucleoside monophosphates	1.96272e+07	2.92727e+07	2.20551e+07	1.42918e+07	1.84218e+07	1.52886e+07	1.45557e+07	1.23822e+07	1.11957e+07	1.67221e+07	1.18325e+07	1.18405e+07	1.18004e+07	1.17537e+07	1.35829e+07	2.06604e+07	1.7505e+07	1.67868e+07	1.28364e+07	1.77033e+07	1.83864e+07	1.40184e+07	1.28438e+07	1.23052e+07	8.96184e+06	8.15772e+06
Com_15840_neg	5-(acetylamino)-2-[(2-carboxyphenyl)thio]benzoic acid	--	C16 H13 N O5 S	331.054	1.586	330.047	--	--	--	--	--	--	--	--	--	--	Invalid mass	No results	No results	0	0	0	0	0	0	0	0	0	0	0	0	0	0	0	0	0	0	0	5.68045e+06	7.20674e+06	7.81605e+06	0	0	0	0	0	0	0	0
Com_15929_neg	Flavin Adenine Dinucleotide	FAD; Flavin adenine dinucleotide	C27 H33 N9 O15 P2	785.16	5.292	784.153	cpd:C00016	map00740 Riboflavin metabolism;map01100 Metabolic pathways;map01110 Biosynthesis of secondary metabolites	HMDB0252293	--	Nucleosides, nucleotides, and analogues	Flavin nucleotides	-	--	--	--	No results	No results	Full match	Nucleosides, nucleotides, and analogues	Flavin nucleotides	Not available	Flavin nucleotides	0	1.10117e+07	0	0	0	0	0	0	0	0	0	0	0	0	0	0	0	0	0	0	0	0	0	0	0	0
Com_15951_neg	2-[(carboxymethyl)(methyl)amino]-5-methoxybenzoic acid	--	C11 H13 N O5	239.079	2.585	238.071	--	--	--	--	--	--	--	--	--	--	Full match	No results	No results	0	0	0	0	4.61863e+07	1.29432e+07	3.99955e+07	3.85865e+07	0	0	5.89291e+07	4.05509e+07	3.84777e+07	3.1477e+07	5.1411e+07	0	3.93093e+07	5.02219e+07	4.38022e+07	5.01151e+06	5.83437e+06	5.34974e+06	0	0	0	3.6377e+07	6.86643e+07	0	0	0
Com_15975_neg	Echinacoside	Echinacoside	C35 H46 O20	786.26	5.127	785.254	cpd:C10450	--	HMDB0251686	--	Organic oxygen compounds	Organooxygen compounds	Carbohydrates and carbohydrate conjugates	--	--	--	No results	No results	Full match	Organic oxygen compounds	Organooxygen compounds	Carbohydrates and carbohydrate conjugates	Oligosaccharides	0	0	0	0	0	0	0	0	0	0	0	0	0	0	0	0	0	0	0	0	0	0	0	0	0	0
Com_16061_neg	2-[2-(methylthio)benzoyl]benzoic acid	--	C15 H12 O3 S	271.047	4.994	541.088	--	--	--	--	--	--	--	--	--	--	Invalid mass	No results	No results	0	0	0	0	8.29495e+06	0	0	0	0	0	3.51291e+06	4.19351e+06	0	0	6.02527e+06	0	4.23547e+06	3.3057e+06	3.73523e+06	0	0	0	0	0	0	0	0	0	0	0
Com_16415_neg	Rhapontin	Rhaponticin; Rhapontin	C21 H24 O9	420.142	5.968	419.135	cpd:C10288	--	HMDB0304731	LMPK13090002	Phenylpropanoids and polyketides	Stilbenes	Stilbene glycosides	Polyketides [PK]	Aromatic polyketides [PK13]	Diphenyl ethers, biphenyls, dibenzyls and stilbenes [PK1309]	No results	No results	Full match	Phenylpropanoids and polyketides	Stilbenes	Stilbene glycosides	Stilbene glycosides	0	0	0	0	0	0	0	0	0	0	0	0	0	0	0	5.98072e+06	0	4.93803e+06	0	0	0	0	0	0	2.85832e+07	2.27946e+07
Com_16537_neg	Nitenpyram	Nitenpyram	C11 H15 Cl N4 O2	270.089	5.166	269.082	cpd:C18511	--	HMDB0255630	--	Organoheterocyclic compounds	Pyridines and derivatives	Halopyridines	--	--	--	No results	No results	Full match	Organoheterocyclic compounds	Pyridines and derivatives	Halopyridines	2-halopyridines	0	0	0	0	0	0	1.02297e+07	1.13212e+07	1.11767e+07	0	7.66921e+06	0	7.69129e+06	1.30469e+07	1.3561e+07	0	0	0	0	0	0	0	0	0	0	0
Com_17466_neg	Agnuside	Agnuside	C22 H26 O11	466.151	5.108	465.144	cpd:C09765	--	HMDB0036561	--	Lipids and lipid-like molecules	Prenol lipids	Terpene glycosides	--	--	--	Invalid mass	No results	No results	Lipids and lipid-like molecules	Prenol lipids	Terpene glycosides	Iridoid O-glycosides	0	0	0	0	0	0	0	0	9.42922e+06	0	0	0	0	6.77134e+06	0	0	0	4.15269e+06	0	0	0	0	0	0	0	0
Com_17494_neg	Tetradecanedioic acid	--	C14 H26 O4	258.183	7.069	257.176	--	--	HMDB0000872	LMFA01170018	Lipids and lipid-like molecules	Fatty Acyls	Fatty acids and conjugates	Fatty Acyls [FA]	Fatty Acids and Conjugates [FA01]	Dicarboxylic acids [FA0117]	Full match	No results	No results	Lipids and lipid-like molecules	Fatty Acyls	Fatty acids and conjugates	Long-chain fatty acids	1.20316e+07	1.78292e+07	1.76236e+07	0	1.21744e+07	0	5.14768e+06	6.8322e+06	6.17128e+06	8.68773e+06	6.05544e+06	0	7.97997e+06	8.21182e+06	5.69192e+06	1.68909e+07	1.53729e+07	1.90402e+07	1.64729e+07	1.87372e+07	0	9.8166e+06	1.12179e+07	1.34567e+07	0	0
Com_17716_neg	Sucrose	Sucrose; Cane sugar; Saccharose; 1-alpha-D-Glucopyranosyl-2-beta-D-fructofuranoside	C12 H22 O11	342.116	11.428	341.109	cpd:C00089	map00052 Galactose metabolism;map00500 Starch and sucrose metabolism;map01100 Metabolic pathways;map02010 ABC transporters	HMDB0000258	--	Organic oxygen compounds	Organooxygen compounds	Carbohydrates and carbohydrate conjugates	--	--	--	Full match	No results	Full match	Organic oxygen compounds	Organooxygen compounds	Carbohydrates and carbohydrate conjugates	O-glycosyl compounds	1.27765e+08	8.95461e+07	9.17346e+07	7.46273e+07	1.08622e+08	6.15425e+07	9.64695e+07	1.02086e+08	9.55152e+07	8.61828e+07	8.75832e+07	1.00962e+08	8.36498e+07	8.4151e+07	9.02329e+07	6.47893e+07	6.5908e+07	6.01493e+07	9.11478e+07	1.2409e+08	7.09485e+07	6.46357e+07	5.19408e+07	7.79122e+07	5.23005e+07	5.21402e+07
Com_17991_neg	Irigenin	Irigenin	C18 H16 O8	360.082	6.276	359.075	cpd:C17957	--	HMDB0303159	LMPK12050417	Phenylpropanoids and polyketides	Isoflavonoids	O-methylated isoflavonoids	Polyketides [PK]	Flavonoids [PK12]	Isoflavonoids [PK1205]	No results	Invalid mass	No results	Phenylpropanoids and polyketides	Isoflavonoids	O-methylated isoflavonoids	3'-hydroxy,4'-methoxyisoflavonoids	0	0	0	0	0	0	0	0	0	0	0	0	0	0	0	0	0	0	0	0	0	0	0	0	0	0
Com_18107_neg	Indole-3-pyruvic acid	Indolepyruvate; Indolepyruvic acid; (Indol-3-yl)pyruvate; Indole-3-pyruvate; 3-(Indol-3-yl)pyruvate	C11 H9 N O3	203.056	2.536	248.054	cpd:C00331	map00380 Tryptophan metabolism;map01100 Metabolic pathways	HMDB0060484	--	Organoheterocyclic compounds	Indoles and derivatives	Indolyl carboxylic acids and derivatives	--	--	--	Invalid mass	No results	No results	Organoheterocyclic compounds	Indoles and derivatives	Indolyl carboxylic acids and derivatives	Indolyl carboxylic acids and derivatives	2.08853e+07	4.60521e+07	4.24474e+07	2.15758e+07	7.26675e+07	3.94145e+07	8.07689e+06	1.06005e+07	1.06876e+07	2.05125e+07	1.15653e+07	0	1.17269e+07	7.71257e+06	1.15713e+07	8.40349e+06	1.23188e+07	9.15483e+06	5.96701e+07	8.28405e+07	5.6855e+07	3.56794e+07	5.12807e+07	5.1333e+07	2.84898e+07	2.67678e+07
Com_18206_neg	Puromycin	Puromycin	C22 H29 N7 O5	471.224	8.875	470.216	cpd:C01610	--	HMDB0256926	--	Nucleosides, nucleotides, and analogues	Purine nucleosides	Purine 3'-deoxyribonucleosides	--	--	--	Full match	No results	No results	Nucleosides, nucleotides, and analogues	Purine nucleosides	Purine 3'-deoxyribonucleosides	Purine 3'-deoxyribonucleosides	0	0	0	0	0	0	0	0	0	0	0	0	0	0	0	1.55205e+07	1.96454e+07	1.98281e+07	0	0	0	0	0	0	0	0
Com_18312_neg	N-Glycolylneuraminic acid	--	C11 H19 N O10	325.101	1.582	324.094	--	--	HMDB0000833	--	Organic oxygen compounds	Organooxygen compounds	Carbohydrates and carbohydrate conjugates	--	--	--	Full match	No results	No results	0	0	0	0	1.54883e+07	1.28333e+07	1.71636e+07	0	1.09668e+07	0	0	3.27739e+06	0	6.30147e+06	0	0	3.06067e+06	2.88687e+06	2.59621e+06	0	0	0	0	0	0	1.14573e+07	1.42423e+07	0	0	0
Com_18325_neg	Hordatine A	Hordatine A	C28 H38 N8 O4	550.302	5.213	549.295	cpd:C08307	--	HMDB0030461	--	Phenylpropanoids and polyketides	2-arylbenzofuran flavonoids	-	--	--	--	No results	No results	Full match	Phenylpropanoids and polyketides	2-arylbenzofuran flavonoids	Not available	2-arylbenzofuran flavonoids	0	0	0	0	0	0	0	0	0	0	0	0	0	0	0	0	0	0	0	0	0	0	0	0	0	0
Com_18348_neg	Tretinoin	Retinoate; Retinoic acid; Vitamin A acid; all-trans-Retinoate; Acide retinoique (French) (DSL); Tretinoine (French) (EINECS); 3,7-Dimethyl-9-(2,6,6-trimethyl-1-cyclohexene-1-yl)-2,4,6,8-nonatetraenoic acid (ECL); (all-E)-3,7-Dimethyl-9-(2,6,6-trimethyl-1-cyclohexen-1-yl)-2,4,6,8-nonatetraenoic acid; beta-Retinoic acid; AGN 100335; all-(E)-Retinoic acid; all-trans-beta-Retinoic acid; all-trans-Ret…	C20 H28 O2	300.208	7.857	299.201	cpd:C00777	map01100 Metabolic pathways	HMDB0002369	--	Lipids and lipid-like molecules	Prenol lipids	Retinoids	--	--	--	Full match	No results	Full match	Lipids and lipid-like molecules	Prenol lipids	Retinoids	Retinoids	0	0	0	0	0	0	0	0	0	0	0	0	0	0	0	0	0	0	0	0	0	0	1.45707e+07	0	0	0
Com_18420_neg	PI 18:2_18:3	--	C45 H77 O13 P	856.511	9.295	855.503	--	--	--	LMGP06010376	--	--	--	Glycerophospholipids [GP]	Glycerophosphoinositols [GP06]	Diacylglycerophosphoinositols [GP0601]	No results	Full match	No results	0	0	0	0	0	0	0	0	0	1.92707e+07	7.42044e+07	3.38525e+07	1.22157e+07	0	0	0	2.8784e+06	2.59511e+06	3.67731e+06	3.27319e+06	3.36339e+06	2.99277e+06	6.31635e+07	3.78781e+07	2.355e+07	9.70175e+06	1.47073e+07	2.60823e+07	1.90857e+07	1.58879e+07
Com_18432_neg	D-Pantethine	--	C22 H42 N4 O8 S2	554.234	6.708	553.227	--	--	HMDB0003828	--	Organic acids and derivatives	Carboxylic acids and derivatives	Amino acids, peptides, and analogues	--	--	--	Invalid mass	No results	No results	Organic acids and derivatives	Carboxylic acids and derivatives	Amino acids, peptides, and analogues	Beta amino acids and derivatives	0	0	0	0	0	0	3.3671e+06	6.38772e+06	5.20729e+06	0	0	0	0	3.60454e+06	5.27755e+06	2.59771e+07	2.3218e+07	2.2361e+07	0	0	0	0	0	0	0	0
Com_18460_neg	Deoxycytidine	Deoxycytidine; 2'-Deoxycytidine	C9 H13 N3 O4	227.091	1.384	226.083	cpd:C00881	map00240 Pyrimidine metabolism	HMDB0000014	--	Nucleosides, nucleotides, and analogues	Pyrimidine nucleosides	Pyrimidine 2'-deoxyribonucleosides	--	--	--	No results	No results	Full match	Nucleosides, nucleotides, and analogues	Pyrimidine nucleotides	Pyrimidine deoxyribonucleotides	Pyrimidine 2'-deoxyribonucleoside monophosphates	1.85815e+07	1.259e+07	2.03157e+07	1.35276e+07	0	0	1.33039e+07	1.29316e+07	9.19764e+06	1.1299e+07	1.09156e+07	0	1.16906e+07	1.37368e+07	1.35266e+07	1.94669e+07	2.55688e+07	2.3352e+07	0	0	0	9.30532e+06	0	0	0	0
Com_18480_neg	SM 8:1;2O/11:0	--	C24 H49 N2 O6 P	538.336	6.044	537.329	--	--	--	--	--	--	--	--	--	--	No results	Invalid mass	No results	0	0	0	0	1.62225e+07	1.50982e+07	1.43582e+07	1.25971e+07	1.33085e+07	0	9.85372e+06	1.39373e+07	1.07014e+07	1.01016e+07	9.70272e+06	0	1.26251e+07	1.06689e+07	1.14647e+07	3.2467e+07	2.66138e+07	3.43519e+07	1.1126e+07	1.7893e+07	0	8.03214e+06	0	0	0	0
Com_18705_neg	Aflatoxin G1	Aflatoxin G1	C17 H12 O7	328.058	5.167	327.051	cpd:C16755	--	HMDB0030479	--	Phenylpropanoids and polyketides	Coumarins and derivatives	Furanocoumarins	--	--	--	Full match	No results	No results	Phenylpropanoids and polyketides	Coumarins and derivatives	Furanocoumarins	Difurocoumarolactones	0	0	0	0	0	0	0	0	0	0	0	0	0	0	0	1.35016e+07	1.26239e+07	1.52466e+07	0	0	0	0	0	0	0	0
Com_18783_neg	N alpha-Acetyl-L-Arginine	--	C8 H16 N4 O3	216.122	1.543	215.115	--	--	--	--	--	--	--	--	--	--	No results	No results	Full match	0	0	0	0	0	0	0	0	0	0	0	0	0	0	0	0	0	0	0	0	0	0	0	0	0	0	0	0	0	0
Com_19059_neg	4-tert-Octylphenol	4-tert-Octylphenol; 4-t-Octylphenol; 4-(1,1,3,3-Tetramethylbutyl)phenol	C14 H22 O	206.167	6.196	205.16	cpd:C14205	--	--	--	--	--	--	--	--	--	Full match	No results	No results	Benzenoids	Benzene and substituted derivatives	Phenylpropanes	Phenylpropanes	9.60762e+06	0	0	0	0	0	3.96776e+06	5.00289e+06	3.95639e+06	0	5.68717e+06	0	4.00855e+06	4.51619e+06	3.60252e+06	3.25118e+06	4.38161e+06	4.28568e+06	0	0	0	0	0	0	0	0
Com_19264_neg	Glycoursodeoxycholic acid	--	C26 H43 N O5	449.312	10.043	448.305	--	--	HMDB0000708	LMST05030016	Lipids and lipid-like molecules	Steroids and steroid derivatives	Bile acids, alcohols and derivatives	Sterol Lipids [ST]	Steroid conjugates [ST05]	Glycine conjugates [ST0503]	Invalid mass	No results	No results	Lipids and lipid-like molecules	Steroids and steroid derivatives	Bile acids, alcohols and derivatives	Glycinated bile acids and derivatives	0	0	0	0	0	0	0	0	0	0	0	0	0	0	0	0	0	0	0	0	0	1.44328e+07	2.78052e+07	0	0	0
Com_19407_neg	Arachidic acid	Icosanoic acid; Eicosanoic acid; Arachidic acid	C20 H40 O2	312.303	11.275	311.296	cpd:C06425	map01040 Biosynthesis of unsaturated fatty acids	HMDB0002212	LMFA01010020	Lipids and lipid-like molecules	Fatty Acyls	Fatty acids and conjugates	Fatty Acyls [FA]	Fatty Acids and Conjugates [FA01]	Straight chain fatty acids [FA0101]	Full match	No results	Full match	Lipids and lipid-like molecules	Fatty Acyls	Fatty acids and conjugates	Long-chain fatty acids	0	0	0	0	0	0	0	0	0	0	0	0	0	0	0	0	0	0	0	0	0	0	1.27183e+07	0	0	0
Com_20414_neg	Picrotin	Picrotin	C15 H18 O7	310.109	6.172	309.101	cpd:C09528	--	HMDB0240279	--	Organoheterocyclic compounds	Furopyrans	-	--	--	--	Invalid mass	No results	No results	Organoheterocyclic compounds	Furopyrans	Not available	Furopyrans	0	0	0	0	0	0	0	0	0	0	0	0	0	0	0	0	0	0	0	0	0	0	0	0	0	0
Com_21542_neg	1-[2-oxo-2-(2-phenoxyanilino)ethyl]-4-piperidinecarboxylic acid	--	C20 H22 N2 O4	354.154	6.506	353.146	--	--	--	--	--	--	--	--	--	--	Invalid mass	No results	No results	0	0	0	0	0	0	0	0	0	0	3.03187e+06	3.71894e+06	3.5566e+06	0	0	0	3.46916e+06	2.87387e+06	2.50521e+06	2.63007e+06	3.90142e+06	4.12107e+06	0	0	0	0	0	0	0	0
Com_21597_neg	Isosilybin	Isosilybin	C25 H22 O10	482.122	6.095	481.115	cpd:C16808	--	HMDB0033322	--	Lignans, neolignans and related compounds	Flavonolignans	-	--	--	--	No results	No results	Full match	Lignans, neolignans and related compounds	Flavonolignans	Not available	Flavonolignans	0	0	0	0	0	0	0	0	0	0	0	0	0	2.35256e+06	3.01342e+06	3.49099e+06	3.11074e+06	2.93951e+06	0	0	0	0	0	0	1.20425e+07	1.49215e+07
Com_21612_neg	Morellic acid	--	C33 H36 O8	560.243	10.428	559.236	--	--	HMDB0030734	--	Lipids and lipid-like molecules	Fatty Acyls	Fatty acid esters	--	--	--	No results	Full match	No results	0	0	0	0	0	0	0	0	0	0	0	0	0	0	0	0	0	0	0	0	0	0	0	0	0	0	0	0	0	0
Com_21713_neg	Oxytetracycline	Oxytetracycline; Oxytetracycline anhydrous	C22 H24 N2 O9	460.143	1.516	459.136	cpd:C06624	--	HMDB0014733	LMPK07000005	Phenylpropanoids and polyketides	Tetracyclines	-	Polyketides [PK]	Linear tetracyclines [PK07]	_	Invalid mass	No results	No results	Phenylpropanoids and polyketides	Tetracyclines	Not available	Tetracyclines	0	0	0	0	0	0	0	0	0	0	0	0	0	0	0	0	0	0	0	0	0	0	0	0	0	0
Com_21935_neg	Oxobutanedioic acid	--	C4 H4 O5	132.006	1.669	130.999	--	--	HMDB0000223	--	Organic acids and derivatives	Keto acids and derivatives	Short-chain keto acids and derivatives	--	--	--	No results	No results	Full match	Organic acids and derivatives	Keto acids and derivatives	Short-chain keto acids and derivatives	Short-chain keto acids and derivatives	1.13416e+07	8.71642e+06	9.72052e+06	1.01452e+07	0	0	9.61512e+06	9.41632e+06	9.16689e+06	8.03252e+06	1.01036e+07	0	9.99323e+06	9.31225e+06	9.70019e+06	1.56867e+07	1.62598e+07	1.51009e+07	0	0	0	0	0	0	0	0
Com_22006_neg	13Z,16Z-Docosadienoic Acid	--	C22 H40 O2	336.303	11.636	335.296	--	--	HMDB0061714	LMFA01030405	Lipids and lipid-like molecules	Fatty Acyls	Fatty acids and conjugates	Fatty Acyls [FA]	Fatty Acids and Conjugates [FA01]	Unsaturated fatty acids [FA0103]	Full match	No results	No results	0	0	0	0	0	0	0	0	0	1.1628e+07	0	0	0	0	0	0	0	0	0	0	0	0	0	0	2.49719e+07	0	0	0	0	0
Com_22037_neg	Trifolirhizin	Trifolirhizin; (-)-Maackiain 3-O-glucoside	C22 H22 O10	446.121	6.378	445.114	cpd:C10538	map00943 Isoflavonoid biosynthesis	HMDB0036630	LMPK12070033	Phenylpropanoids and polyketides	Isoflavonoids	Furanoisoflavonoids	Polyketides [PK]	Flavonoids [PK12]	Pterocarpans [PK1207]	No results	No results	Full match	Phenylpropanoids and polyketides	Isoflavonoids	Furanoisoflavonoids	Pterocarpans	0	0	0	0	0	0	0	0	0	1.06158e+07	0	0	0	0	0	0	2.41933e+06	0	0	0	0	0	0	0	0	0
Com_22575_neg	Rebaudioside C	--	C44 H70 O22	950.431	7.209	949.424	--	--	HMDB0034947	LMPR01040132	Lipids and lipid-like molecules	Prenol lipids	Terpene glycosides	Prenol Lipids [PR]	Isoprenoids [PR01]	C20 isoprenoids (diterpenes) [PR0104]	No results	No results	Full match	Lipids and lipid-like molecules	Prenol lipids	Terpene glycosides	Steviol glycosides	0	0	0	0	0	0	0	0	0	0	0	0	0	0	0	0	0	0	0	0	0	0	0	0	0	0
Com_22586_neg	Iridin	Iridin	C24 H26 O13	522.137	5.331	521.129	cpd:C10465	--	--	LMPK12050415	--	--	--	Polyketides [PK]	Flavonoids [PK12]	Isoflavonoids [PK1205]	No results	Full match	No results	0	0	0	0	0	0	0	0	0	0	0	0	0	0	0	0	0	0	0	1.01889e+07	4.58964e+06	6.84315e+06	0	0	0	0	0	0	0	0
Com_22589_neg	Indigo	--	C16 H10 N2 O2	262.075	6.147	261.068	--	--	HMDB0240742	--	Organoheterocyclic compounds	Indoles and derivatives	Indolines	--	--	--	No results	No results	Full match	Organoheterocyclic compounds	Indoles and derivatives	Hydroxyindoles	Hydroxyindoles	0	0	0	0	0	0	0	0	0	0	0	0	0	0	0	0	0	0	0	0	0	0	0	0	0	0
Com_22636_neg	Lauric acid ethyl ester	--	C14 H28 O2	228.209	9.569	227.201	--	--	HMDB0033788	--	Lipids and lipid-like molecules	Fatty Acyls	Fatty acid esters	--	--	--	Full match	No results	Full match	Lipids and lipid-like molecules	Fatty Acyls	Fatty acid esters	Fatty acid esters	0	0	0	0	0	1.23929e+07	0	0	0	0	0	0	0	0	2.03829e+06	0	0	0	0	0	1.22486e+07	9.68722e+06	1.2355e+07	0	0	0
Com_22668_neg	PE 16:0_18:1	--	C39 H76 N O8 P	717.532	10.867	716.524	--	--	--	LMGP02010311	--	--	--	Glycerophospholipids [GP]	Glycerophosphoethanolamines [GP02]	Diacylglycerophosphoethanolamines [GP0201]	No results	Full match	No results	0	0	0	0	0	0	0	0	2.84999e+07	0	1.3352e+07	9.87499e+06	6.88399e+06	0	0	0	0	0	3.77035e+06	0	0	4.74482e+06	4.11759e+07	0	0	0	0	3.42547e+07	0	0
Com_22713_neg	Elaidic acid	(9E)-Octadecenoic acid; 9-Octadecenoic acid, (E)-; (E)-Oleic acid; D9-trans-Octadecenoic acid; 9-trans-Octadecenoic acid; trans-D9-Octadecenoic acid; trans-9-Octadecenoic acid; trans-Elaidic acid; trans-Oleic acid; Elaidic acid; Acide elaidique; Elaidinsaure	C18 H34 O2	282.256	11.604	281.249	cpd:C01712	--	HMDB0000573	--	Lipids and lipid-like molecules	Fatty Acyls	Fatty acids and conjugates	--	--	--	Full match	No results	Full match	Lipids and lipid-like molecules	Fatty Acyls	Fatty acids and conjugates	Long-chain fatty acids	0	0	0	0	0	2.36517e+07	0	0	0	0	0	0	0	0	0	0	0	0	0	0	4.06762e+07	1.81992e+07	2.35978e+07	0	8.4165e+06	6.01469e+06
Com_23248_neg	PG 18:2_18:2	--	C42 H75 O10 P	770.51	10.517	769.503	--	--	--	--	--	--	--	--	--	--	No results	Full match	No results	0	0	0	0	0	0	0	0	0	1.11879e+07	1.04347e+08	5.06932e+07	1.31497e+07	0	0	0	4.99916e+06	0	0	0	0	0	0	2.14552e+07	0	0	0	0	1.52692e+07	0
Com_23385_neg	Carnosol	Carnosol	C20 H26 O4	330.183	7.099	329.176	cpd:C09069	--	HMDB0002121	--	Lipids and lipid-like molecules	Prenol lipids	Terpene lactones	--	--	--	No results	No results	Full match	Lipids and lipid-like molecules	Prenol lipids	Terpene lactones	Diterpene lactones	0	0	0	0	0	0	9.87581e+06	9.26764e+06	1.06066e+07	7.36629e+06	9.14741e+06	0	9.94133e+06	1.06451e+07	5.5452e+06	5.81217e+06	5.44609e+06	7.60317e+06	0	0	0	0	0	0	0	0
Com_23827_neg	12-Hydroxydodecanoic acid	12-Hydroxydodecanoic acid; omega-Hydroxydodecanoic acid	C12 H24 O3	216.172	7.692	215.165	cpd:C08317	--	HMDB0002059	--	Organic acids and derivatives	Hydroxy acids and derivatives	Medium-chain hydroxy acids and derivatives	--	--	--	Full match	No results	No results	Organic acids and derivatives	Hydroxy acids and derivatives	Medium-chain hydroxy acids and derivatives	Medium-chain hydroxy acids and derivatives	0	0	0	0	0	0	6.10395e+06	4.62109e+06	0	0	0	0	4.95532e+06	3.29792e+06	6.34728e+06	6.78167e+06	5.64072e+06	5.00138e+06	0	0	0	0	0	0	0	0
Com_24181_neg	PI 16:0_16:1	--	C41 H77 O13 P	808.511	11.312	807.504	--	--	--	LMGP06010881	--	--	--	Glycerophospholipids [GP]	Glycerophosphoinositols [GP06]	Diacylglycerophosphoinositols [GP0601]	No results	Full match	No results	0	0	0	0	0	0	0	0	0	0	1.21039e+07	2.63225e+07	8.9856e+06	0	0	0	3.73867e+06	0	0	0	0	0	0	8.62916e+07	0	0	0	0	4.42785e+06	0
Com_24360_neg	Psoralen	Psoralen; Ficusin	C11 H6 O3	186.032	6.75	185.025	cpd:C09305	map01110 Biosynthesis of secondary metabolites	HMDB0034272	--	Phenylpropanoids and polyketides	Coumarins and derivatives	Furanocoumarins	--	--	--	No results	No results	Full match	Phenylpropanoids and polyketides	Coumarins and derivatives	Furanocoumarins	Psoralens	0	0	0	0	0	0	0	0	0	0	0	0	0	0	0	0	0	0	0	0	0	0	0	0	0	0
Com_25739_neg	Equol	Equol	C15 H14 O3	242.09	2.558	241.083	cpd:C14131	--	HMDB0002209	LMPK12080003	Phenylpropanoids and polyketides	Isoflavonoids	Isoflavans	Polyketides [PK]	Flavonoids [PK12]	Isoflavans [PK1208]	Invalid mass	No results	No match	Phenylpropanoids and polyketides	Isoflavonoids	Isoflavans	Isoflavanols	0	9.36144e+06	9.97725e+06	0	1.63736e+07	0	5.11909e+06	5.22169e+06	4.17425e+06	0	0	0	4.07777e+06	3.98054e+06	3.69986e+06	2.75155e+06	3.10751e+06	3.70504e+06	1.24069e+07	1.87319e+07	0	1.16474e+07	2.27129e+07	1.09418e+07	0	0
Com_25856_neg	Protopine	Protopine	C20 H19 N O5	353.125	6.974	352.118	cpd:C05189	map00950 Isoquinoline alkaloid biosynthesis;map01100 Metabolic pathways;map01110 Biosynthesis of secondary metabolites	HMDB0003920	--	Alkaloids and derivatives	Protopine alkaloids	-	--	--	--	No results	No results	Full match	Alkaloids and derivatives	Protopine alkaloids	Not available	Protopine alkaloids	0	0	0	0	0	0	9.29028e+06	6.33904e+06	8.67401e+06	0	6.16351e+06	0	8.77734e+06	7.65286e+06	7.00878e+06	2.82829e+06	2.79186e+06	0	0	0	0	0	0	0	0	0
Com_26016_neg	PG 16:0_18:1	--	C40 H77 O10 P	748.533	7.353	747.526	--	--	--	LMGP04010987	--	--	--	Glycerophospholipids [GP]	Glycerophosphoglycerols [GP04]	Diacylglycerophosphoglycerols [GP0401]	No results	Invalid mass	No results	0	0	0	0	0	0	0	0	0	0	0	0	0	0	0	0	0	0	0	0	0	0	0	0	0	0	0	0	0	0
Com_26294_neg	Testosterone glucuronide	Testosterone glucuronide; Testosterone 17beta-(beta-D-glucuronide)	C25 H36 O8	464.238	6.424	463.231	cpd:C11134	--	HMDB0003193	LMST05010012	Lipids and lipid-like molecules	Steroids and steroid derivatives	Steroidal glycosides	Sterol Lipids [ST]	Steroid conjugates [ST05]	Glucuronides [ST0501]	Invalid mass	No results	No results	Lipids and lipid-like molecules	Steroids and steroid derivatives	Steroidal glycosides	Steroid glucuronide conjugates	7.7446e+06	8.22935e+06	0	0	0	0	0	0	0	0	0	0	0	0	0	2.56866e+06	0	2.46183e+06	0	0	0	1.65197e+07	1.31557e+07	1.44249e+07	0	0
Com_26295_neg	Sulfosalicylic acid	5-Sulfosalicylate; Sulfosalicylic acid	C7 H6 O6 S	217.988	4.92	216.981	cpd:C16199	--	HMDB0011725	--	Benzenoids	Benzene and substituted derivatives	Benzenesulfonic acids and derivatives	--	--	--	No results	No results	Full match	Benzenoids	Benzene and substituted derivatives	Benzenesulfonic acids and derivatives	3-sulfobenzoic acids	0	0	0	0	0	0	4.64714e+06	5.86059e+06	5.86806e+06	0	0	0	6.14922e+06	5.05208e+06	6.22096e+06	0	0	0	0	0	0	0	0	0	0	0
Com_26308_neg	Dicoumarol	Dicumarol; Dicoumarol	C19 H12 O6	336.062	4.925	335.054	cpd:C00796	--	HMDB0014411	--	Phenylpropanoids and polyketides	Coumarins and derivatives	Hydroxycoumarins	--	--	--	No results	No results	Full match	Phenylpropanoids and polyketides	Coumarins and derivatives	Hydroxycoumarins	4-hydroxycoumarins	0	8.81559e+06	8.26085e+06	0	0	0	0	0	0	0	0	0	3.31775e+06	2.85709e+06	3.02304e+06	0	0	0	0	0	0	0	0	0	0	0
Com_26411_neg	Diacerein	--	C19 H12 O8	368.053	5.505	367.046	--	--	HMDB0251118	--	Benzenoids	Anthracenes	Anthracenecarboxylic acids and derivatives	--	--	--	No results	No results	Full match	Benzenoids	Anthracenes	Anthracenecarboxylic acids and derivatives	Anthracenecarboxylic acids	0	0	0	0	0	0	0	0	0	0	0	0	0	0	0	0	0	0	0	0	0	0	0	0	0	0
Com_26412_neg	N-Methylnicotinamide	--	C7 H8 N2 O	136.064	5.138	117.046	--	--	HMDB0003152	--	Organoheterocyclic compounds	Pyridines and derivatives	Pyridinecarboxylic acids and derivatives	--	--	--	No results	No results	Full match	Organoheterocyclic compounds	Pyridines and derivatives	Pyridinecarboxylic acids and derivatives	Nicotinamides	0	0	0	0	0	0	0	0	0	0	0	0	0	0	0	0	0	0	0	0	0	0	0	0	0	0
Com_26556_neg	Vitamin B12	Vitamin B12; Cobalamin (III); Cob(III)alamin	C63 H88 Co N14 O14 P	1354.56	7.472	1353.56	cpd:C05776	map02010 ABC transporters	HMDB0002174	--	Organoheterocyclic compounds	Tetrapyrroles and derivatives	Corrinoids	--	--	--	No results	No results	Full match	Organoheterocyclic compounds	Tetrapyrroles and derivatives	Corrinoids	Cobalamin derivatives	0	0	0	0	0	0	9.21312e+06	8.10891e+06	1.0278e+07	6.71453e+06	9.67622e+06	0	6.8587e+06	9.97868e+06	9.6799e+06	0	0	0	0	0	0	0	0	0	0	0
Com_26746_neg	Bis(2-methyl-3-furyl)disulphide	--	C10 H10 O2 S2	226.011	4.946	225.004	--	--	HMDB0040201	--	Organoheterocyclic compounds	Heteroaromatic compounds	-	--	--	--	No results	No results	Full match	0	0	0	0	0	0	0	0	0	0	4.40127e+06	3.33801e+06	4.81696e+06	0	0	0	3.37046e+06	3.64984e+06	4.44286e+06	0	0	0	0	0	0	0	0	0	4.20061e+06	4.32314e+06
Com_26766_neg	Salvianolic acid B	--	C36 H30 O16	718.153	5.957	717.145	--	--	HMDB0242648	--	Phenylpropanoids and polyketides	2-arylbenzofuran flavonoids	-	--	--	--	No results	No results	Full match	Phenylpropanoids and polyketides	2-arylbenzofuran flavonoids	Not available	2-arylbenzofuran flavonoids	0	0	0	0	0	0	0	0	0	0	0	0	0	0	0	0	0	0	0	0	0	0	0	0	0	0
Com_27304_neg	Guanosine monophosphate (GMP)	GMP; Guanosine 5'-phosphate; Guanosine monophosphate; Guanosine 5'-monophosphate; Guanylic acid	C10 H14 N5 O8 P	363.058	1.887	362.051	cpd:C00144	map00230 Purine metabolism;map01100 Metabolic pathways	--	--	--	--	--	--	--	--	Full match	No results	Full match	Nucleosides, nucleotides, and analogues	Purine nucleotides	Purine ribonucleotides	Purine ribonucleoside monophosphates	8.419e+06	1.36905e+07	1.15027e+07	0	1.45131e+07	0	0	3.0259e+06	0	0	0	0	0	0	3.03798e+06	2.85582e+06	2.65258e+06	2.97981e+06	0	1.42938e+07	0	0	0	0	0	0
Com_27318_neg	2-Aminoethylphosphonate	2-Aminoethylphosphonate; (2-Aminoethyl)phosphonate; Ciliatine	C2 H8 N O3 P	125.024	5.26	124.017	cpd:C03557	map00440 Phosphonate and phosphinate metabolism;map01100 Metabolic pathways;map02010 ABC transporters	HMDB0011747	--	Organic acids and derivatives	Organic phosphonic acids and derivatives	Organic phosphonic acids	--	--	--	No results	No results	Full match	Organic acids and derivatives	Organic phosphonic acids and derivatives	Organic phosphonic acids	Organic phosphonic acids	0	0	0	0	0	0	0	0	0	0	0	0	0	0	0	0	0	0	0	0	0	0	0	0	0	0
Com_28348_neg	LPC 14:0	1-Acyl-sn-glycero-3-phosphocholine; 1-Acyl-sn-glycerol-3-phosphocholine; alpha-Acylglycerophosphocholine; 2-Lysolecithin; 2-Lysophosphatidylcholine; 1-Acylglycerophosphocholine	C22 H46 N O7 P	513.307	8.746	512.3	cpd:C04230	map00564 Glycerophospholipid metabolism	--	LMGP01050073	--	--	--	Glycerophospholipids [GP]	Glycerophosphocholines [GP01]	Monoacylglycerophosphocholines [GP0105]	No results	Invalid mass	No results	Lipids and lipid-like molecules	Glycerophospholipids	Glycerophosphocholines	Phosphocholines	0	0	0	0	0	1.11781e+07	5.15944e+06	0	5.11569e+06	0	6.40874e+06	0	4.53419e+06	5.44176e+06	7.0643e+06	0	0	0	0	0	1.50502e+07	1.36295e+07	0	0	5.69119e+06	6.28739e+06
Com_28826_neg	D-Ribose-1-phosphate	alpha-D-Ribose 1-phosphate; Ribose 1-phosphate; D-Ribose 1-phosphate	C5 H11 O8 P	230.02	1.274	229.012	cpd:C00620	map00030 Pentose phosphate pathway;map00230 Purine metabolism	HMDB0001489	--	Organic oxygen compounds	Organooxygen compounds	Carbohydrates and carbohydrate conjugates	--	--	--	Full match	No results	Full match	Organic oxygen compounds	Organooxygen compounds	Carbohydrates and carbohydrate conjugates	Pentoses	0	0	0	0	0	0	0	0	0	0	0	0	0	0	0	0	0	0	0	0	0	0	0	0	0	0
Com_29000_neg	Cholic acid	Cholic acid; Cholate; 3alpha,7alpha,12alpha-Trihydroxy-5beta-cholanate; 3alpha,7alpha,12alpha-Trihydroxy-5beta-cholanic acid	C24 H40 O5	408.288	6.807	407.281	cpd:C00695	map01100 Metabolic pathways	HMDB0000619	LMST04010001	Lipids and lipid-like molecules	Steroids and steroid derivatives	Bile acids, alcohols and derivatives	Sterol Lipids [ST]	Bile acids and derivatives [ST04]	C24 bile acids, alcohols, and derivatives [ST0401]	Full match	No results	No results	Lipids and lipid-like molecules	Steroids and steroid derivatives	Bile acids, alcohols and derivatives	Trihydroxy bile acids, alcohols and derivatives	0	0	0	0	0	0	0	0	0	1.90581e+07	9.23371e+06	0	0	0	0	0	0	0	0	0	0	0	0	0	0	0
Com_29104_neg	Rifampicin	Rifampicin; Rifampin	C43 H58 N4 O12	822.417	7.996	821.41	cpd:C06688	--	HMDB0257225	--	Phenylpropanoids and polyketides	Macrolactams	-	--	--	--	Invalid mass	No results	No results	Phenylpropanoids and polyketides	Macrolactams	Not available	Macrolactams	0	0	0	0	0	0	0	0	0	0	0	0	0	0	0	0	0	0	0	0	0	0	0	0	0	0
Com_29864_neg	Docosahexaenoyl Ethanolamide	--	C24 H37 N O2	417.287	7.957	416.28	--	--	HMDB0013658	--	Organic nitrogen compounds	Organonitrogen compounds	Amines	--	--	--	Invalid mass	No results	No results	Organic nitrogen compounds	Organonitrogen compounds	Amines	N-acylethanolamines	0	0	0	0	0	0	0	0	0	0	0	0	0	0	2.80582e+06	2.48259e+06	0	2.6772e+06	0	0	0	0	0	0	0	0
Com_30079_neg	(-)-chimonanthine	(-)-Chimonanthine	C22 H26 N4	346.215	6.317	345.207	cpd:C09133	--	HMDB0030280	--	Organoheterocyclic compounds	Indoles and derivatives	Pyrroloindoles	--	--	--	No results	No results	Full match	Organoheterocyclic compounds	Indoles and derivatives	Pyrroloindoles	Pyrroloindoles	0	0	0	1.43439e+07	0	0	1.54432e+07	1.54162e+07	1.83161e+07	1.04815e+07	1.57312e+07	0	1.68664e+07	1.54996e+07	1.5189e+07	1.00745e+07	1.14258e+07	9.0462e+06	0	0	1.35538e+07	9.74899e+06	0	0	5.40235e+06	5.1492e+06
Com_30095_neg	Melezitose	Melezitose	C18 H32 O16	504.17	5.242	503.163	cpd:C08243	--	HMDB0011730	--	Organic oxygen compounds	Organooxygen compounds	Carbohydrates and carbohydrate conjugates	--	--	--	No results	Full match	Full match	Organic oxygen compounds	Organooxygen compounds	Carbohydrates and carbohydrate conjugates	Oligosaccharides	0	0	0	0	0	0	0	0	0	0	0	0	0	0	0	0	0	0	0	0	0	0	0	0	0	0
Com_30111_neg	Protoporphyrin IX	Protoporphyrin; Protoporphyrin IX; Porphyrinogen IX	C34 H34 N4 O4	562.248	6.411	561.241	cpd:C02191	map00860 Porphyrin and chlorophyll metabolism;map01100 Metabolic pathways;map01110 Biosynthesis of secondary metabolites	HMDB0000241	--	Organoheterocyclic compounds	Tetrapyrroles and derivatives	Porphyrins	--	--	--	Invalid mass	No results	No results	0	0	0	0	0	0	0	0	0	0	3.97923e+06	5.40129e+06	0	0	0	0	4.03004e+06	4.65818e+06	3.60474e+06	0	0	0	0	0	0	0	0	0	0	0
Com_31695_neg	Ginkgolide C	Ginkgolide C; BN 52022	C20 H24 O11	440.132	5.68	439.126	cpd:C07603	--	HMDB0036860	LMPR0104540003	Lipids and lipid-like molecules	Prenol lipids	Terpene lactones	Prenol Lipids [PR]	Isoprenoids [PR01]	C20 isoprenoids (diterpenes) [PR0104]	No results	No results	Full match	Lipids and lipid-like molecules	Prenol lipids	Terpene lactones	Ginkgolides and bilobalides	0	0	0	0	0	0	0	0	0	0	0	0	0	0	0	0	0	0	0	0	0	0	0	0	0	0
Com_32577_neg	Prostaglandin F3α	Prostaglandin F3alpha	C20 H32 O5	398.229	7	397.222	cpd:C06476	--	HMDB0002122	--	Lipids and lipid-like molecules	Fatty Acyls	Eicosanoids	--	--	--	Invalid mass	No results	No results	Lipids and lipid-like molecules	Fatty Acyls	Eicosanoids	Prostaglandins and related compounds	1.28327e+07	1.39299e+07	1.74925e+07	0	1.89148e+07	0	4.89843e+06	5.35284e+06	4.11493e+06	8.28569e+06	6.19926e+06	0	5.87457e+06	3.89739e+06	5.16442e+06	5.33911e+06	0	0	1.13134e+07	2.96789e+07	0	1.40527e+07	1.80687e+07	0	0	0
Com_32675_neg	PC 16:0_16:1	--	C40 H78 N O8 P	777.553	9.63	776.546	--	--	--	LMGP01011479	--	--	--	Glycerophospholipids [GP]	Glycerophosphocholines [GP01]	Diacylglycerophosphocholines [GP0101]	No results	Invalid mass	No results	0	0	0	0	0	0	0	0	0	3.68486e+07	0	0	0	0	0	0	5.51935e+06	0	2.82991e+06	0	2.44209e+06	0	4.08127e+07	0	4.54628e+07	2.08348e+07	2.57682e+07	3.53307e+07	0	0
Com_33733_neg	D-Sedoheptulose 7-phosphate	Sedoheptulose 7-phosphate; D-Sedoheptulose 7-phosphate; D-altro-Heptulose 7-phosphate; altro-Heptulose 7-phosphate	C7 H15 O10 P	290.041	1.247	289.034	cpd:C05382	map00030 Pentose phosphate pathway;map00710 Carbon fixation in photosynthetic organisms;map01100 Metabolic pathways;map01110 Biosynthesis of secondary metabolites;map01200 Carbon metabolism;map01230 Biosynthesis of amino acids	HMDB0001068	--	Organic oxygen compounds	Organooxygen compounds	Carbohydrates and carbohydrate conjugates	--	--	--	Full match	No results	Full match	Organic oxygen compounds	Organooxygen compounds	Carbohydrates and carbohydrate conjugates	Hexose phosphates	1.01161e+06	393058	1.26735e+06	1.37745e+06	326795	120909	1.3225e+06	1.05849e+06	884088	945712	1.12737e+06	1.06295e+06	1.25813e+06	1.23456e+06	896063	451891	459650	436791	233772	301500	163112	425632	225891	242273	97044.8	86775.6
Com_33868_neg	Trigoneoside Xb	--	C45 H76 O19	920.509	7.488	919.502	--	--	HMDB0036484	--	Lipids and lipid-like molecules	Fatty Acyls	Fatty acyl glycosides	--	--	--	Invalid mass	No results	No results	Lipids and lipid-like molecules	Steroids and steroid derivatives	Steroidal glycosides	Steroidal saponins	0	0	0	0	0	0	0	0	0	0	0	0	0	0	0	0	0	0	0	0	0	0	0	0	0	0
Com_33954_neg	Docosanoic Acid	Docosanoic acid; Docosanoate; Behenic acid	C22 H44 O2	340.334	11.91	339.327	cpd:C08281	map00073 Cutin, suberine and wax biosynthesis;map01040 Biosynthesis of unsaturated fatty acids	HMDB0304269	LMFA01010022	Lipids and lipid-like molecules	Fatty Acyls	Fatty acids and conjugates	Fatty Acyls [FA]	Fatty Acids and Conjugates [FA01]	Straight chain fatty acids [FA0101]	Full match	No results	Full match	Lipids and lipid-like molecules	Fatty Acyls	Fatty acids and conjugates	Very long-chain fatty acids	0	0	0	0	0	0	0	0	0	6.4535e+06	0	0	0	0	0	0	0	0	0	0	0	0	0	0	5.8477e+06	0
Com_34587_neg	Angoroside C	--	C36 H48 O19	784.282	5.414	783.274	--	--	HMDB0248432	--	Organic oxygen compounds	Organooxygen compounds	Carbohydrates and carbohydrate conjugates	--	--	--	No results	No results	Full match	Organic oxygen compounds	Organooxygen compounds	Carbohydrates and carbohydrate conjugates	Oligosaccharides	0	0	0	0	0	0	0	0	0	0	0	0	0	0	0	3.67337e+06	0	3.05861e+06	0	0	0	0	0	0	0	0
Com_34591_neg	Deoxycholic acid	Deoxycholic acid; Deoxycholate; 3alpha,12alpha-Dihydroxy-5beta-cholanate; 3alpha,12alpha-Dihydroxy-5beta-cholanic acid	C24 H40 O4	784.584	7.984	783.576	cpd:C04483	--	HMDB0000626	LMST04010040	Lipids and lipid-like molecules	Steroids and steroid derivatives	Bile acids, alcohols and derivatives	Sterol Lipids [ST]	Bile acids and derivatives [ST04]	C24 bile acids, alcohols, and derivatives [ST0401]	Invalid mass	No results	No results	Lipids and lipid-like molecules	Steroids and steroid derivatives	Bile acids, alcohols and derivatives	Dihydroxy bile acids, alcohols and derivatives	0	0	0	0	0	0	0	0	0	0	0	0	0	0	0	0	0	0	0	0	0	0	0	0	0	0
Com_36496_neg	2-Hydroxyestradiol	2-Hydroxyestradiol; 2-Hydroxyestradiol-17beta; 2-OH-Estradiol	C18 H24 O3	288.173	8.261	287.165	cpd:C05301	--	HMDB0000338	LMST02010027	Lipids and lipid-like molecules	Steroids and steroid derivatives	Estrane steroids	Sterol Lipids [ST]	Steroids [ST02]	C18 steroids (estrogens) and derivatives [ST0201]	Full match	No results	No results	Lipids and lipid-like molecules	Steroids and steroid derivatives	Estrane steroids	Estrogens and derivatives	0	0	0	0	0	0	0	0	0	0	0	0	0	0	0	0	0	0	0	0	0	0	0	0	0	0
Com_36929_neg	Paederoside	Paederoside	C18 H22 O11 S	446.088	5.283	445.081	cpd:C09795	--	--	--	--	--	--	--	--	--	No results	No results	Full match	Organic oxygen compounds	Organooxygen compounds	Carbohydrates and carbohydrate conjugates	O-glycosyl compounds	0	0	0	0	0	0	0	0	0	0	0	0	0	0	0	0	0	0	0	0	0	0	0	0	0	0
Com_37062_neg	Melatonin	Melatonin; N-Acetyl-5-methoxytryptamine	C13 H16 N2 O2	232.121	5.617	231.114	cpd:C01598	map00380 Tryptophan metabolism;map01100 Metabolic pathways	HMDB0001389	--	Organoheterocyclic compounds	Indoles and derivatives	Indoles	--	--	--	No results	No results	Full match	Organoheterocyclic compounds	Indoles and derivatives	Indoles	3-alkylindoles	5.00462e+06	5.76335e+06	5.65667e+06	5.19302e+06	5.40809e+06	5.50907e+06	5.25986e+06	5.66224e+06	5.24962e+06	5.27327e+06	4.93049e+06	5.28046e+06	5.54155e+06	4.95605e+06	5.36988e+06	7.61507e+06	7.63145e+06	7.99733e+06	5.18969e+06	5.90271e+06	4.33284e+06	1.0302e+07	1.38557e+07	4.83718e+06	4.07796e+06	3.48282e+06
Com_37135_neg	PG 18:1_18:2	--	C42 H77 O10 P	772.525	8.01	771.518	--	--	--	LMGP04010960	--	--	--	Glycerophospholipids [GP]	Glycerophosphoglycerols [GP04]	Diacylglycerophosphoglycerols [GP0401]	No results	Full match	No results	0	0	0	0	0	0	0	0	0	0	0	0	0	0	0	0	0	0	0	0	0	0	0	0	0	0	0	0	0	0
Com_37226_neg	dAMP	dAMP; 2'-Deoxyadenosine 5'-phosphate; 2'-Deoxyadenosine 5'-monophosphate; Deoxyadenylic acid; Deoxyadenosine monophosphate	C10 H14 N5 O6 P	331.069	6.733	330.062	cpd:C00360	map00230 Purine metabolism;map01100 Metabolic pathways	HMDB0000905	--	Nucleosides, nucleotides, and analogues	Purine nucleotides	Purine deoxyribonucleotides	--	--	--	No results	No results	Full match	Nucleosides, nucleotides, and analogues	Purine nucleotides	Purine deoxyribonucleotides	Purine 2'-deoxyribonucleoside monophosphates	0	0	0	0	0	0	0	0	0	0	0	0	0	0	0	0	0	0	0	0	0	0	0	0	0	0
Com_38222_neg	Isomucronulatol	--	C17 H18 O5	302.115	5.149	347.113	--	--	HMDB0033189	LMPK12080033	Phenylpropanoids and polyketides	Isoflavonoids	O-methylated isoflavonoids	Polyketides [PK]	Flavonoids [PK12]	Isoflavans [PK1208]	No results	No results	Full match	Phenylpropanoids and polyketides	Isoflavonoids	O-methylated isoflavonoids	4'-O-methylated isoflavonoids	0	0	0	0	0	0	0	0	0	0	0	0	0	0	0	0	0	0	0	0	0	0	0	0	0	0
Com_38400_neg	1,3,7-Trimethyluric acid	1,3,7-Trimethyluric acid; 1,3,7-Trimethylurate	C8 H10 N4 O3	210.079	1.529	209.072	cpd:C16361	map00232 Caffeine metabolism	HMDB0002123	--	Organoheterocyclic compounds	Imidazopyrimidines	Purines and purine derivatives	--	--	--	Invalid mass	No results	No results	Organoheterocyclic compounds	Imidazopyrimidines	Purines and purine derivatives	Xanthines	2.49414e+07	2.20826e+07	2.91435e+07	1.80054e+07	1.36147e+07	0	1.57072e+07	1.54716e+07	1.1597e+07	1.68832e+07	1.73304e+07	0	1.25269e+07	1.48527e+07	1.20892e+07	1.78645e+07	1.85623e+07	1.9672e+07	1.2246e+07	1.45901e+07	0	1.4298e+07	1.64684e+07	1.16019e+07	0	0
Com_38606_neg	3,4-di(benzyloxy)furan-2,5-dicarboxylic acid	--	C20 H16 O7	368.084	4.372	367.077	--	--	--	--	--	--	--	--	--	--	Invalid mass	No results	No results	0	0	0	0	1.49031e+07	1.31713e+07	3.17593e+07	2.11086e+07	0	0	1.80295e+07	2.2049e+07	1.79101e+07	2.45622e+07	2.60658e+07	0	2.24222e+07	1.60118e+07	2.66224e+07	3.01305e+06	0	2.73595e+06	0	0	0	0	0	0	5.46737e+06	0
Com_38618_neg	Emodin	Emodin	C15 H10 O5	540.108	7.955	269.047	cpd:C10343	--	HMDB0035214	LMPK13040008	Benzenoids	Anthracenes	Anthraquinones	Polyketides [PK]	Aromatic polyketides [PK13]	Anthracenes and phenanthrenes [PK1304]	No results	Invalid mass	No results	Benzenoids	Anthracenes	Anthraquinones	Hydroxyanthraquinones	0	0	0	0	0	0	0	0	0	0	0	0	0	0	0	8.26441e+06	8.56818e+06	7.64789e+06	0	0	0	0	0	0	0	0
Com_38984_neg	Aristolochic acids	--	C17 H11 N O7	341.054	6.089	340.046	--	--	--	--	--	--	--	--	--	--	No results	No results	Full match	Benzenoids	Phenanthrenes and derivatives	Aristolochic acids and derivatives	Aristolochic acids and derivatives	0	0	0	0	0	0	649649	714043	823108	620926	639707	709458	782466	726566	801351	868263	850120	814869	0	0	0	0	0	0	0	0
Com_39090_neg	Astringin	Astringin	C20 H22 O9	406.125	5.361	405.118	cpd:C10245	--	HMDB0303169	LMPK13090007	Phenylpropanoids and polyketides	Stilbenes	Stilbene glycosides	Polyketides [PK]	Aromatic polyketides [PK13]	Diphenyl ethers, biphenyls, dibenzyls and stilbenes [PK1309]	No results	Full match	Full match	0	0	0	0	0	0	0	0	0	0	965610	1.00129e+06	969034	9.59907e+06	994135	1.00846e+06	967825	913978	1.03522e+06	799811	950009	730300	0	0	0	0	0	0	0	0
Com_41208_neg	Cyclic AMP	3',5'-Cyclic AMP; Cyclic adenylic acid; Cyclic AMP; Adenosine 3',5'-phosphate; Adenosine 3',5'-cyclic phosphate; cAMP	C10 H12 N5 O6 P	329.054	5.73	328.047	cpd:C00575	map00230 Purine metabolism	HMDB0000058	--	Nucleosides, nucleotides, and analogues	Purine nucleotides	Cyclic purine nucleotides	--	--	--	No results	No results	Full match	Nucleosides, nucleotides, and analogues	Purine nucleotides	Cyclic purine nucleotides	3',5'-cyclic purine nucleotides	0	0	0	0	0	0	183536	304480	293583	226049	277663	205104	275185	270008	301691	435327	328651	411791	0	0	0	0	0	0	0	0
Com_41842_neg	Isovitexin	Isovitexin; Saponaretin; Apigenin-6-C-glucoside; 6-C-Glucosylapigenin; Apigenin 6-C-glucoside	C21 H20 O10	432.106	7.813	431.099	cpd:C01714	map00944 Flavone and flavonol biosynthesis	HMDB0253708	LMPK12110338	Lipids and lipid-like molecules	Fatty Acyls	Fatty amides	Polyketides [PK]	Flavonoids [PK12]	Flavones and Flavonols [PK1211]	No results	No results	Full match	Phenylpropanoids and polyketides	Flavonoids	Flavonoid glycosides	Flavonoid C-glycosides	0	0	0	0	0	0	728726	799512	752991	504222	553677	795566	770145	791886	708216	576678	1.08523e+06	661364	0	0	0	0	0	0	0	0
Com_42164_neg	Lappaconitine	Lappaconitine	C32 H44 N2 O8	584.312	7.034	583.305	cpd:C08694	--	--	--	--	--	--	--	--	--	No results	No results	Full match	Lipids and lipid-like molecules	Prenol lipids	Diterpenoids	Lappaconitine-type diterpenoid alkaloids	0	0	0	0	0	0	542885	505480	517648	520954	519528	686579	553439	518757	505971	607771	607778	660689	0	0	0	0	0	0	0	0
Com_42485_neg	Bicyclo Prostaglandin E2	--	C20 H30 O4	316.204	9.129	315.197	--	--	HMDB0249187	--	Lipids and lipid-like molecules	Fatty Acyls	Eicosanoids	--	--	--	Invalid mass	No results	No match	Lipids and lipid-like molecules	Fatty Acyls	Eicosanoids	Prostaglandins and related compounds	0	0	0	0	0	0	9.67693e+06	1.04125e+07	1.15074e+07	5.57602e+06	6.77231e+06	1.05773e+07	9.96711e+06	1.16842e+07	1.06892e+07	6.64389e+06	7.35037e+06	5.48104e+06	0	0	0	0	0	0	0	0
Com_42497_neg	N-(2,4-dichlorophenyl)-N'-[2-(1H-imidazol-1-yl)-1-phenylethyl]thiourea	--	C18 H16 Cl2 N4 S	310.142	5.344	309.135	--	--	--	--	--	--	--	--	--	--	Invalid mass	No results	No results	0	0	0	0	0	0	0	0	0	0	574489	756439	591405	645019	567278	565759	1.35893e+06	519229	628703	4.37771e+06	3.28465e+06	3.95612e+06	0	0	0	0	0	0	0	0
Com_42523_neg	Tryptamine	Tryptamine; 3-(2-Aminoethyl)indole	C10 H12 N2	160.1	5.231	159.093	cpd:C00398	map00380 Tryptophan metabolism;map00901 Indole alkaloid biosynthesis;map01100 Metabolic pathways;map01110 Biosynthesis of secondary metabolites	HMDB0000303	--	Organoheterocyclic compounds	Indoles and derivatives	Tryptamines and derivatives	--	--	--	No results	No results	Full match	Organoheterocyclic compounds	Indoles and derivatives	Tryptamines and derivatives	Tryptamines and derivatives	0	0	0	0	0	0	1.34059e+06	1.11974e+06	1.30482e+06	1.3272e+06	1.61915e+06	1.07548e+06	922489	1.33343e+06	1.91722e+06	507799	542072	485981	0	0	0	0	0	0	0	0
Com_42707_neg	[1,1'-biphenyl]-2,2'-dicarboxylic acid	--	C14 H10 O4	260.064	1.585	259.057	--	--	--	--	--	--	--	--	--	--	Invalid mass	No results	No results	0	0	0	0	0	0	0	0	0	0	2.31108e+06	2.2143e+06	1.75413e+06	2.02856e+06	2.30615e+06	2.38144e+06	2.4073e+06	1.7911e+06	1.82306e+06	2.80936e+06	2.33004e+06	3.43288e+06	0	0	0	0	0	0	0	0
Com_42869_neg	O-Phospho-L-serine	O-Phospho-L-serine; L-O-Phosphoserine; 3-Phosphoserine; Dexfosfoserine	C3 H8 N O6 P	185.009	5.232	184.001	cpd:C01005	map00260 Glycine, serine and threonine metabolism;map00270 Cysteine and methionine metabolism;map00970 Aminoacyl-tRNA biosynthesis;map01100 Metabolic pathways;map01200 Carbon metabolism;map01230 Biosynthesis of amino acids	HMDB0001721	--	Organic acids and derivatives	Carboxylic acids and derivatives	Amino acids, peptides, and analogues	--	--	--	No results	No results	Full match	Organic acids and derivatives	Carboxylic acids and derivatives	Amino acids, peptides, and analogues	L-alpha-amino acids	382211	445397	372839	529500	405023	480380	679089	645851	623546	626906	603410	688679	659770	600594	672335	2.37266e+06	2.87814e+06	2.85816e+06	344984	411053	697658	535588	417510	343095	479706	449888
Com_44161_neg	Deoxyguanosine diphosphate (dGDP)	dGDP; 2'-Deoxyguanosine 5'-diphosphate	C10 H15 N5 O10 P2	427.029	1.7	426.022	cpd:C00361	map00230 Purine metabolism;map01100 Metabolic pathways	--	--	--	--	--	--	--	--	Full match	No results	Full match	Nucleosides, nucleotides, and analogues	Purine nucleotides	Purine deoxyribonucleotides	Purine 2'-deoxyribonucleoside diphosphates	0	1.0054e+07	0	0	1.00264e+07	0	1.167e+06	2.10324e+06	1.11361e+06	4.55433e+06	1.81536e+06	1.38116e+06	1.23638e+06	1.03802e+06	1.14108e+06	4.12093e+06	5.44586e+06	3.20279e+06	0	0	0	0	0	0	9.46537e+06	4.53866e+06
Com_44176_neg	2-[(3-methyl-1-phenyl-1H-pyrazol-5-yl)amino]benzoic acid	--	C17 H15 N3 O2	293.112	2.339	292.104	--	--	--	--	--	--	--	--	--	--	Invalid mass	No results	No results	0	0	0	0	1.85653e+07	0	0	0	0	0	7.11363e+06	6.37459e+06	5.7259e+06	9.0135e+06	7.19168e+06	6.40334e+06	5.22629e+06	6.87906e+06	5.88711e+06	2.88752e+06	2.78605e+06	2.38273e+06	0	0	0	1.67531e+07	3.02579e+07	0	0	0
Com_44233_neg	ADP-ribose	ADP-ribose; ADP-D-ribose; Adenosine diphosphate ribose	C15 H23 N5 O14 P2	559.072	1.862	558.064	cpd:C00301	map00230 Purine metabolism	HMDB0001178	--	Nucleosides, nucleotides, and analogues	Purine nucleotides	Purine nucleotide sugars	--	--	--	No results	No results	Full match	Nucleosides, nucleotides, and analogues	Purine nucleotides	Purine ribonucleotides	Purine ribonucleoside diphosphates	2.35623e+06	5.0692e+06	3.56225e+06	1.42115e+06	3.55448e+06	1.61814e+06	685268	796150	524300	1.83165e+06	299920	567334	731808	664303	566584	1.12425e+06	1.89062e+06	1.4427e+06	2.86957e+06	3.43295e+06	2.28003e+06	1.02291e+06	416668	2.95932e+06	1.08203e+06	1.12295e+06
Com_46066_neg	Stylopine	Stylopine; (S)-Stylopine; l-Tetrahydrocoptisine; 6,7,12b,13e-Tetrahydro-4H-bis[1,3]benzodioxolo[5,6-a:4',5'-g]quinolizine	C19 H17 N O4	323.116	6.295	322.109	cpd:C05175	map00950 Isoquinoline alkaloid biosynthesis;map01100 Metabolic pathways;map01110 Biosynthesis of secondary metabolites	HMDB0258897	--	Alkaloids and derivatives	Protoberberine alkaloids and derivatives	-	--	--	--	No results	No results	Full match	Alkaloids and derivatives	Protoberberine alkaloids and derivatives	Not available	Protoberberine alkaloids and derivatives	0	0	0	0	0	0	404690	417186	448022	338851	365471	355254	455892	405119	471959	733883	516008	634260	0	0	0	0	0	0	0	0
Com_46119_neg	PI 15:0_18:2	--	C42 H77 O13 P	820.512	9.997	819.505	--	--	--	LMGP06010885	--	--	--	Glycerophospholipids [GP]	Glycerophosphoinositols [GP06]	Diacylglycerophosphoinositols [GP0601]	No results	Full match	No results	0	0	0	0	0	0	0	0	0	3.74223e+07	1.32046e+07	1.11851e+07	2.26879e+06	2.42859e+06	1.98407e+06	1.72926e+06	2.24957e+06	1.93453e+06	2.23551e+06	2.37093e+06	2.48011e+06	2.22645e+06	0	2.18241e+07	4.61706e+07	2.11592e+07	2.61694e+07	0	0	5.07984e+06
Com_46329_neg	PC 16:1_18:3	--	C42 H76 N O8 P	799.537	8.354	798.53	--	--	--	LMGP01011678	--	--	--	Glycerophospholipids [GP]	Glycerophosphocholines [GP01]	Diacylglycerophosphocholines [GP0101]	No results	Invalid mass	No results	0	0	0	0	0	0	0	0	0	0	741001	757217	745321	909048	3.39104e+06	791423	713678	728612	744828	727229	815352	736408	0	0	0	0	0	0	0	0
Com_47826_neg	Astragaloside I	Astragaloside I	C45 H72 O16	868.486	8.267	867.479	cpd:C17797	--	HMDB0248673	--	Phenylpropanoids and polyketides	Flavonoids	Flavans	--	--	--	No results	No results	Full match	Phenylpropanoids and polyketides	Flavonoids	Flavonoid glycosides	Flavonoid-3-O-glycosides	0	0	0	0	0	0	736286	850059	739548	1.28909e+06	806636	801646	872786	762924	746043	844424	955186	974537	0	0	0	0	0	0	0	0
Com_49531_neg	Tartaric acid	(R,R)-Tartaric acid; (R,R)-Tartrate; L-Tartaric acid; Tartaric acid; Tartrate; 2,3-Dihydroxybutanedioic acid; (2R,3R)-Tartaric acid; (+)-Tartaric acid	C4 H6 O6	150.017	1.506	149.009	cpd:C00898	map00630 Glyoxylate and dicarboxylate metabolism	HMDB0000956	--	Organic oxygen compounds	Organooxygen compounds	Carbohydrates and carbohydrate conjugates	--	--	--	No results	No results	Full match	Organic oxygen compounds	Organooxygen compounds	Carbohydrates and carbohydrate conjugates	Sugar acids and derivatives	0	0	0	0	0	0	977466	913341	775465	1.13101e+06	1.26457e+06	830765	923009	926546	911535	1.22538e+06	1.24559e+06	1.1812e+06	0	0	0	0	0	0	0	0
Com_49662_neg	2-[2-(2-thienyl)vinyl]benzoic acid	--	C13 H10 O2 S	230.04	3.116	229.033	--	--	--	--	--	--	--	--	--	--	Full match	No results	No results	0	0	0	0	0	0	0	0	0	0	2.53603e+06	2.12839e+06	1.97963e+06	7.06068e+06	3.88735e+06	3.65498e+06	2.38603e+06	1.73119e+06	1.48107e+06	2.00556e+06	1.57812e+06	1.90665e+06	0	0	0	0	0	0	0	0
Com_50569_neg	Prostaglandin E3	Prostaglandin E3	C20 H30 O5	386.185	6.699	385.177	cpd:C06439	--	HMDB0002664	LMFA03010135	Lipids and lipid-like molecules	Fatty Acyls	Eicosanoids	Fatty Acyls [FA]	Eicosanoids [FA03]	Prostaglandins [FA0301]	Invalid mass	No results	No results	Lipids and lipid-like molecules	Fatty Acyls	Eicosanoids	Prostaglandins and related compounds	0	0	0	0	0	0	107397	112899	112343	115188	121591	130419	114160	98018.7	115356	154889	138909	170326	0	0	0	0	0	0	0	0
Com_50624_neg	dCMP	dCMP; Deoxycytidylic acid; Deoxycytidine monophosphate; Deoxycytidylate; 2'-Deoxycytidine 5'-monophosphate	C9 H14 N3 O7 P	307.057	8.712	306.049	cpd:C00239	map00240 Pyrimidine metabolism;map01100 Metabolic pathways	HMDB0001202	--	Nucleosides, nucleotides, and analogues	Pyrimidine nucleotides	Pyrimidine deoxyribonucleotides	--	--	--	No results	No results	Full match	Nucleosides, nucleotides, and analogues	Pyrimidine nucleotides	Pyrimidine deoxyribonucleotides	Pyrimidine 2'-deoxyribonucleoside monophosphates	0	0	0	0	0	0	120444	130476	139724	167076	127218	124607	143302	117151	122412	1.546e+06	161311	1.06631e+06	0	0	0	0	0	0	0	0
Com_51787_neg	Laricitrin	Laricitrin; 3'-O-Methylmyricetin	C16 H12 O8	332.053	5.26	377.051	cpd:C12633	map00944 Flavone and flavonol biosynthesis	HMDB0126497	LMPK12112482	Phenylpropanoids and polyketides	Flavonoids	Flavones	Polyketides [PK]	Flavonoids [PK12]	Flavones and Flavonols [PK1211]	No results	No results	Full match	Phenylpropanoids and polyketides	Flavonoids	Flavones	Flavonols	0	0	0	0	0	0	967410	684556	565288	523260	521827	570061	602776	1.09117e+06	974144	512815	548401	2.81434e+06	0	0	0	0	0	0	0	0
Com_53576_neg	(+)-Catechin	(+)-Catechin; D-Catechin; Cyanidanol; (2R-trans)-2-(3,4-Dihydroxyphenyl)-3,4-dihydro-2H-1-benzopyran-3,5,7-triol; (2R,3S)-Catechin; (2R,3S)-(+)-Catechin; Cianidanol	C15 H14 O6	290.08	7.793	289.073	cpd:C06562	map00941 Flavonoid biosynthesis;map01110 Biosynthesis of secondary metabolites	HMDB0002780	LMPK12020001	Phenylpropanoids and polyketides	Flavonoids	Flavans	Polyketides [PK]	Flavonoids [PK12]	Flavans, Flavanols and Leucoanthocyanidins [PK1202]	No results	No results	Full match	Phenylpropanoids and polyketides	Flavonoids	Flavans	Catechins	0	0	0	0	0	0	482019	491797	472128	271649	352284	526222	404334	466657	350754	2.12184e+06	1.75034e+06	2.06545e+06	0	0	0	0	0	0	0	0
Com_56504_neg	Phytanic acid	Phytanate; Phytanic acid; 3,7,11,15-Tetramethylhexadecanoic acid	C20 H40 O2	312.304	11.502	311.296	cpd:C01607	--	HMDB0000801	LMPR0104010004	Lipids and lipid-like molecules	Prenol lipids	Diterpenoids	Prenol Lipids [PR]	Isoprenoids [PR01]	C20 isoprenoids (diterpenes) [PR0104]	No results	No results	Full match	Lipids and lipid-like molecules	Prenol lipids	Diterpenoids	Acyclic diterpenoids	0	0	0	0	0	0	328687	352417	391448	676290	330785	313544	422161	375208	426020	462887	489307	447362	0	0	0	0	0	0	0	0
Com_56520_neg	Cyanidin chloride	Cyanidin; 3,3',4',5,7-Pentahydroxyflavylium chloride; Chlorure de 3,3',4',5,7-pentahydroxyflavylium; 3,3',4',5,7-Pentahydroxyflavyliumchlorid; 2-(3,4-Dihydroxyphenyl)-3,5,7-trihydroxy-1-benzopyrylium chloride; 3,3',4',5,7-Pentahydroxy-2-phenylbenzopyrylium chloride; Cyanidin chloride; Cyanidine; Cyanidol; Cyanidol chloride; IdB 1027	C15 H11 Cl O6	322.025	5.988	321.018	cpd:C05905	map00941 Flavonoid biosynthesis;map00942 Anthocyanin biosynthesis;map01110 Biosynthesis of secondary metabolites	HMDB0244184	--	Organoheterocyclic compounds	Triazines	1,3,5-triazines	--	--	--	No results	No results	Full match	Phenylpropanoids and polyketides	Flavonoids	Hydroxyflavonoids	7-hydroxyflavonoids	0	0	0	0	0	0	449635	444069	449720	388591	1.05672e+06	423696	445344	465036	517307	589979	601441	588066	0	0	0	0	0	0	0	0
Com_57832_neg	11(Z)-Eicosenoic acid	Icosenoic acid; Eicosenoic acid; 11-Icosenoic acid; 11-Eicosenoic acid; (11Z)-Icosenoic acid; (11Z)-Eicosenoic acid; (Z)-Icosa-11-enoic acid	C20 H38 O2	620.575	11.415	619.568	cpd:C16526	map01040 Biosynthesis of unsaturated fatty acids	HMDB0033022	--	Lipids and lipid-like molecules	Fatty Acyls	Fatty acids and conjugates	--	--	--	Invalid mass	No results	No results	Lipids and lipid-like molecules	Fatty Acyls	Fatty acids and conjugates	Long-chain fatty acids	0	0	0	0	0	0	73835.3	78156.7	87412	81952.8	72576.5	68372.9	95294.7	86612.6	95152.8	108536	111695	100836	0	0	0	0	0	0	0	0
Com_58206_neg	Khasianine	--	C39 H63 N O11	721.437	8.401	720.429	--	--	HMDB0029371	--	Lipids and lipid-like molecules	Steroids and steroid derivatives	Steroidal glycosides	--	--	--	No results	No results	Full match	Lipids and lipid-like molecules	Steroids and steroid derivatives	Steroidal glycosides	Steroidal saponins	0	0	0	0	0	0	290309	319567	303506	385356	287295	327434	300154	295074	315278	275803	314530	266922	0	0	0	0	0	0	0	0
Com_59487_neg	alpha-Hederin	alpha-Hederin	C41 H66 O12	750.457	6.761	749.45	cpd:C08954	--	HMDB0248219	--	Lipids and lipid-like molecules	Prenol lipids	Triterpenoids	--	--	--	No results	No results	Full match	Lipids and lipid-like molecules	Prenol lipids	Triterpenoids	Triterpenoids	0	0	0	0	0	0	147307	128294	117669	158166	147079	142713	154485	122515	130475	330076	195321	1.05844e+06	0	0	0	0	0	0	0	0
Com_59672_neg	Geraniin	Geraniin	C41 H28 O27	952.083	9.398	951.076	cpd:C10230	--	HMDB0252701	--	Phenylpropanoids and polyketides	Tannins	Hydrolyzable tannins	--	--	--	No results	No results	Full match	Phenylpropanoids and polyketides	Tannins	Hydrolyzable tannins	Hydrolyzable tannins	0	0	0	0	0	0	138412	157307	157037	1.57975e+06	784745	219848	154896	149111	406258	418173	1.76761e+06	1.02174e+06	0	0	0	0	0	0	0	0
Com_59782_neg	Sebacic acid	Sebacic acid; Decanedioic acid	C10 H18 O4	202.12	8.156	201.113	cpd:C08277	--	HMDB0000792	LMFA01170006	Lipids and lipid-like molecules	Fatty Acyls	Fatty acids and conjugates	Fatty Acyls [FA]	Fatty Acids and Conjugates [FA01]	Dicarboxylic acids [FA0117]	No results	No results	Full match	Lipids and lipid-like molecules	Fatty Acyls	Fatty acids and conjugates	Medium-chain fatty acids	0	0	0	0	0	0	147513	156614	140464	246277	158670	163573	143312	168066	153051	166915	198781	175741	0	0	0	0	0	0	0	0
Com_60124_neg	Cepharanthine	Cepharanthine	C37 H38 N2 O6	606.276	3.951	605.268	cpd:C09391	--	HMDB0249813	--	Lignans, neolignans and related compounds	-	-	--	--	--	No results	No results	Full match	Lignans, neolignans and related compounds	Not available	Not available	Lignans, neolignans and related compounds	0	0	0	0	0	0	80679.2	75816.8	70228.7	69995	79001.3	75227.8	72885.7	79631.7	81760.8	71307.3	67864.7	70014.3	0	0	0	0	0	0	0	0
Com_61095_neg	Raddeanin A	--	C47 H76 O16	896.513	7.25	895.506	--	--	HMDB0257094	--	Lipids and lipid-like molecules	Prenol lipids	Triterpenoids	--	--	--	No results	No results	Full match	Lipids and lipid-like molecules	Prenol lipids	Triterpenoids	Triterpenoids	0	0	0	0	0	0	1.03799e+06	1.18819e+06	835504	4.56766e+06	1.5405e+06	1.78216e+06	1.89001e+06	1.58218e+06	1.11581e+06	1.19305e+06	3.03685e+06	3.12331e+06	0	0	0	0	0	0	0	0
Com_61805_neg	Germacrone	Germacrone	C15 H22 O	218.167	6.828	217.16	cpd:C16966	--	HMDB0252704	--	Lipids and lipid-like molecules	Prenol lipids	Sesquiterpenoids	--	--	--	No results	No results	Full match	Lipids and lipid-like molecules	Prenol lipids	Sesquiterpenoids	Germacrane sesquiterpenoids	0	0	0	0	0	0	443040	402267	434204	323641	531518	547164	558614	456994	556775	626804	614589	1.12799e+06	0	0	0	0	0	0	0	0
Com_62061_neg	5-Methylcytosine	5-Methylcytosine	C5 H7 N3 O	125.059	1.284	124.052	cpd:C02376	map00240 Pyrimidine metabolism	HMDB0002894	--	Organoheterocyclic compounds	Diazines	Pyrimidines and pyrimidine derivatives	--	--	--	No results	No results	Full match	Organoheterocyclic compounds	Diazines	Pyrimidines and pyrimidine derivatives	Hydroxypyrimidines	0	0	0	0	0	0	86836.1	98399.6	82023.5	121144	111117	81285.8	84884.7	102584	96762.4	143697	190634	175299	0	0	0	0	0	0	0	0
Com_62380_neg	Mesaconitine	Mesaconitine	C33 H45 N O11	631.298	6.072	630.29	cpd:C08698	--	HMDB0254473	--	Lipids and lipid-like molecules	Prenol lipids	Diterpenoids	--	--	--	No results	No results	Full match	Lipids and lipid-like molecules	Prenol lipids	Diterpenoids	Aconitane-type diterpenoid alkaloids	0	7.7385e+06	0	0	0	0	542831	833263	687769	3.02688e+06	791877	592806	612316	607101	669589	851499	710340	1.2383e+06	0	1.29985e+07	0	0	0	0	0	0
Com_63728_neg	Pelargonidin chloride	Pelargonidin; 3,5,7-Trihydroxy-2-(4-hydroxyphenyl)benzopyrylium chloride; 3,4',5,7-Tetrahydroxyflavylium chloride; Pelargonidin chloride; Pelargonidol chloride	C15 H11 Cl O5	306.031	5.806	305.023	cpd:C05904	map00941 Flavonoid biosynthesis;map00942 Anthocyanin biosynthesis;map01100 Metabolic pathways;map01110 Biosynthesis of secondary metabolites	HMDB0003263	--	Phenylpropanoids and polyketides	Flavonoids	Hydroxyflavonoids	--	--	--	No results	No results	Full match	Phenylpropanoids and polyketides	Flavonoids	Hydroxyflavonoids	7-hydroxyflavonoids	0	0	0	0	0	0	466777	546730	553708	498467	388482	448870	542343	483040	507311	1.00405e+06	910564	928275	0	0	0	0	0	0	0	0
Com_64657_neg	Galanthamine	Galanthamine; Galantamine	C17 H21 N O3	287.152	6.822	286.145	cpd:C08526	map00950 Isoquinoline alkaloid biosynthesis;map01110 Biosynthesis of secondary metabolites	HMDB0014812	--	Alkaloids and derivatives	Amaryllidaceae alkaloids	Galanthamine-type amaryllidaceae alkaloids	--	--	--	No results	No results	Full match	Alkaloids and derivatives	Amaryllidaceae alkaloids	Galanthamine-type amaryllidaceae alkaloids	Galanthamine-type amaryllidaceae alkaloids	0	0	0	0	0	0	440000	346493	375582	317085	408244	543410	427978	450396	381152	353992	343198	395700	0	0	0	0	0	0	0	0
Com_65345_neg	NAD+	NAD+; NAD; Nicotinamide adenine dinucleotide; DPN; Diphosphopyridine nucleotide; Nadide; beta-NAD+	C21 H27 N7 O14 P2	663.109	2.002	662.102	cpd:C00003	map00190 Oxidative phosphorylation;map00730 Thiamine metabolism;map00760 Nicotinate and nicotinamide metabolism;map01100 Metabolic pathways	--	--	--	--	--	--	--	--	No results	No results	Full match	Nucleosides, nucleotides, and analogues	(5'-&gt;5')-dinucleotides	Not available	(5'-&gt;5')-dinucleotides	0	0	0	0	0	0	534248	553911	548717	550726	590580	550717	561959	563276	561649	743962	859874	794871	0	0	0	0	0	0	0	0
Com_66741_neg	2-{2-oxo-2-[(2-oxo-3-azepanyl)amino]ethoxy}acetic acid	--	C10 H16 N2 O5	244.106	2.326	243.099	--	--	--	--	--	--	--	--	--	--	Full match	No results	No results	0	0	0	0	0	0	0	0	0	0	316732	265261	272087	393236	195709	298478	217133	191159	315984	578805	355508	410832	0	0	0	0	0	0	0	0
Com_67061_neg	Glibenclamide	Glyburide; Glibenclamide	C23 H28 Cl N3 O5 S	493.142	3.385	492.134	cpd:C07022	--	HMDB0015151	--	Benzenoids	Benzene and substituted derivatives	Benzenesulfonamides	--	--	--	No results	No results	Full match	Benzenoids	Benzene and substituted derivatives	Benzenesulfonamides	Benzenesulfonamides	0	0	0	0	0	0	181278	186034	160323	464510	176160	171021	180702	173080	178009	366609	315390	368140	0	0	0	0	0	0	0	0
Com_68221_neg	Benzyl cinnamate	--	C16 H14 O2	238.096	4.124	237.088	--	--	HMDB0040286	--	Phenylpropanoids and polyketides	Cinnamic acids and derivatives	Cinnamic acid esters	--	--	--	Invalid mass	No results	No match	Phenylpropanoids and polyketides	Cinnamic acids and derivatives	Cinnamic acid esters	Cinnamic acid esters	0	0	0	0	0	0	197950	175646	155748	149286	199943	158664	157931	180497	184990	112810	126036	118317	0	0	0	0	0	0	0	0
Com_282_neg	L-Pyroglutamic acid	5-Oxoproline; Pidolic acid; Pyroglutamic acid; 5-Pyrrolidone-2-carboxylic acid; Pyroglutamate; 5-Oxo-L-proline; L-Pyroglutamic acid; L-5-Pyrrolidone-2-carboxylic acid	C5 H7 N O3	129.043	2.173	128.035	cpd:C01879	map00480 Glutathione metabolism	HMDB0000267	--	Organic acids and derivatives	Carboxylic acids and derivatives	Amino acids, peptides, and analogues	--	--	--	No results	No results	Full match	Organic acids and derivatives	Carboxylic acids and derivatives	Amino acids, peptides, and analogues	Alpha amino acids and derivatives	2.14477e+09	1.5711e+09	1.65059e+09	1.38267e+09	1.24595e+09	7.23666e+08	1.66982e+09	1.80511e+09	1.3876e+09	1.74079e+09	1.2944e+09	1.60542e+09	1.50426e+09	1.37032e+09	1.37952e+09	5.30658e+08	4.31156e+08	5.01614e+08	1.0443e+09	1.66709e+09	9.55036e+08	1.78823e+09	2.51378e+09	9.30317e+08	4.74381e+08	5.04628e+08
Com_922_neg	3-Hydroxy-3-Methylpentane-1,5-Dioic Acid	--	C6 H10 O5	162.053	3.128	161.046	--	--	--	--	--	--	--	--	--	--	No results	No results	Full match	0	0	0	0	2.74656e+09	1.8116e+09	2.47717e+09	1.98317e+09	1.24195e+09	6.06611e+08	2.23666e+09	1.39763e+09	1.45088e+09	1.68508e+09	2.31041e+09	1.68508e+09	1.53539e+09	1.91141e+09	1.8176e+09	1.05917e+09	1.16365e+09	1.05361e+09	1.05646e+09	2.09559e+09	8.3137e+08	2.09257e+09	2.49602e+09	1.05282e+09	6.08682e+08	5.49052e+08
Com_246_neg	Indole-3-carboxylic acid	Indole-3-carboxylate; Indole-3-carboxylic acid	C9 H7 N O2	161.048	5.19	160.041	cpd:C19837	--	HMDB0003320	--	Organoheterocyclic compounds	Indoles and derivatives	Indolecarboxylic acids and derivatives	--	--	--	No results	No results	Full match	Organoheterocyclic compounds	Indoles and derivatives	Indolecarboxylic acids and derivatives	Indolecarboxylic acids and derivatives	5.56733e+08	8.5923e+08	6.8047e+08	4.97465e+08	1.06476e+09	5.72762e+08	1.05692e+08	1.15832e+08	9.81295e+07	4.11789e+08	1.45269e+08	1.19929e+08	1.2633e+08	1.40349e+08	1.07131e+08	1.49686e+08	1.93062e+08	2.39499e+08	9.01644e+08	1.28712e+09	8.29075e+08	1.08427e+09	1.56955e+09	9.09219e+08	1.91272e+08	1.73382e+08
Com_3_neg	Arachidonic acid	Arachidonate; Arachidonic acid; (5Z,8Z,11Z,14Z)-Icosatetraenoic acid; cis-5,8,11,14-Eicosatetraenoic acid	C20 H32 O2	304.24	9.885	303.233	cpd:C00219	map00590 Arachidonic acid metabolism;map00591 Linoleic acid metabolism;map01040 Biosynthesis of unsaturated fatty acids;map01100 Metabolic pathways	HMDB0001043	LMFA01030001	Lipids and lipid-like molecules	Fatty Acyls	Fatty acids and conjugates	Fatty Acyls [FA]	Fatty Acids and Conjugates [FA01]	Unsaturated fatty acids [FA0103]	Full match	No results	Full match	Lipids and lipid-like molecules	Fatty Acyls	Fatty acids and conjugates	Long-chain fatty acids	6.17014e+07	7.38318e+08	5.07263e+07	3.48831e+07	3.38727e+09	1.86972e+10	1.32476e+07	1.15035e+07	2.33082e+07	3.68376e+08	1.37173e+08	3.68376e+08	1.63079e+07	2.22662e+07	4.64352e+07	1.99453e+07	1.413e+08	4.96099e+07	1.72179e+08	8.57147e+08	3.34534e+10	1.43115e+10	1.99862e+10	5.1013e+08	4.67124e+08	5.36231e+08
Com_13121_neg	Prostaglandin D1	Prostaglandin D1	C20 H34 O5	354.241	6.003	335.223	cpd:C06438	--	HMDB0005102	LMFA03010049	Lipids and lipid-like molecules	Fatty Acyls	Eicosanoids	Fatty Acyls [FA]	Eicosanoids [FA03]	Prostaglandins [FA0301]	Full match	No results	No results	Lipids and lipid-like molecules	Fatty Acyls	Eicosanoids	Prostaglandins and related compounds	1.19361e+07	7.69552e+06	0	2.37505e+07	0	2.08614e+07	6.87801e+07	5.09597e+07	5.46575e+07	4.05625e+07	2.27344e+07	4.05625e+07	1.74984e+07	4.95607e+07	7.75988e+07	2.9483e+07	3.13246e+07	2.49243e+07	0	0	2.60265e+07	2.08986e+07	1.58659e+07	0	1.39456e+07	2.01507e+07
Com_38_neg	cis-Aconitic acid	cis-Aconitate; cis-Aconitic acid	C6 H6 O6	174.016	5.642	173.009	cpd:C00417	map00020 Citrate cycle (TCA cycle);map00630 Glyoxylate and dicarboxylate metabolism;map00660 C5-Branched dibasic acid metabolism;map01100 Metabolic pathways;map01110 Biosynthesis of secondary metabolites;map01210 2-Oxocarboxylic acid metabolism	HMDB0000072	--	Organic acids and derivatives	Carboxylic acids and derivatives	Tricarboxylic acids and derivatives	--	--	--	No results	No results	Full match	Organic acids and derivatives	Carboxylic acids and derivatives	Tricarboxylic acids and derivatives	Tricarboxylic acids and derivatives	1.24472e+09	1.32772e+09	1.09889e+09	5.84369e+08	1.77887e+08	1.69044e+08	2.32678e+09	4.25907e+09	2.31084e+09	1.50107e+09	2.43902e+09	1.50107e+09	3.65911e+09	3.08146e+09	2.78972e+09	8.91107e+09	6.82746e+09	7.79648e+09	6.42671e+08	6.7391e+08	4.75177e+08	1.96629e+08	2.50942e+08	1.19893e+09	2.29349e+08	1.39943e+08
Com_156_neg	Myricetin	Myricetin; 3,5,7,3',4',5'-Hexahydroxyflavone	C15 H10 O8	318.038	5.823	317.03	cpd:C10107	map00941 Flavonoid biosynthesis;map00944 Flavone and flavonol biosynthesis	HMDB0002755	LMPK12110001	Phenylpropanoids and polyketides	Flavonoids	Flavones	Polyketides [PK]	Flavonoids [PK12]	Flavones and Flavonols [PK1211]	Full match	No results	Full match	Phenylpropanoids and polyketides	Flavonoids	Flavones	Flavonols	1.87911e+08	1.31004e+08	1.81513e+08	8.86228e+07	9.31032e+07	2.00813e+08	8.64965e+06	6.24187e+06	6.50226e+06	7.81626e+07	1.92022e+07	7.81626e+07	1.12119e+07	7.10603e+06	1.29048e+07	2.21435e+07	3.91677e+07	3.01032e+07	3.15338e+08	7.34956e+07	4.43321e+07	4.62716e+07	1.05196e+08	5.07053e+08	2.81341e+09	2.62993e+09
Com_25_neg	Dulcitol	Galactitol; Dulcitol; Dulcose	C6 H14 O6	182.079	1.366	181.071	cpd:C01697	map00052 Galactose metabolism;map01100 Metabolic pathways	HMDB0011632	--	Organic oxygen compounds	Organooxygen compounds	Carbohydrates and carbohydrate conjugates	--	--	--	No results	No results	Full match	Organic oxygen compounds	Organooxygen compounds	Carbohydrates and carbohydrate conjugates	Sugar alcohols	1.26164e+10	8.58671e+09	2.45799e+10	1.05453e+10	2.51657e+09	1.54081e+09	1.0267e+10	1.04186e+10	9.23234e+09	9.78105e+09	2.03417e+10	9.78105e+09	9.48737e+09	9.75207e+09	9.64166e+09	1.35473e+10	1.96732e+10	2.50163e+10	2.04714e+09	2.49133e+09	2.69999e+09	6.4632e+09	5.11032e+09	3.04181e+09	1.67065e+09	1.31144e+09
Com_5031_neg	Rotenone	Rotenone	C23 H22 O6	394.145	6.17	393.138	cpd:C07593	map00943 Isoflavonoid biosynthesis;map01110 Biosynthesis of secondary metabolites	HMDB0034436	LMPK12060007	Phenylpropanoids and polyketides	Isoflavonoids	Rotenoids	Polyketides [PK]	Flavonoids [PK12]	Rotenoid flavonoids [PK1206]	Invalid mass	No results	No results	Phenylpropanoids and polyketides	Isoflavonoids	Rotenoids	Rotenones	0	0	0	1.84241e+07	0	2.17782e+07	6.00796e+07	4.94134e+07	6.63296e+07	2.92921e+07	3.79508e+07	2.92921e+07	5.3441e+07	5.97894e+07	5.02433e+07	2.53464e+07	2.60561e+07	2.08036e+07	0	0	2.62017e+07	2.33114e+07	1.27591e+07	0	1.99499e+07	1.83667e+07
Com_115_neg	4-[(3,4-dimethoxyphenethyl)amino]-4-oxobutanoic acid	--	C14 H19 N O5	281.126	5.58	280.119	--	--	--	--	--	--	--	--	--	--	Full match	No results	No results	0	0	0	0	1.61944e+09	1.14928e+09	1.6082e+09	1.28094e+09	1.32835e+09	2.71261e+08	1.00062e+09	1.62545e+09	9.73537e+08	1.49241e+08	1.20188e+09	1.49241e+08	1.51801e+09	1.23054e+09	1.20351e+09	2.19087e+09	6.21808e+06	1.15514e+07	1.23459e+09	1.31237e+09	1.1614e+08	6.55703e+08	3.44104e+08	1.20094e+09	1.63188e+07	1.42917e+08
Com_642_neg	Quercetin	Quercetin; 3,3',4,5,7-Pentahydroxyflavone; 3,5,7,3',4'-Pentahydroxyflavone	C15 H10 O7	302.043	5.954	301.035	cpd:C00389	map00941 Flavonoid biosynthesis;map00944 Flavone and flavonol biosynthesis;map01100 Metabolic pathways;map01110 Biosynthesis of secondary metabolites	HMDB0005794	LMPK12110004	Phenylpropanoids and polyketides	Flavonoids	Flavones	Polyketides [PK]	Flavonoids [PK12]	Flavones and Flavonols [PK1211]	Full match	No results	Full match	Phenylpropanoids and polyketides	Flavonoids	Flavones	Flavonols	8.18257e+08	7.8626e+08	1.12649e+09	3.96369e+08	4.54485e+08	4.13835e+07	2.21636e+07	2.3735e+07	2.15922e+07	1.84417e+08	3.23518e+07	1.84417e+08	2.26068e+07	1.74496e+07	1.8895e+07	4.00326e+07	9.68471e+07	9.2677e+07	7.6516e+08	4.59782e+08	5.52253e+07	6.16431e+07	3.9188e+08	1.36359e+09	7.43051e+08	7.92211e+08
Com_1123_neg	Gly-Phe	--	C11 H14 N2 O3	222.1	5.278	203.083	--	--	HMDB0028848	--	Organic acids and derivatives	Carboxylic acids and derivatives	Amino acids, peptides, and analogues	--	--	--	No results	No results	Full match	Organic acids and derivatives	Carboxylic acids and derivatives	Amino acids, peptides, and analogues	Peptides	2.73247e+08	2.33876e+08	2.7896e+08	2.31276e+08	1.71525e+08	1.1231e+08	2.07511e+08	1.92076e+08	1.616e+08	2.13968e+08	2.23841e+08	2.13968e+08	1.83498e+08	2.07074e+08	2.02797e+08	6.57583e+07	9.35844e+07	7.11214e+07	1.33538e+08	1.74702e+08	1.22965e+08	2.38285e+08	3.62442e+08	1.24826e+08	6.63407e+07	5.30175e+07
Com_510_neg	6-Deoxy-D-glucose	6-Deoxy-D-glucose; D-Quinovose; D-Chinovose; D-Glucomethylose; Isorhamnose; D-Epifucose; Isorhodeose	C6 H12 O5	164.068	1.465	163.061	cpd:C02522	--	--	--	--	--	--	--	--	--	No results	No results	Full match	Organic oxygen compounds	Organooxygen compounds	Carbohydrates and carbohydrate conjugates	Hexoses	1.4791e+08	8.49241e+07	1.42533e+08	8.58184e+07	4.30128e+07	1.05882e+07	7.11712e+07	6.67669e+07	5.28477e+07	7.14633e+07	7.76927e+07	5.68186e+07	6.41175e+07	6.93092e+07	5.72861e+07	2.43367e+08	1.19395e+08	1.1429e+08	2.27061e+07	2.7824e+07	1.79141e+07	4.75234e+07	3.68118e+07	1.50784e+07	8.64491e+06	5.50701e+06
Com_14346_neg	Reserpine	Reserpine	C33 H40 N2 O9	608.277	3.491	607.27	cpd:C06539	--	HMDB0014351	--	Alkaloids and derivatives	Yohimbine alkaloids	-	--	--	--	Invalid mass	No results	No results	Alkaloids and derivatives	Yohimbine alkaloids	Not available	Yohimbine alkaloids	1.90305e+08	3.79739e+07	1.01019e+08	7.48638e+07	0	0	1.05103e+08	6.33156e+07	6.32192e+07	8.35533e+07	1.06688e+08	8.35533e+07	6.19198e+07	1.01724e+08	7.67477e+07	3.55578e+06	6.90192e+06	3.2689e+06	0	0	0	1.16479e+08	1.46407e+08	0	0	0
Com_2153_neg	Cannabidiolic acid	Cannabidiolic acid; Cannabidiolate	C22 H30 O4	358.214	7.217	357.207	cpd:C10784	--	HMDB0249587	LMPK13120003	Benzenoids	Benzene and substituted derivatives	Benzoic acids and derivatives	Polyketides [PK]	Aromatic polyketides [PK13]	Other aromatic polyketides [PK1312]	Full match	No results	No results	Benzenoids	Benzene and substituted derivatives	Benzoic acids and derivatives	Hydroxybenzoic acid derivatives	0	0	0	2.00637e+07	0	1.25316e+07	1.28976e+07	1.10744e+07	0	1.21077e+07	7.24469e+06	1.21077e+07	1.35306e+07	1.59003e+07	1.32985e+07	3.45468e+07	1.68125e+07	1.54087e+07	6.5326e+07	0	0	0	0	7.42189e+07	1.49729e+08	7.66555e+07
Com_691_neg	N-Acetylsphingosine	--	C20 H39 N O3	341.293	9.403	340.286	--	--	HMDB0247781	LMSP02010014	Lipids and lipid-like molecules	Sphingolipids	Ceramides	Sphingolipids [SP]	Ceramides [SP02]	N-acylsphingosines (ceramides) [SP0201]	Full match	No results	No results	Lipids and lipid-like molecules	Sphingolipids	Ceramides	Ceramides	0	0	0	0	1.70629e+07	9.52025e+07	0	0	0	0	0	986252	0	0	0	0	0	0	0	1.22537e+07	5.86297e+07	1.29666e+08	3.33117e+08	0	0	0
Com_408_neg	D-glutamine	D-Glutamine; D-2-Aminoglutaramic acid	C5 H10 N2 O3	146.069	1.318	145.062	cpd:C00819	map01100 Metabolic pathways	HMDB0003423	--	Organic acids and derivatives	Carboxylic acids and derivatives	Amino acids, peptides, and analogues	--	--	--	No results	No results	Full match	Organic acids and derivatives	Carboxylic acids and derivatives	Amino acids, peptides, and analogues	D-alpha-amino acids	2.40708e+08	1.74022e+08	3.75348e+07	2.14394e+08	2.68244e+07	7.47138e+07	2.85733e+08	3.52515e+08	2.73715e+08	2.46955e+08	2.43391e+08	3.25211e+08	3.10101e+08	2.57129e+08	2.70411e+08	2.35157e+08	2.82599e+08	2.30856e+08	1.91056e+07	2.92767e+07	1.09118e+08	6.25945e+07	4.02801e+07	3.17815e+07	6.07535e+07	8.81391e+07
Com_3582_neg	(S)-Zearalanone	Zearalanone; (S)-Zearalanone	C18 H24 O5	320.162	8.339	301.145	cpd:C14754	--	--	--	--	--	--	--	--	--	No results	No results	Full match	Phenylpropanoids and polyketides	Macrolides and analogues	Zearalenones	Zearalenones	9.38772e+07	1.03913e+08	5.60023e+07	5.77738e+07	2.13139e+08	7.2817e+08	1.88495e+07	1.65425e+07	1.63097e+07	9.87218e+07	2.19278e+07	9.87218e+07	2.12525e+07	1.46218e+07	3.68525e+07	2.07904e+08	1.10672e+08	7.40885e+07	1.00834e+09	1.11834e+08	1.89518e+07	6.25959e+07	1.44432e+08	1.32661e+09	2.38434e+09	2.7979e+09
Com_33588_neg	Schizandrol B	--	C23 H28 O7	416.183	6.734	415.175	--	--	HMDB0303927	--	Phenylpropanoids and polyketides	Tannins	Hydrolyzable tannins	--	--	--	No results	No results	Full match	Phenylpropanoids and polyketides	Tannins	Hydrolyzable tannins	Hydrolyzable tannins	0	0	0	1.12023e+07	0	4.4266e+07	4.59847e+06	9.99303e+06	3.53221e+06	7.47225e+06	6.60564e+06	0	5.45365e+06	8.45286e+06	6.85051e+06	2.69624e+07	1.8764e+07	1.58965e+07	5.29781e+07	0	0	0	0	4.2816e+07	1.60428e+08	1.89069e+08
Com_33_neg	Daphnetin	7,8-Dihydroxycoumarin; Daphnetin	C9 H6 O4	178.026	5.758	223.024	cpd:C03093	--	--	--	--	--	--	--	--	--	No results	No results	Full match	Phenylpropanoids and polyketides	Coumarins and derivatives	Hydroxycoumarins	7,8-dihydroxycoumarins	7.92398e+06	0	0	0	0	0	0	0	0	0	0	0	0	0	0	0	0	0	0	0	0	0	0	1.36585e+07	0	0
Com_300_neg	3-Furoic acid	--	C5 H4 O3	112.016	1.663	111.009	--	--	HMDB0000444	--	Organoheterocyclic compounds	Furans	Furoic acid and derivatives	--	--	--	No results	No results	Full match	Organoheterocyclic compounds	Furans	Furoic acid and derivatives	Furoic acids	1.85005e+09	1.36797e+09	1.46614e+09	1.61666e+09	9.62863e+08	4.47971e+08	1.48402e+09	2.01729e+09	1.58881e+09	1.3479e+09	1.60048e+09	0	1.62025e+09	1.65533e+09	1.67091e+09	3.7581e+09	3.76882e+09	3.12114e+09	7.92125e+08	1.00292e+09	5.64138e+08	7.92448e+08	5.44132e+08	8.3478e+08	3.78655e+08	4.17462e+08
Com_5534_neg	17α-Hydroxyprogesterone	17alpha-Hydroxyprogesterone; 17alpha-Hydroxy-4-pregnene-3,20-dione; Pregn-4-ene-3,20-dione-17-ol; 17alpha-Hydroxy-progesterone	C21 H30 O3	330.22	7.281	329.212	cpd:C01176	map01100 Metabolic pathways	--	--	--	--	--	--	--	--	Full match	No results	No results	Lipids and lipid-like molecules	Steroids and steroid derivatives	Pregnane steroids	Gluco/mineralocorticoids, progestogins and derivatives	1.28219e+07	0	0	7.91596e+07	0	1.77318e+07	3.89342e+07	6.77807e+07	3.35057e+07	4.50201e+07	8.46236e+07	0	4.8186e+07	1.06549e+08	5.20309e+07	9.47343e+06	2.46764e+07	1.72011e+07	0	0	1.22996e+07	0	0	0	0	0
Com_10746_neg	(R)-3-Hydroxy myristic acid	--	C14 H28 O3	244.204	8.2	243.197	--	--	--	--	--	--	--	--	--	--	Full match	No results	No results	Lipids and lipid-like molecules	Fatty Acyls	Fatty acids and conjugates	Long-chain fatty acids	0	1.48039e+07	1.13385e+07	0	2.62312e+07	1.24264e+07	8.1456e+06	8.71116e+06	9.7621e+06	7.34871e+06	7.21776e+06	0	9.30394e+06	7.6133e+06	1.099e+07	8.92235e+06	1.13559e+07	1.02379e+07	1.5458e+07	2.4707e+07	0	1.7631e+07	2.57669e+07	1.26251e+07	0	0
Com_220_neg	Phenylglyoxylic acid	alpha-Oxo-benzeneacetic acid; Benzoylformate; Benzoylformic acid; Phenylglyoxylic acid; Phenylglyoxylate; 2-Oxo-2-phenylacetate	C8 H6 O3	150.031	6.445	195.03	cpd:C02137	map00360 Phenylalanine metabolism	HMDB0001587	--	Benzenoids	Benzene and substituted derivatives	Benzoyl derivatives	--	--	--	No results	No results	Full match	Benzenoids	Benzene and substituted derivatives	Benzoyl derivatives	Benzoyl derivatives	2.30175e+07	2.76818e+07	7.54826e+06	0	2.09881e+07	5.86153e+07	1.02685e+07	1.28321e+07	2.44305e+07	1.77837e+07	6.39743e+06	0	3.02659e+07	9.11226e+06	2.4239e+07	9.52672e+07	1.04167e+08	3.67369e+07	1.46521e+08	0	0	0	0	1.69347e+08	6.27274e+08	1.51896e+09
Com_3763_neg	Mycophenolic acid	Mycophenolate	C17 H20 O6	320.126	6.009	319.119	cpd:C20380	--	HMDB0015159	--	Organoheterocyclic compounds	Isocoumarans	Isobenzofuranones	--	--	--	Full match	No results	No results	Organoheterocyclic compounds	Isocoumarans	Isobenzofuranones	Phthalides	0	0	0	0	0	0	0	0	0	0	0	0	0	0	0	3.5955e+06	3.57949e+06	0	0	0	0	0	0	0	5.77298e+07	5.16029e+07
Com_56672_neg	Tigogenin	Tigogenin; 5-alpha-Spirostan-3-beta-ol	C27 H44 O3	416.329	8.933	415.322	cpd:C08914	--	HMDB0251863	LMST01080009	Lipids and lipid-like molecules	Prenol lipids	Triterpenoids	Sterol Lipids [ST]	Sterols [ST01]	Spirostanols and derivatives [ST0108]	No results	No results	Full match	Lipids and lipid-like molecules	Prenol lipids	Triterpenoids	Triterpenoids	0	0	0	0	0	0	0	0	0	8.08559e+06	0	0	0	0	0	0	0	0	0	0	0	0	0	0	5.6993e+06	6.78762e+06
Com_2027_neg	Prostaglandin H1	--	C20 H34 O5	336.23	7.327	335.223	--	--	HMDB0013041	LMFA03010044	Lipids and lipid-like molecules	Fatty Acyls	Eicosanoids	Fatty Acyls [FA]	Eicosanoids [FA03]	Prostaglandins [FA0301]	Invalid mass	No results	No results	Lipids and lipid-like molecules	Fatty Acyls	Eicosanoids	Prostaglandins and related compounds	1.04444e+08	1.91207e+08	1.74225e+08	2.83628e+07	2.70908e+08	1.20244e+08	3.9291e+07	5.74811e+07	4.10355e+07	5.42648e+07	5.36819e+07	0	5.71475e+07	4.67633e+07	6.93081e+07	4.19348e+08	2.85186e+08	4.21804e+08	3.11514e+08	3.71946e+08	2.51313e+08	3.70937e+08	6.54359e+08	1.35119e+08	2.06825e+07	2.11268e+07
Com_891_neg	Mevalonic acid	(R)-Mevalonate; Mevalonic acid; 3,5-Dihydroxy-3-methylvaleric acid	C6 H12 O4	148.074	3.264	147.066	cpd:C00418	map00900 Terpenoid backbone biosynthesis;map01100 Metabolic pathways;map01110 Biosynthesis of secondary metabolites	HMDB0000227	LMFA01050352	Lipids and lipid-like molecules	Fatty Acyls	Fatty acids and conjugates	Fatty Acyls [FA]	Fatty Acids and Conjugates [FA01]	Hydroxy fatty acids [FA0105]	No results	No results	Full match	Lipids and lipid-like molecules	Fatty Acyls	Fatty acids and conjugates	Hydroxy fatty acids	1.89698e+09	1.46143e+09	2.03935e+09	1.42998e+09	2.13204e+09	2.96738e+08	1.59646e+09	1.28842e+09	1.27186e+09	1.05495e+09	1.39397e+09	0	1.07769e+09	1.31827e+09	1.34522e+09	2.99427e+08	4.61241e+08	2.75093e+08	1.79398e+09	2.07587e+09	3.97077e+08	7.59629e+08	1.01684e+09	1.44435e+09	3.80476e+08	3.52046e+08
Com_3840_neg	Glutaric Acid	Glutarate; Glutaric acid; Pentanedioic acid; 1,3-Propanedicarboxylic acid	C5 H8 O4	132.042	4.578	131.035	cpd:C00489	map00071 Fatty acid degradation;map00310 Lysine degradation	HMDB0000661	--	Organic acids and derivatives	Carboxylic acids and derivatives	Dicarboxylic acids and derivatives	--	--	--	No results	No results	Full match	Organic acids and derivatives	Carboxylic acids and derivatives	Dicarboxylic acids and derivatives	Dicarboxylic acids and derivatives	1.54398e+08	1.06759e+08	1.78553e+08	1.34672e+08	1.52932e+08	6.27348e+07	1.07563e+08	1.21395e+08	1.07397e+08	1.15259e+08	1.1069e+08	0	1.21362e+08	1.1323e+08	1.24336e+08	1.66657e+08	1.23827e+08	1.43196e+08	1.59516e+08	1.81314e+08	8.7543e+07	1.28775e+08	1.44872e+08	1.22868e+08	6.01104e+07	5.24571e+07
Com_8832_neg	Isopimpinellin	Isopimpinellin; 5,8-Dimethoxypsoralen	C13 H10 O5	246.053	5.16	245.045	cpd:C02162	map01110 Biosynthesis of secondary metabolites	HMDB0034312	--	Phenylpropanoids and polyketides	Coumarins and derivatives	Furanocoumarins	--	--	--	No results	No results	Full match	Phenylpropanoids and polyketides	Coumarins and derivatives	Furanocoumarins	8-methoxypsoralens	0	0	0	0	0	0	0	1.42391e+07	9.41375e+06	6.66395e+06	7.44762e+06	0	0	8.00997e+06	1.10836e+07	3.48053e+07	2.63506e+07	3.05129e+07	0	0	0	0	0	0	0	0
Com_17883_neg	2-Phenylglycine	--	C8 H9 N O2	151.064	4.971	150.056	--	--	HMDB0002210	--	Organic acids and derivatives	Carboxylic acids and derivatives	Amino acids, peptides, and analogues	--	--	--	No results	No results	Full match	Organic acids and derivatives	Carboxylic acids and derivatives	Amino acids, peptides, and analogues	Alpha amino acids	1.02403e+08	9.3126e+07	9.90457e+07	7.36141e+07	6.23985e+07	2.54613e+07	6.98692e+07	7.32453e+07	6.15842e+07	5.65234e+07	6.94664e+07	6.42139e+07	6.86189e+07	7.04894e+07	7.56274e+07	8.24052e+07	1.01201e+08	9.65843e+07	5.24235e+07	5.56216e+07	3.57925e+07	7.6326e+07	7.13133e+07	6.60269e+07	2.40053e+07	1.90832e+07
Com_1399_neg	LPE 18:3	--	C23 H42 N O7 P	475.27	8.493	474.263	--	--	--	LMGP02050043	--	--	--	Glycerophospholipids [GP]	Glycerophosphoethanolamines [GP02]	Monoacylglycerophosphoethanolamines [GP0205]	No results	Full match	No results	Lipids and lipid-like molecules	Glycerophospholipids	Glycerophosphoethanolamines	1-acyl-sn-glycero-3-phosphoethanolamines	5.56613e+07	7.17121e+07	5.63672e+07	5.77543e+07	9.96809e+07	2.38516e+08	7.03666e+07	7.5922e+07	7.0439e+07	6.17337e+07	6.4874e+07	0	7.64802e+07	7.51874e+07	8.26483e+07	3.31687e+07	3.83991e+07	4.09868e+07	3.50731e+07	7.88561e+07	4.02386e+08	1.76225e+08	1.28667e+08	4.41485e+07	3.8196e+07	2.93191e+07
Com_689_neg	Thymol	Thymol	C10 H14 O	150.105	6.207	149.097	cpd:C09908	--	HMDB0001878	LMPR0102090029	Lipids and lipid-like molecules	Prenol lipids	Monoterpenoids	Prenol Lipids [PR]	Isoprenoids [PR01]	C10 isoprenoids (monoterpenes) [PR0102]	No results	No results	Full match	Lipids and lipid-like molecules	Prenol lipids	Monoterpenoids	Aromatic monoterpenoids	2.63923e+07	2.15302e+07	1.38994e+07	5.00555e+07	0	0	4.17527e+07	9.1094e+07	7.62662e+07	4.19364e+07	3.80189e+07	0	9.09719e+07	5.26696e+07	7.75476e+07	6.41941e+08	3.10806e+08	5.39147e+08	0	0	0	0	0	1.05097e+07	0	0
Com_266_neg	1,2,3,7-Tetramethoxyxanthone	--	C17 H16 O6	316.095	6.003	315.088	--	--	--	--	--	--	--	--	--	--	No results	No results	Full match	0	0	0	0	2.16092e+07	1.6794e+07	1.3464e+07	0	0	9.6973e+07	0	0	0	6.28487e+06	0	0	0	0	0	6.20504e+06	4.58648e+06	4.7089e+06	2.68507e+07	0	0	0	0	4.57772e+07	8.58533e+08	8.95961e+08
Com_8099_neg	Trachelogenin	Trachelogenin; (-)-Trachelogenin	C21 H24 O7	388.151	6.935	387.143	cpd:C10891	--	HMDB0303743	--	Lignans, neolignans and related compounds	Furanoid lignans	Tetrahydrofuran lignans	--	--	--	No results	No results	Full match	Lignans, neolignans and related compounds	Furanoid lignans	Tetrahydrofuran lignans	Dibenzylbutyrolactone lignans	9.47451e+06	0	0	0	1.30684e+07	1.16205e+07	0	0	0	0	0	0	0	0	0	1.7732e+07	5.35809e+06	1.94319e+07	4.00249e+07	0	0	0	0	4.50397e+07	8.16143e+06	5.02989e+06
Com_935_neg	Quercetin 3-O-sophoroside	Quercetin 3-O-beta-D-glucosyl-(1->2)-beta-D-glucoside; Baimaside; Quercetin 3-beta-D-sophoroside; Quercetin 3-O-sophoroside; QUOSP	C27 H30 O17	626.149	5.256	625.141	cpd:C12667	map00944 Flavone and flavonol biosynthesis	HMDB0304729	--	Organic acids and derivatives	Carboxylic acids and derivatives	Amino acids, peptides, and analogues	--	--	--	No results	No results	Full match	Phenylpropanoids and polyketides	Flavonoids	Flavonoid glycosides	Flavonoid-7-O-glycosides	1.38531e+08	2.30782e+08	2.747e+08	1.20183e+08	2.78275e+08	2.54516e+07	6.35076e+06	1.22526e+07	7.9705e+06	6.29062e+07	1.6983e+07	0	1.12695e+07	7.74139e+06	9.25521e+06	2.98429e+07	3.05616e+07	2.68458e+07	2.30821e+08	2.8323e+08	4.53961e+07	3.13333e+07	7.07617e+07	2.4744e+08	3.08197e+07	1.76149e+07
Com_17512_neg	Gibberellic acid	Gibberellin A3; Gibberellic acid; Gibberellin	C19 H22 O6	346.142	7.407	345.134	cpd:C01699	map00904 Diterpenoid biosynthesis;map01110 Biosynthesis of secondary metabolites	HMDB0003559	--	Lipids and lipid-like molecules	Prenol lipids	Diterpenoids	--	--	--	Full match	No results	Full match	Lipids and lipid-like molecules	Prenol lipids	Diterpenoids	C19-gibberellin 6-carboxylic acids	0	0	0	0	1.00406e+07	1.28885e+07	0	0	0	0	0	0	0	0	0	1.48642e+07	1.1254e+07	5.82753e+06	8.15232e+07	0	0	0	0	7.81924e+07	1.79047e+08	2.0738e+08
Com_4572_neg	LysoPC 15:0	--	C23 H48 N O7 P	481.317	9.69	480.31	--	--	--	--	--	--	--	--	--	--	No results	No results	Full match	Lipids and lipid-like molecules	Glycerophospholipids	Glycerophosphocholines	Phosphocholines	0	1.74318e+07	0	0	1.44632e+07	1.27311e+08	1.07099e+07	4.0244e+06	1.48626e+07	1.72498e+07	2.33943e+07	0	7.43738e+06	1.72047e+07	2.25797e+07	0	0	0	0	0	5.28029e+07	6.27031e+07	2.15923e+07	0	1.95466e+07	1.64122e+07
Com_3955_neg	Kojic acid	Kojic acid; 5-Hydroxy-2-(hydroxymethyl)-4-pyrone	C6 H6 O4	142.027	4.581	141.019	cpd:C14516	--	HMDB0032923	--	Organoheterocyclic compounds	Pyrans	Pyranones and derivatives	--	--	--	No results	No results	Full match	Organoheterocyclic compounds	Pyrans	Pyranones and derivatives	Pyranones and derivatives	9.85206e+07	8.47722e+07	1.11345e+08	8.27795e+07	7.99428e+07	2.74413e+07	6.8624e+07	1.17078e+08	7.14243e+07	6.79359e+07	8.17248e+07	0	7.78854e+07	1.03611e+08	7.56841e+07	6.03814e+07	6.4283e+07	9.07796e+07	6.8457e+07	8.84777e+07	3.66245e+07	6.62057e+07	9.29958e+07	6.24632e+07	2.44781e+07	2.20875e+07
Com_5007_neg	beta-Nicotyrine	Nicotyrine; beta-Nicotyrine	C10 H10 N2	158.085	3.962	157.077	cpd:C10161	--	HMDB0255591	--	Organoheterocyclic compounds	Pyridines and derivatives	-	--	--	--	No results	No results	Full match	Organoheterocyclic compounds	Pyridines and derivatives	Not available	Pyridines and derivatives	1.91875e+08	3.52633e+08	2.27287e+08	1.28707e+08	4.86735e+08	6.45447e+07	1.94911e+07	2.90125e+07	2.33474e+07	9.77289e+07	2.14004e+07	0	2.69199e+07	2.05162e+07	2.30335e+07	5.73032e+07	8.69241e+07	8.16706e+07	4.31172e+08	5.36344e+08	9.04276e+07	5.20398e+07	5.5646e+07	3.34979e+08	4.36359e+07	4.3042e+07
Com_153_neg	3-methyl-5-oxo-5-(4-toluidino)pentanoic acid	--	C13 H17 N O3	235.121	5.591	234.113	--	--	--	--	--	--	--	--	--	--	Full match	No results	No results	0	0	0	0	4.50699e+07	4.18527e+07	3.57381e+07	3.58222e+07	3.80157e+07	0	4.54892e+07	5.41767e+07	4.35098e+07	3.87125e+07	4.25602e+07	0	6.4944e+07	4.47337e+07	3.39516e+07	7.48694e+07	7.89895e+07	9.18112e+07	3.46668e+07	4.26464e+07	1.28034e+07	1.69401e+07	1.34338e+07	3.1303e+07	4.00175e+06	0
Com_1736_neg	Nodakenetin	Nodakenetin; (-)-Marmesin	C14 H14 O4	246.089	5.205	245.082	cpd:C09278	--	HMDB0302268	--	Phenylpropanoids and polyketides	Coumarins and derivatives	Furanocoumarins	--	--	--	No results	No results	Full match	Phenylpropanoids and polyketides	Coumarins and derivatives	Furanocoumarins	Psoralens	9.49825e+06	8.28289e+06	0	4.58219e+07	0	0	3.64995e+07	8.72388e+07	6.00345e+07	4.3851e+07	4.56675e+07	0	7.93304e+07	5.45759e+07	7.53184e+07	1.96231e+08	1.73217e+08	1.66606e+08	0	0	0	0	0	0	5.1574e+06	0
Com_364_neg	Ursolic acid	Ursolic acid	C30 H48 O3	456.36	9.579	455.353	cpd:C08988	--	HMDB0002395	LMPR0106180007	Lipids and lipid-like molecules	Prenol lipids	Triterpenoids	Prenol Lipids [PR]	Isoprenoids [PR01]	C30 isoprenoids (triterpenes) [PR0106]	Full match	No results	Full match	Lipids and lipid-like molecules	Prenol lipids	Triterpenoids	Triterpenoids	0	0	0	0	1.06178e+07	3.01146e+08	0	0	0	0	5.71059e+06	0	0	0	3.67932e+06	0	4.71526e+06	0	0	0	2.89589e+07	2.9666e+07	5.2541e+07	3.72794e+07	5.73582e+07	2.22318e+08
Com_3870_neg	Serotonin	Serotonin; 3-(2-Aminoethyl)-1H-indol-5-ol; 5-Hydroxytryptamine; Enteramine	C10 H12 N2 O	176.095	3.956	157.077	cpd:C00780	map00380 Tryptophan metabolism;map01100 Metabolic pathways	HMDB0000259	--	Organoheterocyclic compounds	Indoles and derivatives	Tryptamines and derivatives	--	--	--	No results	No results	Full match	Organoheterocyclic compounds	Indoles and derivatives	Tryptamines and derivatives	Serotonins	1.91875e+08	3.52633e+08	2.27287e+08	1.28707e+08	4.86735e+08	6.45447e+07	1.94911e+07	2.90125e+07	2.34124e+07	9.77289e+07	2.14004e+07	0	2.69199e+07	2.05162e+07	2.30335e+07	5.76653e+07	8.69241e+07	8.16706e+07	4.31172e+08	5.36344e+08	9.04276e+07	5.20811e+07	5.56798e+07	3.34979e+08	4.36536e+07	4.30392e+07
Com_416_neg	Hippuric Acid	Hippurate; Hippuric acid; N-Benzoylglycine; Benzoylaminoacetic acid	C9 H9 N O3	179.058	5.188	160.041	cpd:C01586	map00360 Phenylalanine metabolism	HMDB0000714	--	Benzenoids	Benzene and substituted derivatives	Benzoic acids and derivatives	--	--	--	No results	No results	Full match	Benzenoids	Benzene and substituted derivatives	Benzoic acids and derivatives	Hippuric acids	5.56733e+08	8.5923e+08	6.8047e+08	4.97465e+08	1.06476e+09	5.72762e+08	1.07651e+08	1.15832e+08	9.96569e+07	4.16491e+08	1.4777e+08	0	1.27943e+08	1.40349e+08	1.09185e+08	1.49686e+08	1.94005e+08	2.39499e+08	9.01644e+08	1.28712e+09	8.29075e+08	1.08427e+09	1.56955e+09	9.09219e+08	1.91272e+08	1.73382e+08
Com_9127_neg	Citrinin	Citrinin	C13 H14 O5	250.084	6.29	249.077	cpd:C16765	--	HMDB0041857	--	Organoheterocyclic compounds	Benzopyrans	-	--	--	--	Full match	No results	No results	Organoheterocyclic compounds	Benzopyrans	Not available	Benzopyrans	0	0	0	0	0	0	6.73591e+06	5.72782e+06	5.74588e+06	0	5.75322e+06	0	4.57227e+06	4.57532e+06	4.8924e+06	6.35606e+06	5.84731e+06	3.43096e+06	0	0	0	0	0	0	1.01902e+07	1.88507e+07
Com_262_neg	myricetin 3-O-beta-D-galactopyranoside	--	C21 H20 O13	480.09	5.571	479.083	--	--	HMDB0034358	--	Phenylpropanoids and polyketides	Flavonoids	Flavonoid glycosides	--	--	--	Full match	No results	Full match	0	0	0	0	1.46711e+08	9.29441e+06	1.69999e+08	1.17039e+08	1.72494e+08	6.79565e+07	8.41363e+06	2.89631e+07	1.24237e+07	1.02048e+08	2.1386e+07	0	1.50777e+07	1.65403e+07	1.41001e+07	8.25062e+07	6.40797e+07	2.52435e+07	1.64789e+08	1.45557e+08	3.77257e+07	8.04964e+07	8.03313e+07	1.92756e+08	8.59428e+08	8.26777e+08
Com_644_neg	Phloretic acid	Phloretate; Phloretic acid; 3-(4-Hydroxyphenyl)propionic acid	C9 H10 O3	166.063	5.788	165.056	cpd:C01744	--	--	--	--	--	--	--	--	--	No results	No results	Full match	Phenylpropanoids and polyketides	Phenylpropanoic acids	Not available	Phenylpropanoic acids	1.32249e+07	1.00019e+08	6.31146e+07	1.12199e+08	1.45652e+08	5.67936e+07	8.51937e+07	7.78205e+07	7.14112e+07	8.18065e+07	7.4439e+07	0	7.16535e+07	6.90891e+07	7.65628e+07	1.39261e+08	1.3518e+08	1.1602e+08	2.57953e+08	1.07172e+08	4.37924e+07	1.04239e+08	1.2633e+08	2.85379e+08	4.38357e+08	1.57888e+08
Com_9948_neg	N-Oleoyl dopamine	N-Oleoyl dopamine	C26 H43 N O3	463.33	7.748	462.322	cpd:C12272	--	--	LMFA08020140	--	--	--	Fatty Acyls [FA]	Fatty amides [FA08]	N-acyl amines [FA0802]	Invalid mass	No results	No results	Benzenoids	Phenols	Benzenediols	N-acyldopamines	0	0	0	0	0	0	0	0	0	0	0	0	0	0	0	0	0	0	0	0	0	0	2.23878e+07	0	0	0
Com_1050_neg	N-Acetylneuraminic acid	N-Acetylneuraminate; N-Acetylneuraminic acid; 5-Acetamido-3,5-dideoxy-D-glycero-D-galacto-2-nonulosonic acid; Neu5Ac	C11 H19 N O9	309.106	1.919	308.099	cpd:C00270	map00520 Amino sugar and nucleotide sugar metabolism;map01100 Metabolic pathways	HMDB0000230	--	Organic oxygen compounds	Organooxygen compounds	Carbohydrates and carbohydrate conjugates	--	--	--	Full match	No results	Full match	Organic oxygen compounds	Organooxygen compounds	Carbohydrates and carbohydrate conjugates	N-acylneuraminic acids	2.38168e+07	1.2612e+07	1.50307e+07	1.43679e+07	1.04532e+07	0	1.90912e+07	1.61964e+07	1.39981e+07	1.28261e+07	1.41379e+07	0	7.98227e+06	8.67928e+06	1.56063e+07	5.76188e+06	6.60196e+06	4.47192e+06	0	0	0	1.45221e+07	1.85265e+07	0	0	0
Com_234_neg	14,15-Dehydrocrepenynic acid	--	C18 H28 O2	276.209	8.97	275.202	--	--	--	LMFA01031062	--	--	--	Fatty Acyls [FA]	Fatty Acids and Conjugates [FA01]	Unsaturated fatty acids [FA0103]	No results	No results	Full match	0	0	0	0	2.87777e+07	1.85199e+08	6.89031e+07	4.52872e+07	6.49393e+08	6.51955e+08	8.04842e+06	1.03495e+07	8.87834e+06	6.30092e+07	1.92171e+07	0	1.07452e+07	9.02972e+06	1.00441e+07	3.27431e+07	9.21826e+07	5.4028e+07	9.23811e+07	3.37545e+08	1.66402e+09	6.8006e+08	1.20081e+09	1.54245e+08	1.01179e+07	8.14302e+06
Com_597_neg	Procyanidin B2	Procyanidin B2; Procyanidol B2	C30 H26 O12	578.143	5.035	577.135	cpd:C17639	--	HMDB0033973	LMPK12030002	Phenylpropanoids and polyketides	Flavonoids	Biflavonoids and polyflavonoids	Polyketides [PK]	Flavonoids [PK12]	Proanthocyanidins [PK1203]	No results	Full match	Full match	Phenylpropanoids and polyketides	Flavonoids	Biflavonoids and polyflavonoids	Biflavonoids and polyflavonoids	1.4039e+07	1.22698e+07	1.21696e+07	1.19078e+08	0	2.37121e+08	2.99769e+08	2.79989e+08	2.45427e+08	1.64835e+08	2.17205e+08	0	4.39593e+08	2.16843e+08	4.07011e+08	1.45636e+08	1.258e+08	1.39349e+08	4.20296e+07	0	1.52591e+08	1.42781e+08	7.25483e+07	0	3.80961e+08	2.755e+08
Com_17_neg	2-Methylpentanedioic acid	--	C6 H10 O4	146.058	4.809	145.051	--	--	HMDB0000422	--	Lipids and lipid-like molecules	Fatty Acyls	Fatty acids and conjugates	--	--	--	No results	No results	Full match	Lipids and lipid-like molecules	Fatty Acyls	Fatty acids and conjugates	Hydroxy fatty acids	2.74144e+08	3.09809e+08	2.93642e+08	2.1861e+08	2.25829e+08	3.71383e+07	8.71128e+07	1.14125e+08	1.03942e+08	1.36861e+08	8.62779e+07	0	9.40405e+07	1.02305e+08	9.39716e+07	2.84535e+08	2.75923e+08	2.84413e+08	2.16097e+08	2.59018e+08	5.71454e+07	7.79422e+07	8.35241e+07	2.16023e+08	2.56675e+07	2.74876e+07
Com_8655_neg	Capric acid	Decanoic acid; Decanoate; Decylic acid; n-Capric acid	C10 H20 O2	172.147	6.972	171.139	cpd:C01571	map00061 Fatty acid biosynthesis;map01100 Metabolic pathways	HMDB0000511	LMFA01010010	Lipids and lipid-like molecules	Fatty Acyls	Fatty acids and conjugates	Fatty Acyls [FA]	Fatty Acids and Conjugates [FA01]	Straight chain fatty acids [FA0101]	No results	No results	Full match	Lipids and lipid-like molecules	Fatty Acyls	Fatty acids and conjugates	Medium-chain fatty acids	1.87837e+07	1.43114e+07	2.38397e+07	2.03295e+07	0	0	2.12841e+07	1.35178e+07	1.38879e+07	1.45264e+07	1.51467e+07	0	1.74524e+07	1.54115e+07	1.08057e+07	7.72621e+06	9.76507e+06	1.02144e+07	0	0	0	0	0	0	0	0
Com_1260_neg	Salicylic acid	Salicylate; o-Hydroxybenzoic acid; Salicylic acid	C7 H6 O3	138.032	6.158	137.025	cpd:C00805	map00360 Phenylalanine metabolism;map01100 Metabolic pathways;map01110 Biosynthesis of secondary metabolites;map04075 Plant hormone signal transduction	HMDB0001895	--	Benzenoids	Benzene and substituted derivatives	Benzoic acids and derivatives	--	--	--	No results	No results	Full match	Benzenoids	Benzene and substituted derivatives	Benzoic acids and derivatives	Salicylic acids	8.07754e+07	9.86683e+07	9.98888e+07	5.32334e+07	1.55031e+08	2.39213e+07	3.16081e+07	3.03783e+07	2.83085e+07	4.82286e+07	2.9443e+07	0	3.08833e+07	2.59614e+07	2.94691e+07	4.44294e+07	4.51626e+07	6.03876e+07	1.46538e+08	1.6087e+08	3.30393e+07	4.0944e+07	6.5175e+07	1.1563e+08	1.76819e+07	1.64838e+07
Com_11201_neg	Nobiletin	Nobiletin; Hexamethoxyflavone; 5,6,7,8,3',4'-Hexamethoxyflavone	C21 H22 O8	402.13	8.569	401.123	cpd:C10112	--	HMDB0029540	LMPK12111468	Phenylpropanoids and polyketides	Flavonoids	O-methylated flavonoids	Polyketides [PK]	Flavonoids [PK12]	Flavones and Flavonols [PK1211]	No results	No results	Full match	Phenylpropanoids and polyketides	Flavonoids	O-methylated flavonoids	8-O-methylated flavonoids	0	0	0	0	0	0	0	0	1.79799e+07	1.5012e+08	7.39337e+07	0	2.81123e+06	1.45911e+07	1.30793e+07	1.82976e+07	3.97469e+06	1.63805e+07	5.05213e+07	2.9343e+07	4.2197e+07	0	2.87466e+07	1.32641e+07	1.98562e+07	2.19363e+07
Com_216_neg	Combretastatin A4	Combretastatin A-4; Combretastatin A4	C18 H20 O5	316.131	7.187	315.124	cpd:C20268	--	HMDB0250413	--	Phenylpropanoids and polyketides	Stilbenes	-	--	--	--	No results	No results	Full match	Phenylpropanoids and polyketides	Stilbenes	Not available	Stilbenes	2.80495e+07	1.58623e+07	1.23134e+07	0	4.72361e+07	8.87664e+07	3.24239e+06	4.83112e+06	0	1.45678e+07	0	0	5.76626e+06	3.52944e+06	7.37105e+06	1.445e+08	5.85532e+07	6.88541e+07	3.5521e+08	0	0	1.37234e+07	4.89477e+07	3.67368e+08	1.837e+09	2.05549e+09
Com_4217_neg	Antiarol	Antiarol; 3,4,5-Trimethoxyphenol	C9 H12 O4	184.074	5.765	165.056	cpd:C10765	--	--	--	--	--	--	--	--	--	No results	No results	Full match	Benzenoids	Phenols	Methoxyphenols	Methoxyphenols	6.32691e+07	1.00019e+08	1.14249e+08	1.12199e+08	0	5.67936e+07	8.51937e+07	7.78205e+07	7.14112e+07	8.18065e+07	7.4439e+07	0	7.16535e+07	7.14162e+07	7.65628e+07	1.39261e+08	1.3518e+08	1.1602e+08	2.75433e+08	1.07172e+08	4.37924e+07	1.04239e+08	1.2633e+08	3.05792e+07	5.89438e+08	2.35759e+08
Com_64374_neg	Ruscogenin	Ruscogenin	C27 H42 O4	430.309	7.622	429.302	cpd:C08909	--	HMDB0257364	LMST01080038	Lipids and lipid-like molecules	Prenol lipids	Triterpenoids	Sterol Lipids [ST]	Sterols [ST01]	Spirostanols and derivatives [ST0108]	No results	No results	Full match	Lipids and lipid-like molecules	Prenol lipids	Triterpenoids	Triterpenoids	0	0	0	0	0	0	0	0	0	0	0	0	0	0	0	0	0	0	0	0	0	0	0	0	0	0
Com_58_neg	alpha-Ketoglutaric acid	2-Oxoglutarate; Oxoglutaric acid; 2-Ketoglutaric acid; alpha-Ketoglutaric acid	C5 H6 O5	146.021	1.664	191.019	cpd:C00026	map00020 Citrate cycle (TCA cycle);map00040 Pentose and glucuronate interconversions;map00053 Ascorbate and aldarate metabolism;map00220 Arginine biosynthesis;map00250 Alanine, aspartate and glutamate metabolism;map00300 Lysine biosynthesis;map00340 Histidine metabolism;map00430 Taurine and hypotaurine metabolism;map00630 Glyoxylate and dicarboxylate metabolism;map00650 Butanoate metabolism;map00…	HMDB0000208	--	Organic acids and derivatives	Keto acids and derivatives	Gamma-keto acids and derivatives	--	--	--	No results	No results	Full match	Organic acids and derivatives	Keto acids and derivatives	Gamma-keto acids and derivatives	Gamma-keto acids and derivatives	1.14075e+10	8.70804e+09	9.08928e+09	9.32211e+09	5.91563e+09	2.72117e+09	9.20789e+09	1.07377e+10	9.90581e+09	8.43383e+09	1.00553e+10	0	1.00753e+10	9.99445e+09	1.01272e+10	1.82627e+10	1.88405e+10	1.73084e+10	5.17936e+09	6.54611e+09	4.20478e+09	5.39985e+09	3.84341e+09	5.06716e+09	2.53046e+09	2.74302e+09
Com_54_neg	Citric acid	Citrate; Citric acid; 2-Hydroxy-1,2,3-propanetricarboxylic acid; 2-Hydroxytricarballylic acid	C6 H8 O7	192.026	1.662	191.019	cpd:C00158	map00020 Citrate cycle (TCA cycle);map00250 Alanine, aspartate and glutamate metabolism;map00630 Glyoxylate and dicarboxylate metabolism;map01100 Metabolic pathways;map01110 Biosynthesis of secondary metabolites;map01200 Carbon metabolism;map01210 2-Oxocarboxylic acid metabolism;map01230 Biosynthesis of amino acids	HMDB0000094	--	Organic acids and derivatives	Carboxylic acids and derivatives	Tricarboxylic acids and derivatives	--	--	--	No results	No results	Full match	Organic acids and derivatives	Carboxylic acids and derivatives	Tricarboxylic acids and derivatives	Tricarboxylic acids and derivatives	1.14075e+10	8.70804e+09	9.08928e+09	9.32211e+09	5.91563e+09	2.72117e+09	9.20789e+09	1.07377e+10	9.90581e+09	8.43383e+09	1.00553e+10	0	1.00753e+10	9.99445e+09	1.01272e+10	1.82627e+10	1.88405e+10	1.73084e+10	5.17936e+09	6.54611e+09	4.20478e+09	5.39985e+09	3.84341e+09	5.06716e+09	2.53046e+09	2.74302e+09
Com_3053_neg	Genipin	Genipin	C11 H14 O5	208.073	6.018	207.066	cpd:C09780	--	HMDB0035830	LMPR0102070056	Lipids and lipid-like molecules	Prenol lipids	Monoterpenoids	Prenol Lipids [PR]	Isoprenoids [PR01]	C10 isoprenoids (monoterpenes) [PR0102]	Invalid mass	No results	No match	Lipids and lipid-like molecules	Prenol lipids	Monoterpenoids	Iridoids and derivatives	1.89171e+07	1.53089e+07	1.47322e+07	1.63647e+07	8.57183e+07	1.05452e+07	1.09832e+07	1.1527e+07	1.01935e+07	1.11176e+07	1.03544e+07	0	1.02791e+07	1.06798e+07	1.07664e+07	1.64612e+07	1.53006e+07	1.66492e+07	6.34127e+07	1.13694e+08	1.4818e+07	3.08848e+07	3.70131e+07	6.81668e+07	6.79895e+07	7.31585e+07
Com_1644_neg	Thymidine	Thymidine; Deoxythymidine	C10 H14 N2 O5	242.09	4.914	241.083	cpd:C00214	map00240 Pyrimidine metabolism;map01100 Metabolic pathways	HMDB0000273	--	Nucleosides, nucleotides, and analogues	Pyrimidine nucleosides	Pyrimidine 2'-deoxyribonucleosides	--	--	--	Full match	No results	Full match	Nucleosides, nucleotides, and analogues	Pyrimidine nucleotides	Pyrimidine deoxyribonucleotides	Pyrimidine 2'-deoxyribonucleoside monophosphates	3.56722e+07	6.10845e+07	5.70803e+07	3.3416e+07	8.43781e+07	2.66461e+07	1.21683e+07	1.03756e+07	1.13786e+07	2.57193e+07	1.4906e+07	0	1.30176e+07	1.18281e+07	1.54593e+07	7.64743e+06	7.08329e+06	7.02775e+06	8.68915e+07	1.339e+08	3.92863e+07	8.06014e+07	2.06901e+08	5.99555e+07	1.96575e+07	1.75853e+07
Com_801_neg	Peimisine	--	C27 H41 N O3	427.309	9.72	426.302	--	--	HMDB0256207	--	Lipids and lipid-like molecules	Steroids and steroid derivatives	Steroidal alkaloids	--	--	--	No results	No results	Full match	Lipids and lipid-like molecules	Steroids and steroid derivatives	Steroidal alkaloids	Jerveratrum-type alkaloids	0	0	0	0	0	4.83761e+07	0	0	0	0	0	0	0	0	0	0	0	0	0	0	3.69691e+07	1.26206e+08	2.59459e+08	0	0	0
Com_6691_neg	Pristimerin	Pristimerin	C30 H40 O4	464.291	11.234	463.283	cpd:C08633	--	HMDB0256776	--	Lipids and lipid-like molecules	Prenol lipids	Triterpenoids	--	--	--	No results	No results	Full match	Lipids and lipid-like molecules	Prenol lipids	Triterpenoids	Triterpenoids	0	0	0	0	0	1.7395e+07	0	0	0	0	0	0	0	0	0	0	0	0	0	0	0	9.70251e+07	1.17259e+08	0	0	0
Com_2703_neg	Flavokawain B	--	C17 H16 O4	284.105	6.918	283.098	--	--	HMDB0033691	--	Phenylpropanoids and polyketides	Linear 1,3-diarylpropanoids	Chalcones and dihydrochalcones	--	--	--	No results	No results	Full match	Phenylpropanoids and polyketides	Linear 1,3-diarylpropanoids	Chalcones and dihydrochalcones	2'-Hydroxychalcones	0	0	0	0	0	0	0	0	0	0	0	0	0	0	0	6.60303e+06	3.8003e+06	7.01864e+06	0	0	0	0	0	0	7.2106e+07	7.27307e+07
Com_5947_neg	2-Aminoadipic acid	L-2-Aminoadipate; L-alpha-Aminoadipate; L-alpha-Aminoadipic acid; L-2-Aminoadipic acid; L-2-Aminohexanedioate	C6 H11 N O4	161.069	2.168	160.062	cpd:C00956	map00300 Lysine biosynthesis;map00310 Lysine degradation;map01100 Metabolic pathways;map01110 Biosynthesis of secondary metabolites;map01210 2-Oxocarboxylic acid metabolism;map01230 Biosynthesis of amino acids	HMDB0302754	--	Organic acids and derivatives	Carboxylic acids and derivatives	Amino acids, peptides, and analogues	--	--	--	No results	No results	Full match	Organic acids and derivatives	Carboxylic acids and derivatives	Amino acids, peptides, and analogues	Alpha amino acids	9.00267e+07	8.44989e+07	1.07014e+08	5.94042e+07	8.4242e+07	3.16324e+07	5.82335e+07	4.94681e+07	6.38038e+07	7.18582e+07	5.84933e+07	0	6.72353e+07	6.80629e+07	5.22964e+07	4.78258e+07	5.56692e+07	5.19317e+07	5.94316e+07	9.16792e+07	1.53933e+07	1.13673e+08	1.77517e+08	6.73707e+07	2.8693e+07	1.81585e+07
Com_47327_neg	Roburic acid	--	C30 H48 O2	440.366	9.338	439.359	--	--	--	--	--	--	--	--	--	--	No results	No results	Full match	Lipids and lipid-like molecules	Prenol lipids	Triterpenoids	Triterpenoids	0	0	0	0	0	1.30515e+07	0	0	0	0	0	0	0	0	2.49054e+06	0	0	0	0	0	1.59498e+07	0	0	0	0	0
Com_12594_neg	Jasmonic acid	(-)-Jasmonic acid; Jasmonic acid; {(1R,2R)-3-Oxo-2-[(Z)pent-2-enyl]cyclopent-2-enyl}acetic acid; Jasmonate; (-)-Jasmonate	C12 H18 O3	210.125	6.205	209.118	cpd:C08491	map00592 alpha-Linolenic acid metabolism;map01100 Metabolic pathways;map01110 Biosynthesis of secondary metabolites;map04075 Plant hormone signal transduction	HMDB0032797	LMFA02020001	Lipids and lipid-like molecules	Fatty Acyls	Lineolic acids and derivatives	Fatty Acyls [FA]	Octadecanoids [FA02]	Jasmonic acids [FA0202]	Full match	No results	Full match	Lipids and lipid-like molecules	Fatty Acyls	Lineolic acids and derivatives	Jasmonic acids	2.36539e+07	2.04287e+07	2.17194e+07	2.58569e+07	1.87319e+07	0	1.04139e+07	1.16175e+07	1.04788e+07	1.44221e+07	9.84458e+06	0	1.01585e+07	1.00939e+07	1.01195e+07	3.11207e+07	4.83452e+07	1.15421e+08	1.77454e+07	2.8045e+07	0	1.21745e+07	2.19272e+07	1.40023e+07	5.05083e+06	4.83529e+06
Com_1513_neg	Phloretin	Phloretin	C15 H14 O5	274.084	6.847	273.077	cpd:C00774	--	HMDB0003306	LMPK12120525	Phenylpropanoids and polyketides	Linear 1,3-diarylpropanoids	Chalcones and dihydrochalcones	Polyketides [PK]	Flavonoids [PK12]	Chalcones and dihydrochalcones [PK1212]	Full match	No results	Full match	Phenylpropanoids and polyketides	Linear 1,3-diarylpropanoids	Chalcones and dihydrochalcones	2'-Hydroxy-dihydrochalcones	0	0	0	0	1.27207e+07	1.5028e+07	0	0	0	0	0	0	0	0	0	2.48795e+07	2.62043e+07	2.45649e+07	8.45454e+07	0	0	0	0	6.40876e+07	1.90644e+08	2.01305e+08
Com_8647_neg	Bisulfurous Acid	--	C11 H8 O2	172.052	5.946	217.05	--	--	--	--	--	--	--	--	--	--	No results	No results	Full match	Homogeneous non-metal compounds	Non-metal oxoanionic compounds	Non-metal dithionites	Non-metal dithionites	1.0089e+07	2.68448e+07	1.6699e+07	4.20434e+07	0	0	1.05667e+07	1.17359e+07	1.06969e+07	1.16683e+07	1.10382e+07	0	9.86523e+06	1.07113e+07	1.15496e+07	2.21993e+07	3.42312e+07	3.3319e+07	0	0	0	1.54413e+07	1.64912e+07	0	7.5007e+06	7.15175e+06
Com_830_neg	Azelaic acid	Azelaic acid; Nonanedioic acid; 1,7-Heptanedicarboxylic acid	C9 H16 O4	188.105	5.91	187.098	cpd:C08261	--	HMDB0000784	LMFA01170054	Lipids and lipid-like molecules	Fatty Acyls	Fatty acids and conjugates	Fatty Acyls [FA]	Fatty Acids and Conjugates [FA01]	Dicarboxylic acids [FA0117]	No results	No results	Full match	Lipids and lipid-like molecules	Fatty Acyls	Fatty acids and conjugates	Medium-chain fatty acids	1.99838e+08	2.63956e+08	2.24813e+08	1.68555e+08	2.45125e+08	1.83696e+08	1.47359e+08	1.56929e+08	1.43986e+08	2.47794e+08	1.76589e+08	0	1.64598e+08	1.60493e+08	1.62493e+08	3.89154e+08	4.04756e+08	4.02691e+08	2.44333e+08	2.61774e+08	2.42402e+08	2.14026e+08	2.98528e+08	1.70765e+08	1.59923e+08	1.26182e+08
Com_6233_neg	Narcissoside	--	C28 H32 O16	624.169	5.506	605.151	--	--	--	LMPK12110586	--	--	--	Polyketides [PK]	Flavonoids [PK12]	Flavones and Flavonols [PK1211]	No results	No results	Full match	Phenylpropanoids and polyketides	Flavonoids	Flavonoid glycosides	Flavonoid-3-O-glycosides	2.30968e+08	2.18986e+08	2.49133e+08	1.55177e+08	7.75948e+07	4.10453e+07	5.83523e+07	7.33895e+07	5.413e+07	1.09389e+08	8.63682e+07	0	7.47714e+07	9.31431e+06	6.54472e+07	9.63348e+07	8.48507e+07	8.29889e+07	6.97411e+07	6.41266e+07	8.04635e+07	6.76566e+07	4.09739e+07	6.95497e+07	1.37677e+07	8.02961e+06
Com_6590_neg	Syringetin	Syringetin; 3',5'-O-Dimethylmyricetin; 3,5,7,4'-Tetrahydroxy-3',5'-dimethoxyflavone	C17 H14 O8	346.069	6.194	345.062	cpd:C11620	map00944 Flavone and flavonol biosynthesis	HMDB0304565	LMPK12112498	Phenylpropanoids and polyketides	Flavonoids	Flavonoid glycosides	Polyketides [PK]	Flavonoids [PK12]	Flavones and Flavonols [PK1211]	No results	No results	Full match	Phenylpropanoids and polyketides	Flavonoids	Flavones	Flavonols	1.44201e+08	1.2294e+08	1.1832e+08	5.64349e+07	4.93258e+07	1.73149e+07	1.30601e+07	1.65106e+07	1.46093e+07	5.67483e+07	1.84009e+07	0	1.3229e+07	5.5817e+06	1.29694e+07	1.683e+07	2.27877e+07	6.13631e+06	1.13663e+08	1.25996e+08	1.72977e+07	3.46161e+07	6.41954e+07	1.00774e+08	9.80312e+06	9.35316e+06
Com_1560_neg	Artesunate	--	C19 H28 O8	384.177	7.837	383.17	--	--	HMDB0240267	--	Lipids and lipid-like molecules	Prenol lipids	Sesquiterpenoids	--	--	--	No results	No results	Full match	0	0	0	0	4.15858e+07	9.24953e+06	0	4.1092e+08	0	1.27969e+08	5.53262e+08	4.99618e+08	5.24979e+08	3.00008e+08	3.14307e+08	0	4.51333e+08	5.74757e+08	4.34224e+08	3.25883e+07	1.68612e+08	8.09854e+07	0	0	1.09149e+08	9.77562e+06	0	0	1.77436e+07	2.13808e+07
Com_185_neg	Xanthurenic acid	Xanthurenic acid; Xanthurenate	C10 H7 N O4	205.037	5.191	204.03	cpd:C02470	map00380 Tryptophan metabolism	HMDB0000881	--	Organoheterocyclic compounds	Quinolines and derivatives	Quinoline carboxylic acids	--	--	--	Full match	No results	Full match	Organoheterocyclic compounds	Quinolines and derivatives	Quinoline carboxylic acids	Quinoline carboxylic acids	5.56791e+08	9.62856e+08	7.49139e+08	4.56425e+08	1.25085e+09	5.45707e+08	0	1.09572e+08	9.34345e+07	3.8332e+08	1.30118e+08	0	1.1862e+08	1.26123e+08	1.01678e+08	1.66874e+08	2.07579e+08	2.65071e+08	9.90184e+08	1.4173e+09	7.75243e+08	1.02899e+09	1.56722e+09	1.00502e+09	1.9308e+08	1.80205e+08
Com_1851_neg	Bergenin	Bergenin	C14 H16 O9	328.08	5.387	327.072	cpd:C09919	--	HMDB0249087	--	Benzenoids	Benzene and substituted derivatives	Benzoic acids and derivatives	--	--	--	No results	No results	Full match	Benzenoids	Benzene and substituted derivatives	Benzoic acids and derivatives	Gallic acid and derivatives	1.22806e+08	1.01432e+08	1.59233e+08	9.16283e+07	7.56295e+07	1.761e+07	3.91781e+07	3.76097e+07	3.42106e+07	6.42828e+07	6.31115e+07	0	4.10324e+07	4.99291e+07	3.57186e+07	0	0	0	1.06919e+08	1.95959e+08	5.2252e+07	9.19409e+07	5.3166e+07	1.07235e+08	5.46067e+06	6.30669e+07
Com_98_neg	Verbascoside	Verbascoside; Acteoside	C29 H36 O15	624.205	5.527	623.198	cpd:C10501	--	HMDB0259785	--	Phenylpropanoids and polyketides	Cinnamic acids and derivatives	Hydroxycinnamic acids and derivatives	--	--	--	No results	No results	Full match	Phenylpropanoids and polyketides	Cinnamic acids and derivatives	Hydroxycinnamic acids and derivatives	Coumaric acids and derivatives	7.1119e+08	3.56219e+08	3.34337e+07	1.36024e+09	0	1.74968e+09	3.77782e+09	3.02798e+09	2.83608e+09	2.79736e+09	3.03229e+09	0	1.50725e+09	2.82331e+09	2.03742e+09	7.78397e+08	8.58912e+08	4.69475e+08	2.38217e+07	0	1.78902e+08	3.23978e+09	1.14122e+09	2.28759e+08	1.44204e+09	1.9095e+09
Com_11758_neg	Ergothioneine	Ergothioneine	C9 H15 N3 O2 S	229.088	1.537	228.081	cpd:C05570	map00340 Histidine metabolism	HMDB0003045	--	Organic acids and derivatives	Carboxylic acids and derivatives	Amino acids, peptides, and analogues	--	--	--	No results	No results	Full match	Organic acids and derivatives	Carboxylic acids and derivatives	Amino acids, peptides, and analogues	Histidine and derivatives	2.80067e+07	3.00881e+07	3.29e+07	1.74373e+07	4.34987e+07	0	1.19179e+07	1.19499e+07	8.14582e+06	1.44497e+07	1.13046e+07	0	9.05935e+06	1.06326e+07	9.84759e+06	1.01253e+07	1.24534e+07	1.18926e+07	2.69503e+07	3.51121e+07	0	1.07293e+07	1.1269e+07	2.98994e+07	0	0
Com_4491_neg	13(S)-HOTrE	13(S)-HOT; (9Z,11E,15Z)-(13S)-Hydroxyoctadeca-9,11,15-trienoate; (9Z,11E,15Z)-(13S)-13-Hydroxyoctadeca-9,11,15-trienoic acid; (9Z,11E,13S,15Z)-13-Hydroxyoctadeca-9,11,15-trienoic acid; 13(S)-HOTrE	C18 H30 O3	294.22	7.029	293.212	cpd:C16316	map00592 alpha-Linolenic acid metabolism	--	--	--	--	--	--	--	--	Full match	No results	Full match	Lipids and lipid-like molecules	Fatty Acyls	Lineolic acids and derivatives	Lineolic acids and derivatives	7.83243e+07	3.16793e+07	9.43666e+07	4.677e+07	9.32796e+07	4.24365e+07	7.99167e+07	8.75883e+07	7.01409e+07	8.31765e+07	8.68451e+07	0	9.93763e+07	7.5112e+07	7.33089e+07	5.17497e+07	1.05456e+08	9.10103e+07	2.54228e+07	1.06092e+08	4.98417e+07	4.22468e+07	5.81491e+07	3.36623e+07	1.55346e+07	1.0432e+07
Com_10432_neg	Arecoline	Arecoline	C8 H13 N O2	155.094	5.056	200.093	cpd:C10129	--	HMDB0030353	--	Alkaloids and derivatives	-	-	--	--	--	No results	No results	Full match	Alkaloids and derivatives	Not available	Not available	Alkaloids and derivatives	6.21944e+07	7.24847e+07	6.01544e+07	5.1451e+07	6.64856e+07	1.07963e+07	2.31607e+07	1.78904e+07	2.12786e+07	3.99276e+07	2.08406e+07	0	2.27049e+07	1.7926e+07	1.69307e+07	8.57177e+06	1.0119e+07	8.6928e+06	5.47749e+07	7.62146e+07	0	3.70762e+07	3.62896e+07	5.4223e+07	6.71752e+06	5.78926e+06
Com_2089_neg	Picrotoxinin	Picrotoxinin	C15 H16 O6	292.095	6.276	291.088	cpd:C09529	--	HMDB0240274	--	Organoheterocyclic compounds	Furopyrans	-	--	--	--	Full match	No results	Full match	Organoheterocyclic compounds	Furopyrans	Not available	Furopyrans	1.26013e+07	0	0	1.15416e+07	2.32252e+07	1.79477e+07	0	0	0	0	0	0	0	0	0	8.70636e+06	5.20226e+06	4.5909e+06	1.61319e+08	1.48381e+07	0	8.70747e+06	1.83349e+07	1.58766e+08	1.25698e+08	8.44073e+07
Com_998_neg	Gallic acid	Gallate; Gallic acid; 3,4,5-Trihydroxybenzoic acid; 3,4,5-Trihydroxybenzoate; Pyrogallol-5-carboxylic acid	C7 H6 O5	170.022	3.252	169.014	cpd:C01424	--	HMDB0005807	--	Benzenoids	Benzene and substituted derivatives	Benzoic acids and derivatives	--	--	--	No results	No results	Full match	Benzenoids	Benzene and substituted derivatives	Benzoic acids and derivatives	Gallic acids	4.9567e+08	7.35306e+08	7.48511e+08	3.79105e+08	6.5667e+08	1.88639e+08	9.35562e+07	8.89143e+07	9.13573e+07	2.37801e+08	1.26657e+08	0	8.54434e+07	8.06095e+07	9.10929e+07	1.97754e+08	2.45602e+08	2.06941e+08	8.77556e+08	8.54879e+08	1.99081e+08	5.80283e+08	1.15429e+09	8.08331e+08	2.79056e+08	2.45705e+08
Com_2699_neg	Panaxydol	--	C17 H24 O2	260.178	8.595	259.17	--	--	HMDB0034000	LMFA05000028	Lipids and lipid-like molecules	Fatty Acyls	Fatty alcohols	Fatty Acyls [FA]	Fatty alcohols [FA05]	_	No results	No results	Full match	Lipids and lipid-like molecules	Fatty Acyls	Fatty alcohols	Fatty alcohols	0	0	0	0	0	2.99398e+07	0	0	0	0	0	0	0	0	0	0	0	0	3.57436e+07	0	0	0	0	7.18919e+07	1.01175e+08	6.79959e+07
Com_1257_neg	Atractylenolide III	Atractylenolide III	C15 H20 O3	248.141	6.549	247.134	cpd:C17887	--	HMDB0248708	--	Lipids and lipid-like molecules	Prenol lipids	Terpene lactones	--	--	--	No results	No results	Full match	0	0	0	0	3.45954e+08	3.91229e+08	1.10271e+08	8.44122e+08	1.39384e+07	9.88552e+07	8.13581e+07	7.04459e+07	9.66956e+07	6.44195e+07	1.19791e+08	0	4.52421e+07	1.03435e+08	1.06772e+08	5.49197e+07	5.36208e+07	1.75039e+08	1.81265e+07	3.5983e+07	8.55231e+07	1.24331e+08	4.10838e+07	1.12261e+07	1.18956e+07	1.41088e+07
Com_3070_neg	Sweroside	Sweroside	C16 H22 O9	358.127	5.248	357.119	cpd:C17071	--	HMDB0258643	--	Organic oxygen compounds	Organooxygen compounds	Carbohydrates and carbohydrate conjugates	--	--	--	No results	No results	Full match	Organic oxygen compounds	Organooxygen compounds	Carbohydrates and carbohydrate conjugates	O-glycosyl compounds	1.49871e+07	1.20655e+07	4.57514e+07	1.60629e+07	0	0	1.45918e+07	2.04919e+07	1.7788e+07	3.0094e+07	1.88763e+07	0	1.96336e+07	1.68611e+07	2.55207e+07	2.52977e+07	5.70606e+07	2.71467e+07	0	0	0	1.85498e+07	0	0	3.88535e+07	1.65206e+07
Com_6251_neg	Cynaropicrin	Cynaropicrin	C19 H22 O6	392.147	6.157	391.14	cpd:C09385	--	HMDB0036423	--	Lipids and lipid-like molecules	Prenol lipids	Terpene lactones	--	--	--	Invalid mass	No results	No results	Lipids and lipid-like molecules	Prenol lipids	Terpene lactones	Guaianolides and derivatives	0	0	0	0	0	0	0	3.11171e+06	0	0	0	0	0	0	2.88448e+06	1.47262e+07	8.14148e+06	0	3.79283e+07	0	0	0	0	3.00307e+07	1.06295e+08	1.38664e+08
Com_13311_neg	Estrone	Estrone; 3-Hydroxy-1,3,5(10)-estratrien-17-one	C18 H22 O2	316.167	6.32	315.16	cpd:C00468	map01100 Metabolic pathways	HMDB0000145	LMST02010004	Lipids and lipid-like molecules	Steroids and steroid derivatives	Estrane steroids	Sterol Lipids [ST]	Steroids [ST02]	C18 steroids (estrogens) and derivatives [ST0201]	Invalid mass	No results	No results	Lipids and lipid-like molecules	Steroids and steroid derivatives	Estrane steroids	Estrogens and derivatives	0	0	0	0	0	0	1.43983e+07	8.50701e+06	1.18192e+07	1.03077e+07	1.01569e+07	0	8.2497e+06	9.96386e+06	1.09294e+07	0	0	0	0	0	0	0	0	0	0	0
Com_3662_neg	LPE 20:2	--	C25 H48 N O7 P	505.317	9.734	504.31	--	--	--	LMGP02050047	--	--	--	Glycerophospholipids [GP]	Glycerophosphoethanolamines [GP02]	Monoacylglycerophosphoethanolamines [GP0205]	No results	Full match	No results	Lipids and lipid-like molecules	Glycerophospholipids	Glycerophosphoethanolamines	1-acyl-sn-glycero-3-phosphoethanolamines	0	0	0	0	1.20128e+07	1.07636e+08	0	0	0	0	0	0	0	0	0	0	0	0	0	0	1.13316e+08	3.58814e+07	1.94781e+07	0	0	0
Com_5913_neg	L-Saccharopine	N6-(L-1,3-Dicarboxypropyl)-L-lysine; Saccharopine; L-Saccharopine; N-[(S)-5-Amino-5-carboxypentyl]-L-glutamic acid	C11 H20 N2 O6	276.132	1.887	275.125	cpd:C00449	map00300 Lysine biosynthesis;map00310 Lysine degradation;map01100 Metabolic pathways;map01110 Biosynthesis of secondary metabolites;map01230 Biosynthesis of amino acids	HMDB0000279	--	Organic acids and derivatives	Carboxylic acids and derivatives	Amino acids, peptides, and analogues	--	--	--	Full match	No results	Full match	Organic acids and derivatives	Carboxylic acids and derivatives	Amino acids, peptides, and analogues	Glutamic acid and derivatives	1.54522e+07	2.23465e+07	2.00811e+07	1.41504e+07	2.27127e+07	0	1.3521e+07	1.11521e+07	9.76764e+06	1.28211e+07	1.243e+07	0	1.05745e+07	1.1424e+07	1.07286e+07	0	6.12558e+06	0	1.73242e+07	2.69173e+07	0	8.78311e+06	1.41753e+07	1.79506e+07	0	0
Com_4223_neg	Isochlorogenic acid C	--	C25 H24 O12	516.127	5.481	515.12	--	--	HMDB0030707	--	Organic oxygen compounds	Organooxygen compounds	Alcohols and polyols	--	--	--	No results	No results	Full match	Organic oxygen compounds	Organooxygen compounds	Alcohols and polyols	Quinic acids and derivatives	0	0	0	0	0	7.12044e+07	1.08024e+08	9.73782e+06	1.42397e+07	1.50637e+07	1.20677e+07	0	9.12293e+07	1.1363e+08	4.69459e+06	3.07946e+06	5.44017e+06	3.1575e+06	0	0	0	1.17528e+07	4.68155e+07	0	6.62118e+06	5.13966e+06
Com_5953_neg	Hexadecanedioic acid	Hexadecanedioate	C16 H30 O4	286.215	7.87	285.207	cpd:C19615	map00073 Cutin, suberine and wax biosynthesis;map01100 Metabolic pathways	HMDB0000672	LMFA01170022	Lipids and lipid-like molecules	Fatty Acyls	Fatty acids and conjugates	Fatty Acyls [FA]	Fatty Acids and Conjugates [FA01]	Dicarboxylic acids [FA0117]	Full match	No results	Full match	Lipids and lipid-like molecules	Fatty Acyls	Fatty acids and conjugates	Long-chain fatty acids	2.36415e+07	5.74876e+07	4.16894e+07	2.90657e+07	7.54422e+07	2.53759e+07	1.46432e+07	3.00344e+07	1.22868e+07	2.4976e+07	1.46014e+07	0	1.97517e+07	1.21883e+07	1.71195e+07	6.54239e+07	6.77892e+07	2.95858e+06	7.56507e+07	9.82213e+07	4.15397e+07	6.46732e+07	5.58595e+07	4.99583e+07	7.58602e+06	6.57125e+06
Com_4300_neg	Methyl gallate	--	C8 H8 O5	184.037	5.264	183.03	--	--	HMDB0254590	--	Benzenoids	Benzene and substituted derivatives	Benzoic acids and derivatives	--	--	--	No results	No results	Full match	Benzenoids	Benzene and substituted derivatives	Benzoic acids and derivatives	Galloyl esters	5.07222e+07	8.26782e+07	1.0049e+08	5.11276e+07	9.32318e+07	2.91135e+07	1.69415e+07	1.87482e+07	1.97539e+07	4.03257e+07	2.18373e+07	0	1.8405e+07	1.69494e+07	3.77734e+07	1.84548e+07	1.01797e+07	1.83758e+07	7.69379e+07	8.2956e+07	3.91022e+07	3.8255e+07	7.3433e+07	9.01289e+07	3.81587e+07	4.63199e+07
Com_11786_neg	Astilbin	Astilbin	C21 H22 O11	414.14	5.354	449.109	cpd:C17449	--	HMDB0033850	LMPK12140722	Phenylpropanoids and polyketides	Flavonoids	Flavonoid glycosides	Polyketides [PK]	Flavonoids [PK12]	Flavanones [PK1214]	Invalid mass	No results	No results	Phenylpropanoids and polyketides	Flavonoids	Flavonoid glycosides	Flavonoid-3-O-glycosides	2.39852e+07	5.88459e+07	6.0729e+07	2.89223e+07	2.60009e+07	0	9.54778e+06	9.0466e+06	8.81154e+06	1.7962e+07	1.39983e+07	0	1.41563e+07	1.09879e+07	1.30824e+07	4.54683e+07	1.51337e+07	2.04241e+07	4.22173e+07	2.5952e+07	0	9.28582e+06	1.08093e+07	2.20746e+07	1.32906e+07	8.45997e+06
Com_1564_neg	Auraptene	--	C19 H22 O3	298.157	6.04	297.15	--	--	HMDB0034054	--	Lipids and lipid-like molecules	Prenol lipids	Terpene lactones	--	--	--	No results	No results	Full match	Lipids and lipid-like molecules	Prenol lipids	Terpene lactones	Terpene lactones	8.1762e+06	8.70341e+06	0	0	0	0	8.21398e+06	1.72619e+07	7.82453e+06	0	0	0	6.81654e+06	6.63581e+06	1.61065e+07	3.58494e+07	0	3.63797e+07	0	0	0	0	0	0	0	0
Com_1059_neg	(5-L-Glutamyl)-L-amino acid	(5-L-Glutamyl)-L-amino acid; L-gamma-Glutamyl-L-amino acid; alpha-(gamma-L-Glutamyl)-L-amino acid	C8 H14 N2 O5	218.09	1.369	217.083	cpd:C03740	map00480 Glutathione metabolism	--	--	--	--	--	--	--	--	No results	No results	Full match	Organic acids and derivatives	Carboxylic acids and derivatives	Amino acids, peptides, and analogues	N-acyl-alpha amino acids	8.49525e+07	7.68966e+07	8.77988e+07	9.18206e+07	0	0	1.0529e+08	9.54956e+07	9.53973e+07	8.60594e+07	8.08297e+07	0	9.91532e+07	9.50041e+07	7.74598e+07	5.6027e+06	0	0	0	0	0	1.7541e+07	0	0	0	0
Com_4139_neg	P-Aminohippuric Acid	--	C9 H10 N2 O3	194.069	2.732	193.062	--	--	HMDB0001867	--	Benzenoids	Benzene and substituted derivatives	Benzoic acids and derivatives	--	--	--	No results	No results	Full match	Benzenoids	Benzene and substituted derivatives	Benzoic acids and derivatives	Hippuric acids	2.44346e+08	2.89139e+08	2.21834e+08	1.2818e+08	3.44301e+08	8.16505e+07	2.55222e+07	2.25388e+07	1.95299e+07	9.76885e+07	3.03329e+07	0	2.45482e+07	2.64129e+07	2.14757e+07	2.61507e+07	4.28855e+07	3.53795e+07	2.90741e+08	4.58505e+08	1.09187e+08	1.90971e+08	2.26929e+08	2.49631e+08	4.43762e+07	4.44595e+07
Com_332_neg	3,4-dihydro-2H,6H-[1,3]thiazino[2,3-b]quinazolin-6-one	--	C11 H10 N2 O S	173.047	5.668	218.046	--	--	--	--	--	--	--	--	--	--	Invalid mass	No results	No results	0	0	0	0	3.14977e+08	5.8706e+08	6.78264e+08	2.51432e+08	1.05642e+09	1.09864e+08	2.09068e+07	2.09678e+07	2.0146e+07	1.92721e+08	2.47041e+07	0	1.66891e+07	1.74161e+07	1.62694e+07	3.45657e+07	5.18447e+07	2.60933e+07	4.43928e+08	8.1646e+08	2.7174e+08	1.26221e+08	2.07061e+08	6.42183e+08	3.58794e+07	1.79912e+07
Com_129_neg	Protocatechuic acid	3,4-Dihydroxybenzoate; 3,4-Dihydroxybenzoic acid; Protocatechuate; Protocatechuic acid	C7 H6 O4	154.027	5.575	153.019	cpd:C00230	map00400 Phenylalanine, tyrosine and tryptophan biosynthesis;map01100 Metabolic pathways;map01110 Biosynthesis of secondary metabolites	HMDB0001856	--	Benzenoids	Benzene and substituted derivatives	Benzoic acids and derivatives	--	--	--	No results	No results	Full match	Benzenoids	Benzene and substituted derivatives	Benzoic acids and derivatives	Hydroxybenzoic acid derivatives	6.76286e+08	5.34525e+08	7.78778e+08	3.52251e+08	1.10137e+09	1.81626e+08	3.38768e+08	1.58965e+08	1.00497e+08	4.43733e+08	1.40265e+08	0	2.80135e+08	1.57862e+08	2.30586e+08	1.15039e+08	3.02261e+08	1.04349e+08	1.05603e+09	1.37941e+09	3.22187e+08	1.6383e+09	7.32246e+08	1.00024e+09	8.5284e+07	2.54743e+07
Com_4039_neg	N-Acetyltryptamine	--	C12 H14 N2 O	202.11	5.574	201.103	--	--	HMDB0255077	--	Organoheterocyclic compounds	Indoles and derivatives	Indoles	--	--	--	No results	No results	Full match	Organoheterocyclic compounds	Indoles and derivatives	Indoles	3-alkylindoles	9.36955e+06	1.27115e+07	1.29291e+07	0	1.51494e+07	0	6.27454e+06	7.38873e+06	5.75834e+06	7.50523e+06	6.84466e+06	0	7.03865e+06	6.52008e+06	6.53328e+06	1.08408e+07	1.08202e+07	1.06632e+07	0	1.39359e+07	0	2.1201e+07	1.9694e+07	1.428e+07	0	0
Com_5399_neg	3-[4-methyl-1-(2-methylpropanoyl)-3-oxocyclohexyl]butanoic acid	--	C15 H24 O4	268.168	7.011	267.16	--	--	--	--	--	--	--	--	--	--	Full match	No results	No results	0	0	0	0	5.16714e+07	5.59095e+07	4.67407e+07	4.2282e+07	1.1943e+07	2.36717e+07	2.28628e+07	3.98781e+07	2.31461e+07	3.78875e+07	3.13786e+07	0	2.7293e+07	2.41328e+07	2.28995e+07	7.78962e+07	8.80375e+07	8.39047e+07	0	1.71173e+07	1.8267e+07	3.53611e+07	4.22893e+07	0	5.81524e+06	5.80655e+06
Com_13120_neg	Abscisic acid glucose ester	Abscisic acid glucose ester; Abscisic acid-beta-D-glucopyranosyl ester; beta-D-Glucopyranosyl abscisate	C21 H30 O9	426.189	5.803	425.182	cpd:C15970	map00906 Carotenoid biosynthesis;map01100 Metabolic pathways;map01110 Biosynthesis of secondary metabolites	--	--	--	--	--	--	--	--	No results	No results	Full match	0	0	0	0	4.67733e+07	2.67888e+07	5.11348e+07	3.32889e+07	0	0	3.15231e+07	2.93828e+07	2.82833e+07	3.11197e+07	3.3075e+07	0	2.84477e+07	2.94804e+07	2.67327e+07	4.29123e+07	9.54263e+06	4.40913e+07	0	0	0	2.01618e+07	1.28015e+07	0	7.72308e+06	9.16046e+06
Com_15780_neg	Oxyresveratrol	Oxyresveratrol	C14 H12 O4	244.074	6.169	289.072	cpd:C10273	--	--	LMPK13090011	--	--	--	Polyketides [PK]	Aromatic polyketides [PK13]	Diphenyl ethers, biphenyls, dibenzyls and stilbenes [PK1309]	No results	No results	Full match	Phenylpropanoids and polyketides	Stilbenes	Not available	Stilbenes	1.88121e+07	1.78631e+07	1.5101e+07	1.10611e+07	0	2.34489e+07	1.18127e+07	1.29796e+07	1.05053e+07	1.21126e+07	9.38705e+06	0	1.25004e+07	9.4305e+06	1.07219e+07	4.69704e+07	5.14334e+07	3.84831e+07	1.25016e+08	0	0	0	0	1.16187e+08	2.32053e+08	2.80837e+08
Com_6364_neg	Esculin	Esculin; Esculoside	C15 H16 O9	340.079	5.215	339.072	cpd:C09264	--	HMDB0030820	--	Phenylpropanoids and polyketides	Coumarins and derivatives	Coumarin glycosides	--	--	--	Full match	No results	Full match	Phenylpropanoids and polyketides	Coumarins and derivatives	Coumarin glycosides	Coumarin glycosides	8.55685e+06	0	0	0	0	0	9.42973e+06	6.36718e+06	8.36316e+06	9.06135e+06	7.03516e+06	0	7.61719e+06	8.17595e+06	7.22537e+06	6.77291e+06	7.95259e+06	5.87397e+06	0	0	0	0	0	1.19482e+07	3.48152e+07	4.23969e+07
Com_2939_neg	L-Threonine	L-Threonine; 2-Amino-3-hydroxybutyric acid	C4 H9 N O3	119.058	1.34	118.051	cpd:C00188	map00260 Glycine, serine and threonine metabolism;map00261 Monobactam biosynthesis;map00290 Valine, leucine and isoleucine biosynthesis;map00860 Porphyrin and chlorophyll metabolism;map00970 Aminoacyl-tRNA biosynthesis;map01100 Metabolic pathways;map01110 Biosynthesis of secondary metabolites;map01230 Biosynthesis of amino acids;map02010 ABC transporters	HMDB0000167	--	Organic acids and derivatives	Carboxylic acids and derivatives	Amino acids, peptides, and analogues	--	--	--	No results	No results	Full match	Organic acids and derivatives	Carboxylic acids and derivatives	Amino acids, peptides, and analogues	L-alpha-amino acids	8.47773e+06	3.29682e+06	1.20876e+07	1.56699e+07	1.98127e+07	1.70606e+07	2.82313e+07	1.31908e+07	2.61369e+07	4.88512e+06	8.24022e+06	2.53206e+07	2.621e+07	2.10114e+07	2.59704e+07	2.91949e+07	4.29561e+07	3.44259e+07	1.63489e+07	2.68744e+07	2.29651e+07	1.20533e+07	5.42346e+07	1.27769e+07	2.73476e+07	3.36589e+07
Com_1080_neg	Nordihydroguaiaretic acid	Nordihydroguaiaretic acid; NDGA	C18 H22 O4	302.152	6.786	301.145	cpd:C10719	--	HMDB0014325	--	Lignans, neolignans and related compounds	Dibenzylbutane lignans	-	--	--	--	No results	No results	Full match	Lignans, neolignans and related compounds	Dibenzylbutane lignans	Not available	Dibenzylbutane lignans	3.78979e+07	2.13032e+07	1.47606e+07	0	1.99082e+07	3.78847e+07	4.85494e+06	3.39803e+06	3.72045e+06	3.6379e+07	8.19589e+06	0	4.31781e+06	0	4.51109e+06	2.13498e+07	1.2112e+07	1.40498e+07	1.54382e+08	2.85118e+07	0	0	0	1.41664e+08	2.92841e+08	2.85585e+08
Com_3524_neg	Bruceine D	Bruceine D	C20 H26 O9	410.158	5.94	409.151	cpd:C08752	--	HMDB0249404	--	Lipids and lipid-like molecules	Prenol lipids	Terpene lactones	--	--	--	No results	No results	Full match	Lipids and lipid-like molecules	Prenol lipids	Terpene lactones	Quassinoids	1.41643e+07	1.40198e+07	1.27084e+07	1.64551e+07	1.05817e+07	0	9.70987e+06	2.56253e+07	1.7287e+07	3.19633e+07	1.45813e+07	0	3.49486e+07	3.07677e+07	1.99948e+07	8.36802e+07	4.83996e+07	7.32479e+07	0	0	0	0	0	0	3.98321e+07	4.63091e+07
Com_3035_neg	Vaccarin	--	C32 H38 O19	726.202	5.144	725.194	--	--	HMDB0259735	LMPK12110321	Phenylpropanoids and polyketides	Flavonoids	Flavonoid glycosides	Polyketides [PK]	Flavonoids [PK12]	Flavones and Flavonols [PK1211]	No results	No results	Full match	Phenylpropanoids and polyketides	Flavonoids	Flavonoid glycosides	Flavonoid O-glycosides	1.21634e+08	1.04554e+08	9.81554e+07	1.08021e+08	3.83471e+07	2.07413e+07	7.39755e+07	9.95056e+07	9.50501e+07	9.57067e+07	8.13391e+07	0	7.60043e+07	8.39607e+07	2.92905e+07	2.24088e+08	2.816e+08	2.56048e+08	1.35936e+07	1.60812e+07	3.23317e+07	4.55327e+07	3.48145e+07	2.31385e+07	3.51074e+07	2.45096e+07
Com_9255_neg	D-Raffinose	Raffinose; Melitose; Melitriose; Gossypose; 6G-alpha-D-galactosylsucrose	C18 H32 O16	504.169	1.715	503.162	cpd:C00492	map00052 Galactose metabolism;map02010 ABC transporters	HMDB0003213	--	Organic oxygen compounds	Organooxygen compounds	Carbohydrates and carbohydrate conjugates	--	--	--	Full match	No results	Full match	Organic oxygen compounds	Organooxygen compounds	Carbohydrates and carbohydrate conjugates	Oligosaccharides	2.95865e+07	6.01068e+07	4.01946e+07	2.21348e+07	1.14545e+08	4.27569e+07	1.81706e+07	1.83879e+07	1.66688e+07	2.99964e+07	1.45311e+07	0	1.77416e+07	1.34172e+07	1.78944e+07	8.78393e+06	9.17943e+06	6.98461e+06	8.27079e+07	9.77589e+07	5.11702e+07	2.82547e+07	1.8283e+07	6.6605e+07	3.07754e+07	3.28873e+07
Com_888_neg	2-Oxoadipic acid	2-Oxoadipate; 2-Oxoadipic acid	C6 H8 O5	160.037	1.453	205.035	cpd:C00322	map00300 Lysine biosynthesis;map00310 Lysine degradation;map00380 Tryptophan metabolism;map01100 Metabolic pathways;map01210 2-Oxocarboxylic acid metabolism;map01230 Biosynthesis of amino acids	HMDB0000225	--	Organic acids and derivatives	Keto acids and derivatives	Medium-chain keto acids and derivatives	--	--	--	No results	No results	Full match	Organic acids and derivatives	Keto acids and derivatives	Medium-chain keto acids and derivatives	Medium-chain keto acids and derivatives	5.99477e+08	3.72367e+08	5.88972e+08	3.1565e+08	1.29723e+08	4.13107e+07	2.34336e+08	2.1765e+08	1.56122e+08	2.89435e+08	2.26051e+08	2.89435e+08	1.65197e+08	2.38009e+08	1.86322e+08	2.20554e+08	2.23909e+08	2.45136e+08	8.66715e+07	1.14058e+08	6.77703e+07	2.05671e+08	1.27956e+08	7.33254e+07	3.37225e+07	2.58748e+07
Com_7276_neg	Valepotriate	Valtratum; Valtrate	C22 H30 O8	422.194	5.903	403.177	cpd:C09801	--	HMDB0034493	LMPR0102070055	Lipids and lipid-like molecules	Prenol lipids	Monoterpenoids	Prenol Lipids [PR]	Isoprenoids [PR01]	C10 isoprenoids (monoterpenes) [PR0102]	No results	No results	Full match	Lipids and lipid-like molecules	Prenol lipids	Monoterpenoids	Iridoids and derivatives	5.6768e+07	2.07853e+08	1.00913e+08	3.84919e+07	1.20469e+08	1.18234e+08	1.83872e+07	1.72582e+07	1.50419e+07	2.94691e+07	1.49766e+07	2.94691e+07	1.65055e+07	1.31984e+07	1.41051e+07	4.07589e+07	6.476e+07	5.25349e+07	8.24027e+07	1.26666e+08	7.58804e+07	3.34879e+07	2.26581e+07	9.78736e+07	1.83156e+07	2.42721e+07
Com_5139_neg	Chelidonic acid	Chelidonic acid; 4-Oxo-4H-pyran-2,6-dicarboxylic acid	C7 H4 O6	184.001	1.541	182.993	cpd:C08476	--	HMDB0249899	--	Organoheterocyclic compounds	Pyrans	Pyranones and derivatives	--	--	--	No results	No results	Full match	Organoheterocyclic compounds	Pyrans	Pyranones and derivatives	Pyranones and derivatives	0	0	0	0	0	0	7.19863e+06	9.46947e+06	8.22281e+06	0	1.02624e+07	4.52843e+06	7.93278e+06	1.02805e+07	8.2785e+06	2.05608e+07	1.6279e+07	2.13329e+07	0	0	0	0	0	0	0	0
Com_957_neg	DL-Tryptophan	Tryptophan; alpha-Amino-beta-(3-indolyl)-propionic acid	C11 H12 N2 O2	204.09	5.251	203.082	cpd:C00806	--	HMDB0030396	--	Organoheterocyclic compounds	Indoles and derivatives	Indolyl carboxylic acids and derivatives	--	--	--	Full match	No results	Full match	Organoheterocyclic compounds	Indoles and derivatives	Indolyl carboxylic acids and derivatives	Indolyl carboxylic acids and derivatives	2.73247e+08	2.33876e+08	2.7896e+08	2.31276e+08	1.71525e+08	1.1231e+08	2.07511e+08	1.92076e+08	1.616e+08	2.13968e+08	2.23841e+08	2.13968e+08	1.83498e+08	2.07074e+08	2.02797e+08	6.57583e+07	9.35844e+07	7.11214e+07	1.33538e+08	1.74702e+08	1.22965e+08	2.38285e+08	3.62442e+08	1.24826e+08	6.63407e+07	5.30175e+07
Com_2003_neg	L-Arabinitol	L-Arabitol; L-Arabinol; L-Arabinitol; L-Lyxitol	C5 H12 O5	152.069	1.379	151.061	cpd:C00532	map00040 Pentose and glucuronate interconversions;map01100 Metabolic pathways	HMDB0001851	--	Organic oxygen compounds	Organooxygen compounds	Carbohydrates and carbohydrate conjugates	--	--	--	No results	No results	Full match	Organic oxygen compounds	Organooxygen compounds	Carbohydrates and carbohydrate conjugates	Sugar alcohols	1.35343e+08	7.10954e+07	1.27495e+08	7.02863e+07	4.31601e+07	2.38898e+07	5.5391e+07	6.0522e+07	5.26017e+07	6.62132e+07	6.23527e+07	6.62132e+07	5.63166e+07	5.16499e+07	4.82549e+07	1.42405e+08	1.38224e+08	1.48199e+08	3.96129e+07	4.04521e+07	3.17229e+07	5.45294e+07	6.82594e+07	4.12904e+07	3.06998e+07	2.395e+07
Com_27_neg	Quinic acid	Quinate; Quinic acid; Kinic acid; Chinic acid; L-Quinic acid; L-Quinate; (-)-Quinic acid	C7 H12 O6	192.063	5.286	191.056	cpd:C00296	map00400 Phenylalanine, tyrosine and tryptophan biosynthesis	HMDB0003072	--	Organic oxygen compounds	Organooxygen compounds	Alcohols and polyols	--	--	--	No results	No results	Full match	Organic oxygen compounds	Organooxygen compounds	Alcohols and polyols	Quinic acids and derivatives	3.86345e+08	2.06416e+08	3.59366e+07	1.50511e+09	2.54737e+07	1.69641e+09	3.49285e+09	3.19979e+09	3.54373e+09	2.43787e+09	3.04258e+09	2.43787e+09	3.08288e+09	2.80308e+09	1.61302e+07	1.04252e+09	1.32369e+09	8.21979e+08	6.34279e+07	2.3777e+07	2.28559e+09	1.92996e+09	1.05702e+09	2.24995e+08	7.26128e+06	1.61283e+09
Com_53_neg	Chlorogenic acid	Chlorogenate; Chlorogenic acid; Caffeoyl quinic acid; trans-5-O-Caffeoyl-D-quinate	C16 H18 O9	354.095	5.286	353.088	cpd:C00852	map00940 Phenylpropanoid biosynthesis;map00941 Flavonoid biosynthesis;map00945 Stilbenoid, diarylheptanoid and gingerol biosynthesis;map01110 Biosynthesis of secondary metabolites	HMDB0003164	--	Organic oxygen compounds	Organooxygen compounds	Alcohols and polyols	--	--	--	Full match	No results	Full match	Organic oxygen compounds	Organooxygen compounds	Alcohols and polyols	Quinic acids and derivatives	4.08113e+08	2.24429e+08	7.26849e+07	1.5445e+09	1.59273e+07	1.74912e+09	3.59221e+09	3.30119e+09	3.73742e+09	2.49667e+09	3.14681e+09	2.49667e+09	3.2444e+09	2.98838e+09	3.56507e+09	1.26323e+09	1.55185e+09	9.93816e+08	7.45846e+07	1.44843e+07	2.37998e+09	2.09437e+09	1.11298e+09	2.15537e+08	1.67547e+09	1.76638e+09
Com_26869_neg	Prostaglandin A3	--	C20 H28 O4	368.173	7.151	367.165	--	--	--	LMFA03010140	--	--	--	Fatty Acyls [FA]	Eicosanoids [FA03]	Prostaglandins [FA0301]	Invalid mass	No results	No results	Lipids and lipid-like molecules	Fatty Acyls	Eicosanoids	Prostaglandins and related compounds	0	0	0	0	0	0	0	0	0	0	0	1.78446e+06	0	0	2.11385e+06	0	0	3.41102e+06	0	0	0	0	1.31773e+07	0	0	0
Com_3368_neg	2'-Deoxyadenosine	Deoxyadenosine; 2'-Deoxyadenosine	C10 H13 N5 O3	205.095	1.38	204.088	cpd:C00559	map00230 Purine metabolism;map01100 Metabolic pathways	HMDB0000101	--	Nucleosides, nucleotides, and analogues	Purine nucleosides	Purine 2'-deoxyribonucleosides	--	--	--	Invalid mass	No results	No results	Nucleosides, nucleotides, and analogues	Purine nucleosides	Purine 2'-deoxyribonucleosides	Purine 2'-deoxyribonucleosides	0	0	0	1.50922e+07	0	2.73096e+07	3.43529e+07	3.36065e+07	4.15407e+07	2.21309e+07	3.01012e+07	0	3.8943e+07	2.89082e+07	3.41205e+07	2.01741e+07	2.60385e+07	1.67968e+07	0	0	4.57066e+07	2.10753e+07	1.182e+07	0	4.00348e+07	2.72417e+07
Com_19448_neg	Salvianolic acid D	--	C20 H18 O10	418.091	5.256	463.089	--	--	HMDB0041773	--	Organoheterocyclic compounds	Benzoxepines	Dibenzoxepines	--	--	--	No results	No results	Full match	Phenylpropanoids and polyketides	Cinnamic acids and derivatives	Hydroxycinnamic acids and derivatives	Coumaric acids and derivatives	1.64164e+07	2.15953e+07	3.07168e+07	1.56819e+07	1.87955e+07	0	5.56529e+06	9.7044e+06	6.92988e+06	1.24914e+07	0	0	8.293e+06	8.34541e+06	7.28968e+06	2.38738e+07	2.11036e+07	2.31257e+07	1.40893e+07	1.80813e+07	0	0	0	1.56324e+07	6.3488e+06	0
Com_3608_neg	3-Indolepropionic acid	--	C11 H11 N O2	189.079	5.498	234.077	--	--	HMDB0002302	--	Organoheterocyclic compounds	Indoles and derivatives	Indolyl carboxylic acids and derivatives	--	--	--	No results	No results	Full match	Organoheterocyclic compounds	Indoles and derivatives	Indolyl carboxylic acids and derivatives	Indolyl carboxylic acids and derivatives	1.02147e+08	4.30598e+07	1.10682e+08	6.21384e+07	0	1.14605e+07	9.72037e+07	7.85167e+07	4.23453e+07	3.88293e+07	9.97134e+07	0	2.8541e+07	5.83133e+07	3.53671e+07	8.46791e+06	1.45996e+07	1.13968e+07	1.14021e+07	0	0	4.72743e+07	2.96968e+07	0	0	0
Com_3598_neg	N-Acetyl-Dl-glutamic acid	--	C7 H11 N O5	189.064	2.29	188.056	--	--	--	--	--	--	--	--	--	--	No results	No results	Full match	Organic acids and derivatives	Carboxylic acids and derivatives	Amino acids, peptides, and analogues	Glutamic acid and derivatives	2.19597e+08	1.47727e+08	2.07005e+08	1.5622e+08	6.91233e+07	4.93721e+07	1.97167e+08	1.6479e+08	1.53131e+08	1.53231e+08	1.84663e+08	0	1.4636e+08	1.88999e+08	1.52353e+08	6.46214e+07	6.00633e+07	6.5335e+07	8.74554e+07	1.19223e+08	4.00511e+07	1.76129e+08	2.61046e+08	7.99632e+07	2.71496e+07	3.26048e+07
Com_4521_neg	Sinapyl Alcohol	Sinapyl alcohol; Sinapoyl alcohol	C11 H14 O4	210.089	5.912	209.082	cpd:C02325	map00940 Phenylpropanoid biosynthesis;map01100 Metabolic pathways;map01110 Biosynthesis of secondary metabolites	HMDB0013070	--	Benzenoids	Phenols	Methoxyphenols	--	--	--	No results	No results	Full match	Benzenoids	Phenols	Methoxyphenols	Methoxyphenols	0	0	0	0	0	0	0	6.95521e+06	0	0	0	0	3.80617e+06	4.34815e+06	3.67171e+06	5.4068e+07	1.58917e+07	2.90157e+07	0	0	0	1.12637e+07	4.67967e+07	0	7.67659e+06	1.5687e+07
Com_3209_neg	Gamma-Glu-Leu	--	C11 H20 N2 O5	260.137	5.431	259.13	--	--	HMDB0011171	--	Organic acids and derivatives	Carboxylic acids and derivatives	Amino acids, peptides, and analogues	--	--	--	No results	No results	Full match	Organic acids and derivatives	Carboxylic acids and derivatives	Amino acids, peptides, and analogues	Dipeptides	2.53058e+07	3.67318e+07	3.64236e+07	0	5.20638e+07	0	0	0	0	8.95093e+06	0	0	0	2.97708e+06	0	5.61492e+06	1.62825e+07	1.27079e+07	4.59495e+07	7.45455e+07	0	5.40871e+07	9.32277e+07	2.94681e+07	0	0
Com_10255_neg	4-Pyridoxate	4-Pyridoxate; 4-Pyridoxic acid	C8 H9 N O4	183.053	3.785	182.046	cpd:C00847	map00750 Vitamin B6 metabolism;map01100 Metabolic pathways	HMDB0000017	--	Organoheterocyclic compounds	Pyridines and derivatives	Pyridinecarboxylic acids and derivatives	--	--	--	No results	No results	Full match	Organoheterocyclic compounds	Pyridines and derivatives	Pyridinecarboxylic acids and derivatives	Pyridinecarboxylic acids	1.07255e+08	1.18927e+08	1.19604e+08	7.54378e+07	1.32917e+08	5.56046e+07	5.22705e+07	4.29281e+07	4.13976e+07	6.70296e+07	4.90425e+07	0	4.3397e+07	4.6833e+07	4.6017e+07	2.04354e+07	3.368e+07	2.5014e+07	1.12182e+08	1.38175e+08	5.41066e+07	8.94512e+07	8.22976e+07	8.57776e+07	5.80227e+07	5.42091e+07
Com_9848_neg	Toddalolactone	--	C16 H20 O6	308.125	7.096	661.249	--	--	--	--	--	--	--	--	--	--	No results	No results	Full match	Phenylpropanoids and polyketides	Coumarins and derivatives	Not available	Coumarins and derivatives	1.21308e+07	8.19615e+06	0	4.86233e+07	0	2.21278e+07	4.7359e+07	4.33754e+07	4.25619e+07	4.814e+07	6.56051e+07	0	5.7281e+07	2.93676e+07	5.09293e+07	1.70969e+07	2.17119e+07	1.97051e+07	0	0	2.37285e+07	0	0	0	0	0
Com_1750_neg	3,4,5-Trimethoxycinnamic acid	--	C12 H14 O5	238.084	5.376	237.077	--	--	HMDB0002511	--	Phenylpropanoids and polyketides	Cinnamic acids and derivatives	Hydroxycinnamic acids and derivatives	--	--	--	No results	No results	Full match	0	0	0	0	1.17732e+08	8.11426e+07	1.03673e+08	1.24589e+08	1.52534e+07	1.01271e+07	7.91569e+07	9.25594e+07	6.79397e+07	6.62161e+07	7.62761e+07	0	7.09288e+07	7.77667e+07	1.68003e+07	1.10489e+07	5.94321e+07	9.9722e+06	1.88764e+07	3.41552e+07	0	7.15567e+07	1.10309e+08	1.2979e+07	5.42585e+06	4.22847e+06
Com_3464_neg	Catalpol	Catalpol	C15 H22 O10	362.122	5.23	361.115	cpd:C09773	--	HMDB0242754	LMPR0102070007	Organic oxygen compounds	Organooxygen compounds	Carbohydrates and carbohydrate conjugates	Prenol Lipids [PR]	Isoprenoids [PR01]	C10 isoprenoids (monoterpenes) [PR0102]	No results	No results	Full match	Organic oxygen compounds	Organooxygen compounds	Carbohydrates and carbohydrate conjugates	O-glycosyl compounds	0	0	0	0	0	0	8.06012e+06	1.04688e+07	3.9521e+06	8.88643e+06	9.91723e+06	0	8.67871e+06	8.98797e+06	7.74315e+06	1.512e+07	1.55916e+07	1.72343e+07	0	0	0	0	0	0	0	0
Com_14974_neg	Schisantherin B	Gomisin B; Schisantherin B	C28 H34 O9	514.221	6.756	513.213	cpd:C17814	--	HMDB0258172	--	Phenylpropanoids and polyketides	Tannins	Hydrolyzable tannins	--	--	--	No results	No results	Full match	Phenylpropanoids and polyketides	Tannins	Hydrolyzable tannins	Hydrolyzable tannins	0	0	0	0	0	0	0	0	4.4047e+06	0	0	0	5.00573e+06	0	4.24252e+06	1.02395e+07	6.15822e+06	5.48647e+06	2.00864e+07	0	0	0	0	2.11341e+07	2.82872e+07	3.87305e+07
Com_29082_neg	PE 20:3_20:3	--	C45 H78 N O8 P	791.548	11.824	790.541	--	--	--	LMGP02010924	--	--	--	Glycerophospholipids [GP]	Glycerophosphoethanolamines [GP02]	Diacylglycerophosphoethanolamines [GP0201]	No results	Full match	No results	0	0	0	0	0	0	0	0	0	0	0	0	0	0	1.70462e+07	0	0	0	2.01614e+06	0	0	0	0	0	0	0	0	0	0	5.20838e+06
Com_18163_neg	L-Argininosuccinate	N-(L-Arginino)succinate; 2-(Nomega-L-Arginino)succinate; L-Argininosuccinate; L-Argininosuccinic acid; L-Arginosuccinic acid	C10 H18 N4 O6	290.123	1.566	289.115	cpd:C03406	map00220 Arginine biosynthesis;map00250 Alanine, aspartate and glutamate metabolism;map01100 Metabolic pathways;map01110 Biosynthesis of secondary metabolites;map01230 Biosynthesis of amino acids	HMDB0000052	--	Organic acids and derivatives	Carboxylic acids and derivatives	Amino acids, peptides, and analogues	--	--	--	No results	No results	Full match	Organic acids and derivatives	Carboxylic acids and derivatives	Amino acids, peptides, and analogues	Aspartic acid and derivatives	0	0	0	0	0	0	8.15464e+06	7.60786e+06	7.11714e+06	0	8.36443e+06	0	7.62341e+06	6.24907e+06	6.90639e+06	0	0	0	0	0	0	0	0	0	5.38319e+06	4.95189e+06
Com_36399_neg	Butanedioicacid	--	C28 H36 O10	532.23	6.747	531.223	--	--	--	--	--	--	--	--	--	--	No results	No results	Full match	Organic acids and derivatives	Carboxylic acids and derivatives	Tetracarboxylic acids and derivatives	Tetracarboxylic acids and derivatives	0	0	0	0	0	0	6.88906e+06	7.53508e+06	7.49261e+06	8.97152e+06	9.63301e+06	0	1.08856e+07	6.86212e+06	8.65857e+06	9.09213e+06	6.91389e+06	7.19451e+06	0	0	0	1.20396e+07	0	0	7.38076e+06	8.23001e+06
Com_19603_neg	N-(2-Hydroxyethyl)iminodiacetic acid	--	C6 H11 N O5	177.064	1.842	176.057	--	--	--	--	--	--	--	--	--	--	No results	No results	Full match	0	0	0	0	0	0	0	0	0	0	0	0	0	0	0	0	0	2.64161e+06	2.46402e+06	3.95971e+06	4.13694e+06	4.03333e+06	0	0	0	8.40103e+06	2.00179e+07	0	0	0
Com_715_neg	(-)-secoisolariciresinol	Secoisolariciresinol; (-)-Secoisolariciresinol	C20 H26 O6	362.173	6.539	343.155	cpd:C18167	--	HMDB0013692	--	Lignans, neolignans and related compounds	Dibenzylbutane lignans	Dibenzylbutanediol lignans	--	--	--	No results	No results	Full match	Lignans, neolignans and related compounds	Dibenzylbutane lignans	Dibenzylbutanediol lignans	Dibenzylbutanediol lignans	9.99138e+07	7.43432e+07	0	4.83608e+08	0	4.09554e+08	9.88241e+08	9.68535e+08	6.7121e+08	6.80023e+08	7.66693e+08	0	7.46867e+08	8.03488e+08	6.82847e+08	1.53554e+08	2.45401e+08	2.05045e+08	0	0	4.34161e+08	3.51894e+08	1.74834e+08	2.44992e+07	1.00264e+08	1.29631e+08
Com_2031_neg	L-aspartic Acid	L-Aspartate; L-Aspartic acid; 2-Aminosuccinic acid; L-Asp	C4 H7 N O4	133.038	1.311	132.03	cpd:C00049	map00220 Arginine biosynthesis;map00250 Alanine, aspartate and glutamate metabolism;map00260 Glycine, serine and threonine metabolism;map00261 Monobactam biosynthesis;map00270 Cysteine and methionine metabolism;map00300 Lysine biosynthesis;map00340 Histidine metabolism;map00410 beta-Alanine metabolism;map00460 Cyanoamino acid metabolism;map00710 Carbon fixation in photosynthetic organisms;map0076…	HMDB0000191	--	Organic acids and derivatives	Carboxylic acids and derivatives	Amino acids, peptides, and analogues	--	--	--	No results	No results	Full match	Organic acids and derivatives	Carboxylic acids and derivatives	Amino acids, peptides, and analogues	Aspartic acid and derivatives	4.00455e+07	1.00069e+08	5.9671e+07	3.67174e+07	1.17338e+08	6.19067e+07	2.65303e+07	3.54304e+07	3.06877e+07	4.20238e+07	2.68184e+07	3.40672e+07	3.02769e+07	2.65321e+07	3.22146e+07	1.85327e+07	2.7884e+07	1.40775e+07	6.12648e+07	1.07048e+08	8.97313e+07	4.7791e+07	9.21636e+07	6.06527e+07	2.94544e+07	2.83856e+07
Com_4056_neg	Jionoside A1	--	C36 H48 O20	800.275	5.509	799.267	--	--	--	--	--	--	--	--	--	--	No results	No results	Full match	Organic oxygen compounds	Organooxygen compounds	Carbohydrates and carbohydrate conjugates	Oligosaccharides	1.17057e+07	0	0	1.87395e+07	0	2.04266e+07	0	5.07148e+07	4.74474e+07	4.11185e+07	5.36144e+07	0	3.88209e+07	5.18861e+07	3.99152e+07	1.42162e+07	1.64741e+07	1.07421e+07	0	0	2.97418e+07	5.03152e+07	1.37817e+07	0	1.15453e+07	1.03752e+07
Com_12358_neg	Curcumol	--	C15 H24 O2	236.178	6.827	517.354	--	--	HMDB0038122	--	Organic oxygen compounds	Organooxygen compounds	Carbonyl compounds	--	--	--	No results	No results	Full match	Lipids and lipid-like molecules	Prenol lipids	Sesquiterpenoids	Guaianes	5.37804e+07	7.96372e+07	1.91827e+08	5.4202e+07	1.20805e+08	1.33528e+07	1.85607e+07	0	0	2.53962e+07	9.72944e+06	0	7.39402e+06	0	5.52098e+06	0	0	0	1.15016e+08	9.47484e+07	1.73535e+07	1.88491e+07	4.79197e+07	4.43736e+07	4.01264e+06	0
Com_5767_neg	8-Epiloganic acid	--	C16 H24 O10	376.137	5.394	375.129	--	--	HMDB0247433	--	Lipids and lipid-like molecules	Prenol lipids	Terpene glycosides	--	--	--	No results	No results	Full match	Lipids and lipid-like molecules	Prenol lipids	Terpene glycosides	Iridoid O-glycosides	1.19897e+07	1.13604e+07	1.21869e+07	2.9359e+07	0	0	1.8368e+07	2.20815e+07	1.68607e+07	3.24179e+07	1.33349e+07	0	1.6907e+07	2.1747e+07	1.12638e+07	3.84239e+07	5.35742e+07	3.66735e+07	0	0	1.24269e+07	1.50087e+07	1.13031e+07	0	5.53938e+06	5.83072e+06
Com_1003_neg	Gluconolactone	D-Glucono-1,5-lactone; Gluconic lactone; Gluconic acid lactone; 1,5-Gluconolactone; delta-Gluconolactone; D-Gluconolactone; Gluconolactone	C6 H10 O6	178.048	1.365	177.04	cpd:C00198	map00030 Pentose phosphate pathway;map01100 Metabolic pathways;map01110 Biosynthesis of secondary metabolites;map01200 Carbon metabolism	HMDB0000150	--	Organic oxygen compounds	Organooxygen compounds	Carbohydrates and carbohydrate conjugates	--	--	--	No results	No results	Full match	Organic oxygen compounds	Organooxygen compounds	Carbohydrates and carbohydrate conjugates	Gluconolactones	2.9189e+08	1.4142e+08	6.01565e+08	1.21752e+08	5.48953e+07	2.18473e+07	1.01316e+08	1.11409e+08	1.05402e+08	1.56035e+08	1.68778e+08	1.06026e+08	1.24193e+08	8.53103e+07	6.73965e+07	4.67729e+07	5.53123e+07	5.2224e+07	2.15272e+07	3.28913e+07	4.25524e+07	1.2544e+08	2.22584e+08	4.39748e+07	1.91166e+07	1.45927e+07
Com_4149_neg	18-Nor-4,15-dihydroxyabieta-8,11,13-trien-7-one	--	C19 H26 O3	302.188	6.747	347.187	--	--	--	--	--	--	--	--	--	--	No results	No results	Full match	0	0	0	0	1.71925e+07	1.06967e+07	0	8.7166e+07	0	3.5515e+07	1.83245e+08	1.6114e+08	2.15399e+08	1.15129e+08	2.04385e+08	1.22305e+08	1.32716e+08	1.13529e+08	2.19433e+08	1.07101e+08	1.40682e+08	1.30085e+08	1.25253e+07	0	1.33848e+08	7.60532e+07	7.32502e+07	0	4.7998e+07	4.9674e+07
Com_2749_neg	L-serine	L-Serine; L-2-Amino-3-hydroxypropionic acid; L-3-Hydroxy-alanine; Serine	C3 H7 N O3	105.042	1.302	104.035	cpd:C00065	map00260 Glycine, serine and threonine metabolism;map00261 Monobactam biosynthesis;map00270 Cysteine and methionine metabolism;map00460 Cyanoamino acid metabolism;map00600 Sphingolipid metabolism;map00630 Glyoxylate and dicarboxylate metabolism;map00920 Sulfur metabolism;map00970 Aminoacyl-tRNA biosynthesis;map01100 Metabolic pathways;map01110 Biosynthesis of secondary metabolites;map01200 Carbon…	HMDB0000187	--	Organic acids and derivatives	Carboxylic acids and derivatives	Amino acids, peptides, and analogues	--	--	--	No results	No results	Full match	Organic acids and derivatives	Carboxylic acids and derivatives	Amino acids, peptides, and analogues	Serine and derivatives	2.04998e+07	1.7592e+07	1.63439e+07	1.63729e+07	1.89238e+07	8.94813e+06	2.02915e+07	2.206e+07	2.13195e+07	1.6927e+07	1.70681e+07	2.20713e+07	1.85252e+07	3.86342e+06	3.87523e+06	9.78759e+06	1.57091e+07	1.07363e+07	1.52126e+07	2.23429e+07	1.40849e+07	2.18973e+07	5.32016e+07	1.15532e+07	7.37471e+06	1.01068e+07
Com_9002_neg	LPE 16:1	--	C21 H42 N O7 P	451.27	8.656	450.263	--	--	--	LMGP02050037	--	--	--	Glycerophospholipids [GP]	Glycerophosphoethanolamines [GP02]	Monoacylglycerophosphoethanolamines [GP0205]	No results	Full match	No results	Lipids and lipid-like molecules	Glycerophospholipids	Glycerophosphoethanolamines	1-acyl-sn-glycero-3-phosphoethanolamines	1.06856e+07	1.47591e+07	1.61083e+07	0	2.5027e+07	2.52149e+07	9.12731e+06	8.10581e+06	8.41402e+06	9.58135e+06	7.68022e+06	8.59882e+06	7.49855e+06	7.89858e+06	7.49004e+06	0	3.64254e+06	0	1.16065e+07	3.14838e+07	3.7982e+07	8.47857e+06	0	0	0	0
Com_703_neg	Steviolbioside	--	C32 H50 O13	642.325	6.238	641.318	--	--	HMDB0036707	LMPR01040122	Lipids and lipid-like molecules	Prenol lipids	Terpene glycosides	Prenol Lipids [PR]	Isoprenoids [PR01]	C20 isoprenoids (diterpenes) [PR0104]	No results	No results	Full match	Lipids and lipid-like molecules	Prenol lipids	Terpene glycosides	Steviol glycosides	3.69398e+07	3.99908e+07	0	8.33731e+07	0	3.08137e+08	4.63793e+08	3.75539e+08	6.12646e+08	2.8957e+08	4.03685e+08	3.41698e+08	4.71678e+08	3.3656e+08	6.16651e+08	1.96896e+08	1.77473e+08	1.49905e+08	0	0	4.89472e+08	4.16907e+08	3.37823e+08	1.76208e+07	4.21097e+08	2.71969e+08
Com_2290_neg	Methyl-Hesperidin	Methyl hesperidin	C29 H36 O16	640.201	5.305	639.194	cpd:C17393	--	--	--	--	--	--	--	--	--	No results	No results	Full match	Phenylpropanoids and polyketides	Flavonoids	Flavonoid glycosides	Flavonoid-7-O-glycosides	1.72979e+07	9.21965e+06	0	4.48047e+07	0	4.97765e+07	7.47329e+07	9.82853e+07	9.25091e+07	1.0279e+08	7.64573e+07	1.00782e+08	8.76648e+07	8.15022e+07	1.33823e+08	4.27066e+07	5.37675e+07	3.10525e+07	0	0	6.14587e+07	6.50792e+07	1.85538e+07	0	2.90438e+07	3.78253e+07
Com_2163_neg	5-Methyluridine	--	C10 H14 N2 O6	258.085	5.006	257.078	--	--	HMDB0000884	--	Nucleosides, nucleotides, and analogues	Pyrimidine nucleosides	-	--	--	--	No results	No results	Full match	Nucleosides, nucleotides, and analogues	Pyrimidine nucleosides	Not available	Pyrimidine nucleosides	9.5508e+07	1.46326e+08	8.87514e+07	5.58333e+07	1.47668e+08	2.44466e+07	0	3.08887e+06	0	4.4556e+07	1.65634e+07	0	2.81612e+06	2.84516e+06	2.52915e+06	7.20957e+06	1.31013e+07	1.02891e+07	1.26588e+08	1.8544e+08	3.37061e+07	1.7791e+07	2.12934e+07	1.18251e+08	1.77603e+07	1.7811e+07
Com_34539_neg	Isosakuranetin	Isosakuranetin; 4'-Methoxy-5,7-dihydroxyflavonone; 4'-Methylnaringenin	C16 H14 O5	286.085	5.454	285.077	cpd:C05334	--	HMDB0253690	LMPK12140355	Phenylpropanoids and polyketides	Flavonoids	O-methylated flavonoids	Polyketides [PK]	Flavonoids [PK12]	Flavanones [PK1214]	No results	No results	Full match	Phenylpropanoids and polyketides	Flavonoids	O-methylated flavonoids	4'-O-methylated flavonoids	0	0	0	0	0	0	0	0	0	0	0	0	0	0	0	0	0	0	0	0	0	0	0	0	0	0
Com_927_neg	Pogostone	--	C12 H16 O4	224.105	5.816	223.097	--	--	HMDB0030703	--	Organic oxygen compounds	Organooxygen compounds	Carbonyl compounds	--	--	--	No results	No results	Full match	Organic oxygen compounds	Organooxygen compounds	Carbonyl compounds	Aryl alkyl ketones	0	0	0	1.02946e+07	0	0	1.64433e+07	1.94864e+07	1.68478e+07	1.2754e+07	7.71067e+06	1.75988e+07	1.32879e+07	0	1.47002e+07	1.7571e+07	2.3953e+07	9.7829e+06	0	0	0	0	0	0	0	4.47285e+06
Com_6315_neg	2-(acetylamino)-3-[4-(acetylamino)phenyl]acrylic acid	--	C13 H14 N2 O4	262.096	4.951	261.088	--	--	--	--	--	--	--	--	--	--	Full match	No results	No results	0	0	0	0	9.64548e+06	2.72138e+07	2.42284e+07	1.2789e+07	1.81594e+07	0	9.20985e+06	1.30552e+07	1.09254e+07	9.60649e+06	9.57378e+06	1.14655e+07	1.30387e+07	9.58222e+06	1.10304e+07	5.76682e+07	7.75429e+07	6.70458e+07	1.41157e+07	1.84054e+07	0	0	0	1.82983e+07	0	0
Com_3532_neg	Lactose	Lactose; 1-beta-D-Galactopyranosyl-4-D-glucopyranose; beta-D-Gal-(1->4)-D-Glc; Milk sugar	C12 H22 O11	342.116	8.107	341.109	cpd:C00243	map00052 Galactose metabolism;map01100 Metabolic pathways;map02010 ABC transporters	HMDB0041627	--	Organic oxygen compounds	Organooxygen compounds	Carbohydrates and carbohydrate conjugates	--	--	--	No results	No results	Full match	Organic oxygen compounds	Organooxygen compounds	Carbohydrates and carbohydrate conjugates	O-glycosyl compounds	2.7172e+07	2.52498e+07	1.99677e+07	1.75358e+07	3.60991e+07	1.25244e+07	2.14848e+07	2.38625e+07	2.60288e+07	1.81498e+07	1.65424e+07	2.07187e+07	1.96583e+07	1.74282e+07	1.86505e+07	1.40808e+07	1.57641e+07	1.3086e+07	1.50986e+07	7.07953e+07	1.75449e+07	1.38427e+07	9.83579e+06	1.56499e+07	6.37785e+06	5.62691e+06
Com_2287_neg	3-[3-(beta-D-Glucopyranosyloxy)-2-hydroxyphenyl]propanoic acid	--	C15 H20 O9	344.111	5.192	343.104	--	--	--	--	--	--	--	--	--	--	Full match	No results	No results	0	0	0	0	4.02144e+07	2.64131e+07	2.84951e+07	4.76155e+07	3.1281e+07	4.2751e+07	7.94703e+07	8.86586e+07	8.90688e+07	7.19808e+07	9.57663e+07	8.77085e+07	8.04286e+07	7.92465e+07	9.13524e+07	1.27103e+08	1.2381e+08	1.17403e+08	2.35985e+07	2.33418e+07	4.99476e+07	4.11144e+07	2.49626e+07	2.87695e+07	9.19163e+07	8.88085e+07
Com_4529_neg	Gastrodin	Gastrodin; 4-(Hydroxymethyl)phenyl-beta-D-glucopyranoside	C13 H18 O7	286.105	5.247	331.104	cpd:C16964	--	HMDB0252648	--	Organic oxygen compounds	Organooxygen compounds	Carbohydrates and carbohydrate conjugates	--	--	--	No results	No results	Full match	Organic oxygen compounds	Organooxygen compounds	Carbohydrates and carbohydrate conjugates	Phenolic glycosides	2.66489e+07	3.1496e+07	3.22349e+07	1.7927e+07	3.13357e+07	0	1.02541e+07	1.42659e+07	1.05573e+07	0	1.41967e+07	1.32312e+07	7.45767e+06	1.38734e+07	1.04549e+07	2.17959e+07	2.38959e+07	2.08973e+07	2.64408e+07	3.17572e+07	1.71813e+07	9.32634e+06	0	2.91014e+07	4.77435e+07	3.78335e+07
Com_30250_neg	Ganoderic acid C6	--	C30 H42 O8	530.287	6.135	529.28	--	--	--	--	--	--	--	--	--	--	No results	No results	Full match	Lipids and lipid-like molecules	Prenol lipids	Triterpenoids	Triterpenoids	1.86062e+07	1.91089e+07	0	2.07381e+07	1.62257e+07	1.1256e+07	3.07783e+07	2.68348e+07	3.00818e+07	2.01102e+07	2.21154e+07	2.76146e+07	2.81553e+07	2.48084e+07	2.80402e+07	4.48407e+07	3.79535e+07	4.59966e+07	1.77707e+07	2.06747e+07	1.36496e+07	1.75295e+07	1.57745e+07	1.51861e+07	1.45948e+07	1.38474e+07
Com_854_neg	Malonic acid	Malonate; Malonic acid; Propanedioic acid	C3 H4 O4	104.011	1.565	103.003	cpd:C00383	map00240 Pyrimidine metabolism;map00410 beta-Alanine metabolism	HMDB0000691	LMFA01170041	Organic acids and derivatives	Carboxylic acids and derivatives	Dicarboxylic acids and derivatives	Fatty Acyls [FA]	Fatty Acids and Conjugates [FA01]	Dicarboxylic acids [FA0117]	No results	No results	Full match	Organic acids and derivatives	Carboxylic acids and derivatives	Dicarboxylic acids and derivatives	Dicarboxylic acids and derivatives	2.26513e+08	1.59253e+08	2.35441e+08	1.5725e+08	1.33244e+08	3.42396e+07	1.41355e+08	1.49308e+08	1.06946e+08	1.16269e+08	1.66484e+08	1.30615e+08	1.44274e+08	1.54222e+08	1.43956e+08	1.74252e+08	1.87563e+08	2.09519e+08	9.97466e+07	1.40084e+08	3.05845e+07	1.05317e+08	1.04066e+08	9.53502e+07	1.84592e+07	9.73777e+06
Com_3847_neg	Prostaglandin J2	Prostaglandin J2; PGJ2	C20 H30 O4	334.212	7.2	379.21	cpd:C05957	map00590 Arachidonic acid metabolism;map01100 Metabolic pathways	HMDB0002710	LMFA03010019	Lipids and lipid-like molecules	Fatty Acyls	Eicosanoids	Fatty Acyls [FA]	Eicosanoids [FA03]	Prostaglandins [FA0301]	Invalid mass	No results	No results	Lipids and lipid-like molecules	Fatty Acyls	Eicosanoids	Prostaglandins and related compounds	1.28416e+08	2.09643e+08	2.12682e+08	4.61131e+07	2.57357e+08	8.11614e+07	2.12877e+07	2.2361e+07	1.23124e+07	4.96413e+07	3.36239e+07	1.94518e+07	4.24416e+07	2.3519e+07	3.99974e+07	1.20097e+08	6.2718e+07	1.14072e+08	1.46593e+08	2.33475e+08	9.59569e+07	1.58384e+08	2.21539e+08	1.19527e+08	1.50727e+07	7.73339e+06
Com_10266_neg	Resveratrol	Resveratrol; 3,4',5-Trihydroxystilbene; trans-Resveratrol	C14 H12 O3	228.079	6.737	227.072	cpd:C03582	map00945 Stilbenoid, diarylheptanoid and gingerol biosynthesis;map01110 Biosynthesis of secondary metabolites	HMDB0003747	LMPK13090005	Phenylpropanoids and polyketides	Stilbenes	-	Polyketides [PK]	Aromatic polyketides [PK13]	Diphenyl ethers, biphenyls, dibenzyls and stilbenes [PK1309]	Full match	No results	Full match	Phenylpropanoids and polyketides	Stilbenes	Not available	Stilbenes	0	0	0	0	0	0	1.73965e+07	1.05893e+07	6.98415e+06	0	0	1.13037e+07	5.13336e+06	1.84116e+07	1.18223e+07	0	6.06679e+06	0	0	0	0	0	0	0	0	0
Com_53753_neg	IBA	Indolebutyric acid; Indole-3-butyric acid; IBA	C12 H13 N O2	203.095	5.974	202.088	cpd:C11284	--	HMDB0034198	--	Organic nitrogen compounds	Organonitrogen compounds	Amines	--	--	--	No results	No results	Full match	Organoheterocyclic compounds	Indoles and derivatives	Indoles	3-alkylindoles	0	0	0	0	0	0	3.86483e+06	3.70319e+06	4.56213e+06	9.06295e+06	0	0	3.97878e+06	3.4411e+06	3.89715e+06	1.0513e+07	7.6636e+06	8.43489e+06	0	0	0	0	0	0	9.47706e+06	1.04034e+07
Com_857_neg	Bilobalide	Bilobalide	C15 H18 O8	326.1	5.557	325.093	cpd:C07605	--	HMDB0242203	--	Lipids and lipid-like molecules	Prenol lipids	Terpene lactones	--	--	--	No results	No results	Full match	Lipids and lipid-like molecules	Prenol lipids	Terpene lactones	Ginkgolides and bilobalides	1.00408e+08	9.79858e+07	7.67882e+07	1.3314e+08	1.309e+08	2.79214e+07	8.23711e+07	1.04727e+08	1.0427e+08	1.06923e+08	1.0075e+08	4.69912e+07	8.30542e+07	7.69442e+07	1.38549e+08	2.41556e+08	1.75872e+08	2.4545e+08	8.2578e+07	1.02378e+08	4.21225e+07	2.60091e+07	2.98838e+07	8.81127e+07	3.43298e+07	2.81786e+07
Com_5505_neg	Myricetin 3-O-galactoside	--	C21 H20 O13	480.091	4.938	479.083	--	--	HMDB0034358	--	Phenylpropanoids and polyketides	Flavonoids	Flavonoid glycosides	--	--	--	No results	No results	Full match	Phenylpropanoids and polyketides	Flavonoids	Flavonoid glycosides	Flavonoid-3-O-glycosides	0	0	0	0	0	0	8.56902e+06	9.75438e+06	7.01063e+06	0	7.7839e+06	6.94679e+06	1.06446e+07	7.07333e+06	7.86549e+06	2.16684e+07	2.4979e+07	2.14383e+07	0	0	0	0	0	0	0	0
Com_28076_neg	Pantetheine	Pantetheine; (R)-Pantetheine	C11 H22 N2 O4 S	278.13	5.494	277.122	cpd:C00831	map00332 Carbapenem biosynthesis;map00770 Pantothenate and CoA biosynthesis	HMDB0003426	--	Organic acids and derivatives	Carboxylic acids and derivatives	Amino acids, peptides, and analogues	--	--	--	No results	No results	Full match	Organic acids and derivatives	Carboxylic acids and derivatives	Amino acids, peptides, and analogues	Beta amino acids and derivatives	0	0	0	0	0	0	0	0	0	0	0	0	0	0	0	0	0	0	0	0	0	0	0	0	0	0
Com_4471_neg	Arbutin	Arbutin; Ursin; Uvasol; Hydroquinone-O-beta-D-glucopyranoside	C12 H16 O7	272.09	2.524	271.082	cpd:C06186	map00010 Glycolysis / Gluconeogenesis	HMDB0029943	--	Organic oxygen compounds	Organooxygen compounds	Carbohydrates and carbohydrate conjugates	--	--	--	No results	No results	Full match	Organic oxygen compounds	Organooxygen compounds	Carbohydrates and carbohydrate conjugates	Phenolic glycosides	0	7.74245e+06	0	0	0	0	6.1729e+06	7.98039e+06	3.64304e+06	6.62648e+06	0	0	8.19305e+06	6.77272e+06	7.35714e+06	5.12555e+07	2.80501e+07	2.44801e+07	0	0	0	0	0	0	5.49539e+07	8.827e+07
Com_581_neg	L-Hydroxyproline	Hydroxyproline; L-Hydroxyproline; trans-4-Hydroxy-L-proline	C5 H9 N O3	131.058	1.363	130.051	cpd:C01157	map00330 Arginine and proline metabolism;map01100 Metabolic pathways	HMDB0000725	--	Organic acids and derivatives	Carboxylic acids and derivatives	Amino acids, peptides, and analogues	--	--	--	No results	No results	Full match	Organic acids and derivatives	Carboxylic acids and derivatives	Amino acids, peptides, and analogues	Proline and derivatives	5.48321e+06	6.0242e+06	5.17223e+06	6.53797e+06	1.00715e+07	2.12846e+06	6.56379e+06	5.15238e+06	5.49804e+06	5.68282e+06	6.5446e+06	5.58808e+06	6.95986e+06	3.16904e+06	5.61428e+06	1.98791e+06	2.60165e+06	1.6067e+06	1.4908e+06	1.03334e+07	3.8613e+06	1.84061e+06	4.29781e+06	6.52675e+06	410329	1.30298e+06
Com_5546_neg	Scutellarein	Scutellarein; Isocarthamidin; 6-Hydroxyapigenin	C15 H10 O6	286.048	8.571	285.04	cpd:C10184	--	--	LMPK12111160	--	--	--	Polyketides [PK]	Flavonoids [PK12]	Flavones and Flavonols [PK1211]	No results	No results	Full match	Phenylpropanoids and polyketides	Flavonoids	Flavonoid glycosides	Flavonoid-7-O-glucuronides	0	0	0	0	0	0	0	0	0	0	0	0	0	0	0	0	0	0	0	0	0	0	0	0	0	0
Com_9509_neg	1-Methyluric acid	1-Methyluric acid	C6 H6 N4 O3	182.044	4.613	181.037	cpd:C16359	map00232 Caffeine metabolism	HMDB0003099	--	Organoheterocyclic compounds	Imidazopyrimidines	Purines and purine derivatives	--	--	--	No results	No results	Full match	Organoheterocyclic compounds	Imidazopyrimidines	Purines and purine derivatives	Xanthines	4.69915e+07	4.62413e+07	4.10553e+07	3.67686e+07	3.50058e+07	0	1.90252e+07	2.80555e+07	2.24914e+07	2.82335e+07	2.13272e+07	2.02123e+07	2.50183e+07	2.32687e+07	2.14559e+07	7.04332e+07	8.02143e+07	8.12093e+07	3.03301e+07	3.60992e+07	0	1.20338e+07	0	2.70873e+07	0	0
Com_10668_neg	Boc-beta-cyano-L-alanine	--	C9 H14 N2 O4	214.095	4.864	213.088	--	--	--	--	--	--	--	--	--	--	No results	No results	Full match	Organic acids and derivatives	Carboxylic acids and derivatives	Amino acids, peptides, and analogues	Alpha amino acids and derivatives	3.21536e+07	2.3805e+07	3.3753e+07	2.38092e+07	2.69453e+07	6.51038e+06	1.92238e+07	1.81025e+07	1.44895e+07	2.05439e+07	2.02791e+07	1.73033e+07	1.75843e+07	1.91413e+07	1.71979e+07	4.96447e+06	6.36842e+06	4.72455e+06	2.18235e+07	2.29869e+07	9.37532e+06	1.77304e+07	2.07937e+07	1.97049e+07	3.4488e+06	2.90989e+06
Com_13994_neg	Wikstromol	Nortrachelogenin	C20 H22 O7	374.137	6.122	373.13	cpd:C10725	--	HMDB0030598	--	Lignans, neolignans and related compounds	Furanoid lignans	Tetrahydrofuran lignans	--	--	--	No results	No results	Full match	Lignans, neolignans and related compounds	Furanoid lignans	Tetrahydrofuran lignans	Dibenzylbutyrolactone lignans	1.36892e+07	1.84305e+07	1.12924e+07	0	2.0711e+07	1.29347e+07	7.02964e+06	7.699e+06	9.26596e+06	8.74166e+06	6.08579e+06	8.14331e+06	8.53043e+06	6.48697e+06	6.19586e+06	1.75223e+07	1.42341e+07	1.27706e+07	3.69877e+07	1.98027e+07	0	1.05083e+07	1.68043e+07	4.03577e+07	8.48541e+07	1.18438e+08
Com_36423_neg	Secoisolariciresinol diglucoside	--	C32 H46 O16	686.281	5.257	685.274	--	--	HMDB0036323	--	Lignans, neolignans and related compounds	Lignan glycosides	-	--	--	--	No results	Full match	Full match	Lignans, neolignans and related compounds	Lignan glycosides	Not available	Lignan glycosides	1.60377e+07	1.22092e+07	2.03207e+07	1.33706e+07	0	0	7.25919e+06	9.54875e+06	7.66767e+06	1.1443e+07	1.12163e+07	6.85506e+06	9.78914e+06	9.88768e+06	7.53724e+06	1.26158e+07	1.60241e+07	1.18171e+07	0	0	0	0	0	0	0	0
Com_17692_neg	Formononetin	Formononetin	C16 H12 O4	268.073	6.023	267.066	cpd:C00858	map00943 Isoflavonoid biosynthesis;map01110 Biosynthesis of secondary metabolites	HMDB0005808	LMPK12050037	Phenylpropanoids and polyketides	Isoflavonoids	O-methylated isoflavonoids	Polyketides [PK]	Flavonoids [PK12]	Isoflavonoids [PK1205]	Full match	No results	Full match	Phenylpropanoids and polyketides	Isoflavonoids	O-methylated isoflavonoids	4'-O-methylisoflavones	0	0	0	0	0	0	1.17228e+07	8.82869e+06	1.08163e+07	6.58027e+06	7.22587e+06	1.11881e+07	7.53261e+06	8.83371e+06	1.0662e+07	0	0	0	0	0	0	0	0	0	0	0
Com_2102_neg	Octanedioic acid	Suberic acid; Cork acid; 1,8-Octanedioic acid; Octanedioic acid; 1,6-Hexanedicarboxylic acid	C8 H14 O4	174.089	5.848	173.082	cpd:C08278	--	HMDB0000893	--	Lipids and lipid-like molecules	Fatty Acyls	Fatty acids and conjugates	--	--	--	No results	No results	Full match	Lipids and lipid-like molecules	Fatty Acyls	Fatty acids and conjugates	Medium-chain fatty acids	6.24239e+07	8.38076e+07	6.21109e+07	1.12215e+07	6.90771e+07	2.66033e+07	5.79795e+07	6.1278e+07	9.77436e+06	5.27978e+07	1.65178e+07	5.7071e+07	6.14065e+07	1.88874e+07	6.11811e+07	6.84075e+07	1.37653e+08	1.00378e+08	1.49744e+07	1.75645e+07	5.00855e+07	5.23558e+07	1.59356e+07	1.04216e+07	1.76514e+07	4.22462e+07
Com_25344_neg	Vitamin B1	Thiamine; Thiamin; Vitamin B1; Aneurin; Antiberiberi factor	C12 H17 Cl N4 O S	300.082	4.609	345.081	cpd:C00378	map00730 Thiamine metabolism;map01100 Metabolic pathways;map02010 ABC transporters;map04122 Sulfur relay system	HMDB0303167	--	Organoheterocyclic compounds	Diazines	Pyrimidines and pyrimidine derivatives	--	--	--	No results	No results	Full match	Organoheterocyclic compounds	Diazines	Pyrimidines and pyrimidine derivatives	Thiamines	0	1.39213e+07	1.16577e+07	0	2.33728e+07	0	4.36967e+06	3.63527e+06	0	0	0	0	3.81491e+06	3.98942e+06	4.24366e+06	2.43968e+07	2.7805e+07	2.25558e+07	2.42217e+07	2.9318e+07	1.31133e+07	0	0	2.41057e+07	6.04096e+06	5.14728e+06
Com_10235_neg	Casticin	--	C19 H18 O8	374.101	5.6	419.099	--	--	HMDB0030660	LMPK12113010	Phenylpropanoids and polyketides	Flavonoids	O-methylated flavonoids	Polyketides [PK]	Flavonoids [PK12]	Flavones and Flavonols [PK1211]	No results	No results	Full match	Phenylpropanoids and polyketides	Flavonoids	O-methylated flavonoids	7-O-methylated flavonoids	2.67563e+07	2.45572e+07	3.03306e+07	1.51811e+07	2.59549e+07	1.66193e+07	0	0	4.45404e+06	1.89061e+07	0	0	3.01219e+06	0	0	0	0	0	2.63311e+07	2.66219e+07	1.63264e+07	2.5714e+07	1.12485e+07	2.91405e+07	1.76045e+07	1.2145e+07
Com_134_neg	2-Isopropylmalic acid	alpha-Isopropylmalate; (2S)-2-Isopropylmalate; (2S)-2-Hydroxy-2-isopropylsuccinic acid; 2-Isopropylmalic acid; 3-Carboxy-3-hydroxy-4-methylpentanoate; 3-Carboxy-3-hydroxyisocaproate	C7 H12 O5	176.069	5.581	175.061	cpd:C02504	map00290 Valine, leucine and isoleucine biosynthesis;map00620 Pyruvate metabolism;map01100 Metabolic pathways;map01110 Biosynthesis of secondary metabolites;map01210 2-Oxocarboxylic acid metabolism;map01230 Biosynthesis of amino acids	HMDB0000402	--	Lipids and lipid-like molecules	Fatty Acyls	Fatty acids and conjugates	--	--	--	No results	No results	Full match	Lipids and lipid-like molecules	Fatty Acyls	Fatty acids and conjugates	Hydroxy fatty acids	1.93091e+09	1.00078e+09	1.056e+09	1.27541e+09	2.66325e+08	3.09289e+08	1.29577e+09	1.28943e+09	8.35396e+08	1.23967e+09	1.30252e+09	1.23436e+09	9.63592e+08	1.17878e+09	1.04806e+09	1.106e+09	3.63797e+09	1.23885e+09	2.07054e+08	3.27217e+08	5.91911e+08	7.48586e+08	4.89394e+08	2.36235e+08	2.29609e+08	1.31877e+08
Com_4945_neg	5-Methylcytidine	--	C10 H15 N3 O5	257.101	1.9	256.094	--	--	HMDB0000982	--	Nucleosides, nucleotides, and analogues	Pyrimidine nucleosides	-	--	--	--	No results	No results	Full match	Nucleosides, nucleotides, and analogues	Pyrimidine nucleosides	Not available	Pyrimidine nucleosides	3.2923e+07	2.11707e+07	1.52928e+07	1.5394e+07	1.00604e+07	0	1.54456e+07	1.89807e+07	1.0218e+07	1.92808e+07	1.065e+07	1.76336e+07	1.2976e+07	1.38189e+07	1.12315e+07	3.52332e+06	2.76324e+06	3.20676e+06	0	1.5016e+07	0	1.69561e+07	2.26752e+07	0	0	0
Com_1494_neg	Vitamin C	Ascorbate; Ascorbic acid; L-Ascorbate; L-Ascorbic acid; Vitamin C	C6 H8 O6	176.032	1.572	175.025	cpd:C00072	map00053 Ascorbate and aldarate metabolism;map00480 Glutathione metabolism;map01100 Metabolic pathways;map01110 Biosynthesis of secondary metabolites	HMDB0000044	--	Organoheterocyclic compounds	Dihydrofurans	Furanones	--	--	--	No results	No results	Full match	Organoheterocyclic compounds	Dihydrofurans	Furanones	Butenolides	2.40878e+07	2.38868e+07	3.13942e+07	1.96354e+07	1.644e+07	0	7.48246e+06	1.72412e+07	1.39301e+07	1.40401e+07	2.07524e+07	1.61493e+07	2.06501e+07	1.42119e+07	4.71441e+06	1.27205e+07	2.20915e+08	6.65402e+07	1.34107e+07	1.72179e+07	0	0	0	1.49336e+07	7.21757e+06	5.71334e+06
Com_7771_neg	Tyrosol	4-Hydroxyphenylethanol; Tyrosol	C8 H10 O2	138.068	5.223	183.066	cpd:C06044	map00350 Tyrosine metabolism	HMDB0004284	--	Benzenoids	Phenols	Tyrosols and derivatives	--	--	--	No results	No results	Full match	Benzenoids	Phenols	Tyrosols and derivatives	Tyrosols	1.67811e+07	1.62481e+07	1.47914e+07	2.51181e+07	0	2.10094e+07	3.17372e+07	3.67172e+07	3.48619e+07	3.32398e+07	2.84285e+07	3.7151e+07	3.51493e+07	3.08911e+07	3.75139e+07	3.36165e+07	3.63504e+07	3.33137e+07	0	0	2.8455e+07	2.0204e+07	1.42394e+07	1.0393e+07	1.54669e+07	1.33645e+07
Com_6310_neg	6''-o-acetylgenistin	--	C23 H22 O11	474.116	5.554	473.109	--	--	HMDB0029528	--	Phenylpropanoids and polyketides	Isoflavonoids	Isoflavonoid O-glycosides	--	--	--	No results	No results	Full match	Phenylpropanoids and polyketides	Isoflavonoids	Isoflavonoid O-glycosides	Isoflavonoid O-glycosides	3.6169e+07	2.88065e+07	2.27304e+07	2.59883e+07	1.69358e+07	0	2.95173e+07	2.71063e+07	2.46844e+07	3.15274e+07	2.67559e+07	2.79514e+07	2.51224e+07	2.47328e+07	2.57066e+07	1.70159e+07	2.21912e+07	2.08155e+07	1.42277e+07	1.44156e+07	1.33105e+07	0	0	1.35704e+07	6.85856e+06	1.02655e+07
Com_1400_neg	Jervine	Jervine	C27 H39 N O3	425.293	9.417	424.286	cpd:C10811	--	HMDB0253731	--	Lipids and lipid-like molecules	Steroids and steroid derivatives	Steroidal alkaloids	--	--	--	No results	No results	Full match	Lipids and lipid-like molecules	Steroids and steroid derivatives	Steroidal alkaloids	Jerveratrum-type alkaloids	0	0	0	0	0	1.73206e+07	0	0	0	0	0	0	0	0	0	0	0	0	0	0	1.46235e+07	3.76141e+07	1.63952e+08	0	0	0
Com_11277_neg	Docetaxel Trihydrate	Docetaxel anhydrous; Docetaxel	C43 H59 N O17	861.376	8.389	860.369	cpd:C11231	--	HMDB0015378	--	Lipids and lipid-like molecules	Prenol lipids	Diterpenoids	--	--	--	No results	No results	Full match	Lipids and lipid-like molecules	Prenol lipids	Diterpenoids	Taxanes and derivatives	0	0	0	0	0	0	0	0	0	0	0	0	0	0	0	0	0	0	2.921e+07	0	0	0	0	4.64176e+07	5.40933e+07	3.91273e+07
Com_32167_neg	Chrysophanic Acid	Chrysophanol; Chrysophanic acid; 1,8-Dihydroxy-3-methylanthraquinone	C15 H10 O4	254.058	6.717	299.056	cpd:C10315	--	HMDB0030670	--	Benzenoids	Anthracenes	Anthraquinones	--	--	--	No results	No results	Full match	Benzenoids	Anthracenes	Anthraquinones	Anthraquinones	0	0	0	0	0	0	6.12941e+06	5.17384e+06	3.88468e+06	0	7.17661e+06	0	4.24702e+06	3.41018e+06	3.73788e+06	4.84126e+06	5.83173e+06	9.11011e+06	0	0	0	0	0	0	0	0
Com_13231_neg	Hyoscyamine	L-Hyoscyamine; L-Tropine tropate; Daturine; Duboisine	C17 H23 N O3	289.168	6.629	288.161	cpd:C02046	map00960 Tropane, piperidine and pyridine alkaloid biosynthesis;map01100 Metabolic pathways;map01110 Biosynthesis of secondary metabolites	HMDB0014568	--	Alkaloids and derivatives	Tropane alkaloids	-	--	--	--	No results	No results	Full match	Alkaloids and derivatives	Tropane alkaloids	Not available	Tropane alkaloids	0	0	0	0	0	0	0	0	0	0	0	0	0	0	0	0	0	0	0	0	0	0	1.47047e+07	0	0	0
Com_12344_neg	Arabidopyl shikimic acid	--	C16 H16 O9	352.08	5.837	351.073	--	--	--	--	--	--	--	--	--	--	No results	No results	Full match	0	0	0	0	0	0	0	0	0	0	0	7.39363e+06	6.04712e+06	0	0	0	7.16851e+06	4.82329e+06	5.7083e+06	3.09851e+07	1.7761e+07	2.71495e+07	0	0	0	0	0	0	0	0
Com_3054_neg	Asp-glu	--	C9 H14 N2 O7	262.08	1.598	261.073	--	--	HMDB0028752	--	Organic acids and derivatives	Carboxylic acids and derivatives	Amino acids, peptides, and analogues	--	--	--	No results	No results	Full match	Organic acids and derivatives	Carboxylic acids and derivatives	Amino acids, peptides, and analogues	Dipeptides	1.81002e+07	1.74607e+07	2.15786e+07	2.22305e+07	1.24927e+07	1.38922e+07	2.69076e+07	2.83186e+07	2.93436e+07	2.74812e+07	2.76466e+07	3.25772e+07	2.58153e+07	2.45876e+07	1.98389e+07	1.34065e+07	1.39987e+07	1.55606e+07	0	0	2.28245e+07	2.18567e+07	2.1826e+07	0	1.27095e+07	1.00063e+07
Com_21296_neg	Rosmarinic acid	Rosmarinate; Rosmarinic acid	C18 H16 O8	360.085	6.176	359.077	cpd:C01850	map00350 Tyrosine metabolism	HMDB0003572	--	Phenylpropanoids and polyketides	Cinnamic acids and derivatives	Hydroxycinnamic acids and derivatives	--	--	--	No results	No results	Full match	Phenylpropanoids and polyketides	Cinnamic acids and derivatives	Hydroxycinnamic acids and derivatives	Coumaric acids and derivatives	0	0	0	0	0	0	0	0	0	0	0	0	0	0	2.32066e+06	0	2.85114e+06	3.66433e+06	0	0	0	0	0	0	1.48411e+07	2.37868e+07
Com_2515_neg	4,5-Dicaffeoylquinic acid	Isochlorogenic acid b	C25 H24 O12	258.064	5.573	515.12	cpd:C10468	--	HMDB0304637	--	Organic oxygen compounds	Organooxygen compounds	Alcohols and polyols	--	--	--	Invalid mass	Invalid mass	No results	Organic oxygen compounds	Organooxygen compounds	Alcohols and polyols	Quinic acids and derivatives	3.19476e+07	1.33233e+07	4.7911e+06	6.70386e+07	0	7.12044e+07	1.08024e+08	9.7598e+07	1.02975e+08	9.56669e+07	1.03078e+08	1.15074e+08	9.12293e+07	1.1363e+08	1.01473e+08	2.51326e+07	3.39346e+07	1.96212e+07	0	0	8.5789e+07	9.36666e+07	4.68155e+07	1.26929e+07	5.23358e+07	4.40172e+07
Com_43301_neg	Polypodine B	Polypodine B	C27 H44 O8	496.302	7.807	495.294	cpd:C08834	--	HMDB0302993	LMST01010198	Lipids and lipid-like molecules	Steroids and steroid derivatives	Bile acids, alcohols and derivatives	Sterol Lipids [ST]	Sterols [ST01]	Cholesterol and derivatives [ST0101]	No results	No results	Full match	Lipids and lipid-like molecules	Steroids and steroid derivatives	Bile acids, alcohols and derivatives	Hydroxy bile acids, alcohols and derivatives	0	0	0	0	0	0	0	0	0	0	0	0	0	0	0	0	0	0	0	0	0	0	0	0	0	0
Com_6021_neg	D-Gluconic acid	D-Gluconic acid; D-Gluconate; D-gluco-Hexonic acid	C6 H12 O7	196.058	2.315	195.051	cpd:C00257	map00030 Pentose phosphate pathway;map01100 Metabolic pathways;map01110 Biosynthesis of secondary metabolites;map01200 Carbon metabolism	HMDB0303730	--	Organic acids and derivatives	Hydroxy acids and derivatives	Medium-chain hydroxy acids and derivatives	--	--	--	No results	No results	Full match	Organic oxygen compounds	Organooxygen compounds	Carbohydrates and carbohydrate conjugates	Gluconolactones	4.30825e+08	1.20241e+08	2.56869e+08	1.17602e+08	3.38881e+07	1.88448e+07	9.54677e+07	9.23684e+07	7.85743e+07	1.79936e+08	1.27539e+08	1.03811e+08	7.33607e+07	1.03217e+08	8.86407e+07	1.6275e+07	1.54175e+07	1.42574e+07	2.12312e+07	3.91381e+07	5.56965e+07	2.05736e+08	1.03205e+08	2.75962e+07	1.43436e+07	1.02925e+07
Com_6727_neg	martynoside	--	C31 H40 O15	652.238	5.657	651.231	--	--	HMDB0254342	--	Phenylpropanoids and polyketides	Flavonoids	Flavans	--	--	--	No results	No results	Full match	Phenylpropanoids and polyketides	Cinnamic acids and derivatives	Hydroxycinnamic acids and derivatives	Coumaric acids and derivatives	0	8.10987e+06	5.10517e+06	0	0	2.61409e+07	2.09214e+07	1.50639e+07	2.31606e+07	1.61655e+07	1.39363e+07	1.77575e+07	1.707e+07	2.58943e+07	2.77811e+07	0	2.86719e+06	0	0	0	1.76782e+07	1.67582e+07	0	0	5.61058e+06	6.55878e+06
Com_9240_neg	Naringin Dihydrochalcone	--	C27 H34 O14	582.195	5.637	581.188	--	--	HMDB0255461	--	Phenylpropanoids and polyketides	Flavonoids	Flavonoid glycosides	--	--	--	No results	No results	Full match	Phenylpropanoids and polyketides	Flavonoids	Flavonoid glycosides	Flavonoid O-glycosides	1.06064e+07	0	0	2.12836e+07	0	0	2.04218e+07	2.46465e+07	2.18034e+07	2.35195e+07	2.37121e+07	1.89953e+07	2.20832e+07	1.96686e+07	2.1504e+07	1.80515e+07	1.68781e+07	1.60846e+07	0	0	1.6316e+07	1.97334e+07	0	0	0	5.45069e+06
Com_15966_neg	Loureirin A	--	C17 H18 O4	286.119	6.188	285.111	--	--	HMDB0254174	LMPK12120602	Phenylpropanoids and polyketides	Linear 1,3-diarylpropanoids	Chalcones and dihydrochalcones	Polyketides [PK]	Flavonoids [PK12]	Chalcones and dihydrochalcones [PK1212]	No results	No results	Full match	Phenylpropanoids and polyketides	Linear 1,3-diarylpropanoids	Chalcones and dihydrochalcones	Retro-dihydrochalcones	0	0	0	0	0	0	0	0	0	0	0	0	0	0	2.48123e+06	3.06682e+06	2.56136e+06	2.45034e+06	0	0	0	0	0	0	0	0
Com_6555_neg	Asperulosid	Asperuloside	C18 H22 O11	414.116	5.383	459.115	cpd:C09769	map00902 Monoterpenoid biosynthesis;map01110 Biosynthesis of secondary metabolites	--	--	--	--	--	--	--	--	No results	No results	Full match	Organic oxygen compounds	Organooxygen compounds	Carbohydrates and carbohydrate conjugates	O-glycosyl compounds	4.86602e+07	5.28813e+07	6.97821e+07	2.62796e+07	2.93085e+07	1.13371e+07	7.40112e+06	4.05844e+06	4.63855e+06	3.23615e+07	8.92388e+06	0	8.91665e+06	5.47398e+06	3.72834e+06	1.68788e+07	1.55422e+07	1.64674e+07	3.59375e+07	7.41912e+07	3.08677e+07	1.94939e+07	1.21417e+07	4.27452e+07	8.64255e+06	5.19232e+06
Com_937_neg	Purpurin	Purpurin	C14 H8 O5	256.037	5.596	301.036	cpd:C10395	--	HMDB0256928	LMPK12140007	Benzenoids	Anthracenes	Anthraquinones	Polyketides [PK]	Flavonoids [PK12]	Flavanones [PK1214]	No results	No results	Full match	Benzenoids	Anthracenes	Anthraquinones	Hydroxyanthraquinones	3.35622e+08	3.4532e+08	3.31893e+08	2.66967e+08	1.58744e+08	6.38667e+07	3.54537e+07	3.26267e+07	1.70758e+07	1.81963e+08	6.34325e+07	2.88186e+07	3.33462e+07	2.26849e+07	4.26838e+07	3.40112e+07	5.03166e+07	4.72432e+07	2.72347e+08	1.54043e+08	7.59849e+07	1.9703e+08	2.50827e+08	2.92932e+08	5.91276e+07	3.25659e+07
Com_67646_neg	Sibiricose A6	--	C23 H32 O15	548.175	4.757	547.168	--	--	--	--	--	--	--	--	--	--	No results	No results	Full match	Phenylpropanoids and polyketides	Cinnamic acids and derivatives	Hydroxycinnamic acids and derivatives	Coumaric acids and derivatives	2.16159e+06	1.681e+06	2.36266e+06	1.73626e+06	811133	376440	2.09176e+06	1.6837e+06	1.63033e+06	1.69699e+06	2.00074e+06	1.64095e+06	1.61288e+06	1.84772e+06	1.85639e+06	667343	727385	616212	657469	1.07561e+06	476455	1.12889e+06	890125	684677	427387	359288
Com_18513_neg	Ganoderic acid H	--	C32 H44 O9	572.297	8.855	571.29	--	--	HMDB0035987	--	Lipids and lipid-like molecules	Prenol lipids	Triterpenoids	--	--	--	No results	No results	Full match	Lipids and lipid-like molecules	Prenol lipids	Triterpenoids	Triterpenoids	1.34663e+07	0	0	1.12202e+07	0	0	1.42894e+07	1.30829e+07	1.09828e+07	1.36998e+07	2.12349e+07	1.68239e+07	1.22521e+07	1.18235e+07	1.45201e+07	8.4896e+06	9.66679e+06	1.01837e+07	0	0	0	8.84978e+06	0	0	4.91139e+06	6.2429e+06
Com_2190_neg	Hesperidin	Hesperidin; Hesperetin 7-O-rutinoside; Ciratin	C28 H34 O15	610.19	5.842	609.183	cpd:C09755	--	HMDB0003265	LMPK12140451	Phenylpropanoids and polyketides	Flavonoids	Flavonoid glycosides	Polyketides [PK]	Flavonoids [PK12]	Flavanones [PK1214]	Full match	No results	Full match	Phenylpropanoids and polyketides	Flavonoids	Flavonoid glycosides	Flavonoid-7-O-glycosides	0	0	0	0	0	0	1.6457e+07	1.47909e+07	1.13476e+07	7.86054e+06	1.49856e+07	1.4652e+07	1.53994e+07	9.90069e+06	1.65964e+07	0	0	0	0	0	0	0	0	0	7.68485e+06	5.2381e+06
Com_32159_neg	Raceanisodamine	--	C17 H23 N O4	305.163	6	304.156	--	--	--	--	--	--	--	--	--	--	No results	No results	Full match	Alkaloids and derivatives	Tropane alkaloids	Not available	Tropane alkaloids	0	0	0	0	0	0	938612	977278	1.14601e+06	913658	926074	1.02621e+06	1.05998e+06	1.05095e+06	1.18756e+06	4.95857e+06	3.06379e+06	2.14792e+06	0	0	0	863717	0	0	0	0
Com_16804_neg	Spinosin	Spinosin	C28 H32 O15	608.174	5.646	607.166	cpd:C17834	--	HMDB0258422	LMPK12110988	Phenylpropanoids and polyketides	Flavonoids	Flavonoid glycosides	Polyketides [PK]	Flavonoids [PK12]	Flavones and Flavonols [PK1211]	No results	No results	Full match	Phenylpropanoids and polyketides	Flavonoids	Flavonoid glycosides	Flavonoid C-glycosides	0	0	0	0	0	0	0	0	0	0	0	0	0	0	0	2.56938e+06	3.90664e+06	2.77808e+06	0	0	0	0	0	0	0	0
Com_37417_neg	Galloylpaeoniflorin	--	C30 H32 O15	632.172	8.729	631.164	--	--	--	--	--	--	--	--	--	--	No results	No results	Full match	Lipids and lipid-like molecules	Prenol lipids	Terpene glycosides	Terpene glycosides	0	1.74228e+07	1.01644e+07	0	1.37564e+07	0	0	0	0	0	0	0	0	0	2.17429e+06	4.4924e+06	7.66447e+06	8.60047e+06	0	1.39632e+07	0	8.78672e+06	0	0	6.40461e+06	7.07554e+06
Com_30891_neg	20-Hydroxyecdysone	20-Hydroxyecdysone; Crustecdysone; Ecdysterone	C27 H44 O7	480.309	7.195	479.301	cpd:C02633	--	HMDB0242587	LMST01010209	Lipids and lipid-like molecules	Steroids and steroid derivatives	Bile acids, alcohols and derivatives	Sterol Lipids [ST]	Sterols [ST01]	Cholesterol and derivatives [ST0101]	No results	No results	Full match	Lipids and lipid-like molecules	Steroids and steroid derivatives	Bile acids, alcohols and derivatives	Hydroxy bile acids, alcohols and derivatives	0	0	0	0	0	0	0	0	0	0	0	0	0	0	0	5.02821e+06	8.20169e+06	8.32891e+06	0	0	0	0	0	0	0	0
Com_16862_neg	10-Formyl-THF	10-Formyltetrahydrofolate; 10-Formyl-THF	C20 H23 N7 O7	473.168	5.092	472.161	cpd:C00234	map00670 One carbon pool by folate;map00970 Aminoacyl-tRNA biosynthesis;map01100 Metabolic pathways;map01200 Carbon metabolism	HMDB0000972	--	Organoheterocyclic compounds	Pteridines and derivatives	Pterins and derivatives	--	--	--	No results	No results	Full match	Organoheterocyclic compounds	Pteridines and derivatives	Pterins and derivatives	Tetrahydrofolic acids	0	0	0	0	0	0	9.36162e+06	6.07922e+06	7.02051e+06	0	5.77242e+06	0	3.56039e+06	5.38672e+06	4.78963e+06	0	0	0	0	0	0	0	0	0	0	0
Com_1818_neg	Lysopa 16:0	--	C19 H39 O7 P	410.243	9.9	409.236	--	--	--	--	--	--	--	--	--	--	No results	No results	Full match	Lipids and lipid-like molecules	Glycerophospholipids	Glycerophosphates	1-acylglycerol-3-phosphates	4.36124e+07	3.69762e+07	2.77425e+07	2.90047e+07	3.89525e+07	9.81496e+07	3.69447e+07	5.00802e+07	6.10382e+07	4.25621e+07	3.65008e+07	3.47608e+07	6.40356e+07	5.48213e+07	7.48115e+07	1.38744e+07	2.26025e+07	1.32699e+07	0	3.47024e+07	1.45665e+08	2.4207e+08	1.70136e+08	1.66006e+07	1.16597e+07	7.90914e+06
Com_3299_neg	N-Acetyl-L-methionine	N-Acetylmethionine; N-Acetyl-L-methionine	C7 H13 N O3 S	191.062	5.268	190.054	cpd:C02712	--	HMDB0011745	--	Organic acids and derivatives	Carboxylic acids and derivatives	Amino acids, peptides, and analogues	--	--	--	No results	No results	Full match	Organic acids and derivatives	Carboxylic acids and derivatives	Amino acids, peptides, and analogues	Methionine and derivatives	4.59702e+07	4.3461e+07	4.09397e+07	2.63339e+07	3.85735e+07	2.30324e+07	1.33894e+07	1.36746e+07	9.07975e+06	2.16149e+07	1.5379e+07	1.16157e+07	1.3026e+07	1.3685e+07	1.02974e+07	1.37607e+07	1.67917e+07	1.73973e+07	6.56748e+07	6.86767e+07	2.29708e+07	4.19342e+07	9.18231e+07	3.54453e+07	6.25071e+06	6.33347e+06
Com_1548_neg	3-Dehydroshikimic acid	--	C7 H8 O5	172.037	4.537	171.03	--	--	HMDB0304122	--	Organic oxygen compounds	Organooxygen compounds	Carbonyl compounds	--	--	--	No results	No results	Full match	Organic oxygen compounds	Organooxygen compounds	Carbonyl compounds	Cyclohexenones	1.058e+08	7.98974e+07	1.57989e+07	3.78852e+08	1.59126e+07	2.22586e+08	1.05377e+09	7.89833e+08	1.11153e+09	6.5325e+08	8.16097e+08	1.13598e+09	9.3163e+08	8.38811e+08	1.09812e+09	2.75347e+08	3.67562e+08	2.59645e+08	2.14587e+07	2.0039e+07	3.12688e+08	4.52211e+08	1.98594e+08	4.32696e+07	3.19899e+08	3.96087e+08
Com_9771_neg	1,11-Undecanedicarboxylic acid	--	C13 H24 O4	244.167	6.792	243.16	--	--	HMDB0002327	--	Lipids and lipid-like molecules	Fatty Acyls	Fatty acids and conjugates	--	--	--	No results	No results	Full match	Lipids and lipid-like molecules	Fatty Acyls	Fatty acids and conjugates	Medium-chain fatty acids	1.35265e+07	1.24401e+07	1.66127e+07	1.32025e+07	1.95753e+07	0	1.18684e+07	9.35856e+06	9.61885e+06	1.56113e+07	1.25551e+07	1.21475e+07	1.23913e+07	1.14452e+07	1.26743e+07	2.01671e+07	2.59937e+07	2.59627e+07	2.29115e+07	1.95514e+07	0	9.83695e+06	1.84638e+07	1.68117e+07	1.1924e+07	1.06777e+07
Com_6043_neg	Maltitol	--	C12 H24 O11	344.13	2.4	343.123	--	--	HMDB0002928	--	Lipids and lipid-like molecules	Fatty Acyls	Fatty acyl glycosides	--	--	--	No results	No results	Full match	Lipids and lipid-like molecules	Fatty Acyls	Fatty acyl glycosides	Fatty acyl glycosides of mono- and disaccharides	5.85825e+08	2.86655e+08	4.72875e+08	4.16064e+08	1.15131e+07	1.64673e+07	5.03626e+08	3.85159e+08	3.87992e+08	3.92188e+08	4.77235e+08	4.43101e+08	3.92712e+08	4.89352e+08	4.34498e+08	8.66025e+07	1.27824e+08	9.51451e+07	1.45674e+07	1.65933e+07	2.79386e+07	2.62577e+08	1.80466e+08	3.7072e+07	2.7068e+07	9.72687e+06
Com_17655_neg	Norisoboldine	--	C18 H19 N O4	313.132	6.356	312.125	--	--	HMDB0033357	--	Alkaloids and derivatives	Aporphines	-	--	--	--	No results	No results	Full match	Alkaloids and derivatives	Aporphines	Not available	Aporphines	0	0	0	0	0	0	0	0	0	0	0	0	0	0	0	0	0	0	0	0	0	0	1.13881e+07	0	0	0
Com_5250_neg	Eriocitrin	Eriocitrin; Eriodictyol 7-O-rutinoside	C27 H32 O15	596.165	5.403	595.158	cpd:C09732	--	HMDB0005811	LMPK12140366	Benzenoids	Naphthalenes	Phenylnaphthalenes	Polyketides [PK]	Flavonoids [PK12]	Flavanones [PK1214]	Invalid mass	No results	No results	Phenylpropanoids and polyketides	Flavonoids	Flavonoid glycosides	Flavonoid-7-O-glycosides	1.72464e+07	3.20323e+07	5.24906e+07	1.46378e+07	1.25377e+07	0	3.21693e+06	6.52667e+06	0	0	6.49939e+06	0	5.77477e+06	5.06738e+06	3.29807e+06	4.79754e+06	3.61168e+06	5.87082e+06	1.45849e+07	2.05146e+07	0	0	0	1.45748e+07	0	0
Com_21110_neg	Atractylenolide I	Atractylenolide I	C15 H18 O2	230.131	7.647	229.123	cpd:C17885	--	HMDB0248706	--	Organoheterocyclic compounds	Naphthofurans	-	--	--	--	No results	No results	Full match	Lipids and lipid-like molecules	Prenol lipids	Terpene lactones	Eudesmanolides, secoeudesmanolides, and derivatives	0	1.53333e+07	5.93066e+06	1.93762e+07	0	0	0	0	0	0	0	0	3.39852e+06	2.36247e+06	3.06771e+06	3.12314e+06	0	2.8109e+06	0	0	0	0	0	0	0	0
Com_8359_neg	Tanshinone I	--	C18 H12 O3	276.078	4.953	275.07	--	--	HMDB0258714	--	Lipids and lipid-like molecules	Prenol lipids	Diterpenoids	--	--	--	No results	No results	Full match	Lipids and lipid-like molecules	Prenol lipids	Diterpenoids	Tanshinones, isotanshinones, and derivatives	0	0	0	0	0	8.715e+07	1.51458e+07	1.10298e+07	1.79803e+07	1.87236e+07	1.74446e+07	3.38881e+07	1.35421e+07	1.67558e+07	1.74946e+07	0	0	0	0	0	0	0	0	0	0	0
Com_6105_neg	Artemisinin	Qing Hau Sau; Artemisinin	C15 H22 O5	282.147	5.559	281.139	cpd:C09538	--	--	--	--	--	--	--	--	--	No results	No results	Full match	Lipids and lipid-like molecules	Prenol lipids	Terpene lactones	Terpene lactones	0	0	0	0	0	0	0	0	0	0	0	0	0	0	0	0	0	0	0	0	0	1.11482e+07	1.31941e+07	0	4.9092e+06	0
Com_39800_neg	Sec-O-Glucosylhamaudol	sec-o-Glucosylhamaudol	C21 H26 O10	438.153	6.306	437.146	cpd:C17484	--	HMDB0258199	--	Organoheterocyclic compounds	Benzopyrans	1-benzopyrans	--	--	--	No results	No results	Full match	Organoheterocyclic compounds	Benzopyrans	1-benzopyrans	Pyranochromenes	0	0	0	0	0	0	6.81567e+06	8.07766e+06	7.72333e+06	6.46722e+06	6.17917e+06	6.71903e+06	7.82892e+06	7.45587e+06	8.58454e+06	1.24682e+07	1.03468e+07	1.19185e+07	0	0	0	0	0	0	1.39417e+07	1.68671e+07
Com_5798_neg	Olaquindox	--	C12 H13 N3 O4	263.09	5.185	571.178	--	--	HMDB0255930	--	Organoheterocyclic compounds	Diazanaphthalenes	Benzodiazines	--	--	--	No results	No results	Full match	Organoheterocyclic compounds	Diazanaphthalenes	Benzodiazines	Quinoxalines	2.29377e+07	4.70914e+07	3.26154e+07	1.7812e+07	1.78175e+08	1.08378e+07	0	0	0	9.3647e+06	0	0	0	2.42779e+06	2.75755e+06	2.52244e+06	2.83811e+06	2.44489e+06	1.74532e+08	2.0432e+08	1.65573e+07	1.9289e+07	3.6564e+07	1.65768e+08	4.78117e+07	4.29187e+07
Com_3332_neg	Poncirin	Poncirin; Isosakuranetin 7-O-neohesperidoside	C28 H34 O14	594.194	5.604	593.187	cpd:C09830	--	HMDB0037487	LMPK12140333	Phenylpropanoids and polyketides	Flavonoids	Flavonoid glycosides	Polyketides [PK]	Flavonoids [PK12]	Flavanones [PK1214]	No results	Full match	Full match	Phenylpropanoids and polyketides	Flavonoids	Flavonoid glycosides	Flavonoid-7-O-glycosides	0	0	0	0	0	0	7.01437e+06	0	0	0	0	0	0	0	0	0	0	0	0	0	0	0	0	0	0	0
Com_16249_neg	Baohuoside I	--	C27 H30 O10	514.185	7.995	513.178	--	--	HMDB0248860	--	Phenylpropanoids and polyketides	Flavonoids	Flavonoid glycosides	--	--	--	No results	No results	Full match	Phenylpropanoids and polyketides	Flavonoids	Flavonoid glycosides	Flavonoid-3-O-glycosides	0	0	0	0	0	0	0	0	0	0	0	0	0	0	0	0	0	0	0	0	0	0	0	0	9.77511e+06	1.19651e+07
Com_30689_neg	Linarin	--	C28 H32 O14	592.181	6.193	637.18	--	--	HMDB0254097	LMPK12110449	Organic oxygen compounds	Organooxygen compounds	Ethers	Polyketides [PK]	Flavonoids [PK12]	Flavones and Flavonols [PK1211]	No results	No results	Full match	Phenylpropanoids and polyketides	Flavonoids	Flavonoid glycosides	Flavonoid-7-O-glycosides	0	0	0	0	0	0	7.58191e+06	5.25602e+06	0	0	0	0	3.33026e+06	4.04498e+06	4.26787e+06	8.88436e+06	5.52379e+06	9.83319e+06	0	0	0	0	0	0	0	0
Com_13331_neg	Ginkgolide B	Ginkgolide B	C20 H24 O10	424.137	5.764	423.129	cpd:C07602	--	HMDB0036861	LMPR0104540002	Lipids and lipid-like molecules	Prenol lipids	Terpene lactones	Prenol Lipids [PR]	Isoprenoids [PR01]	C20 isoprenoids (diterpenes) [PR0104]	No results	No results	Full match	Lipids and lipid-like molecules	Prenol lipids	Terpene lactones	Ginkgolides and bilobalides	0	0	0	0	0	0	0	0	0	0	0	0	0	0	2.10137e+06	3.79013e+06	3.62189e+06	4.55685e+06	0	0	0	0	0	0	1.80021e+07	1.69865e+07
Com_20098_neg	Bergapten	Bergapten; 5-Methoxypsoralen; O-Methylbergaptol; 5-Methoxyfuranocoumarin	C12 H8 O4	216.042	6.074	215.035	cpd:C01557	map01110 Biosynthesis of secondary metabolites	HMDB0030637	--	Phenylpropanoids and polyketides	Coumarins and derivatives	Furanocoumarins	--	--	--	No results	No results	Full match	Phenylpropanoids and polyketides	Coumarins and derivatives	Furanocoumarins	5-methoxypsoralens	9.43334e+06	1.22096e+07	5.19001e+06	5.78743e+07	0	0	0	5.34949e+06	0	0	0	0	0	2.99662e+06	2.07514e+06	5.84489e+06	9.43824e+06	1.86698e+07	0	0	0	0	0	0	0	0
Com_714_neg	D-Glucuronic acid	D-Glucuronic acid	C6 H10 O7	194.043	1.353	193.035	cpd:C16245	--	HMDB0000127	--	Organic oxygen compounds	Organooxygen compounds	Carbohydrates and carbohydrate conjugates	--	--	--	No results	No results	Full match	Nucleosides, nucleotides, and analogues	Pyrimidine nucleotides	Pyrimidine nucleotide sugars	Pyrimidine nucleotide sugars	2.80283e+08	1.76228e+08	6.14108e+08	5.32014e+08	0	1.36623e+08	3.53757e+08	3.7655e+08	2.52515e+08	2.43971e+08	4.08354e+08	2.92626e+08	4.21497e+08	2.78658e+08	3.72762e+08	5.62883e+07	5.86748e+07	6.47602e+07	4.35274e+07	7.41682e+07	1.45603e+08	2.36561e+08	1.04442e+08	3.35149e+07	5.39435e+07	3.98682e+07
Com_47711_neg	Trehalose 6-phosphate	alpha,alpha'-Trehalose 6-phosphate; Trehalose 6-phosphate	C12 H23 O14 P	422.082	1.693	421.075	cpd:C00689	map00500 Starch and sucrose metabolism;map01100 Metabolic pathways	HMDB0001124	--	Organic oxygen compounds	Organooxygen compounds	Carbohydrates and carbohydrate conjugates	--	--	--	No results	No results	Full match	Lipids and lipid-like molecules	Saccharolipids	Not available	Saccharolipids	2.00462e+06	649612	1.26013e+06	3.05655e+06	478215	257886	3.01682e+06	2.90025e+06	2.53015e+06	1.28207e+06	3.96745e+06	2.45045e+06	2.72603e+06	4.0401e+06	2.79515e+06	994080	1.30594e+06	991584	379393	494132	378706	830690	378233	401774	235428	242998
Com_13575_neg	Polydatin	Piceid; Polydatin; 3,4,5-Trihydroxystilbene-3-beta-monoglucoside	C20 H22 O8	390.132	6.337	389.125	cpd:C10275	--	HMDB0030564	LMPK13090012	Phenylpropanoids and polyketides	Stilbenes	Stilbene glycosides	Polyketides [PK]	Aromatic polyketides [PK13]	Diphenyl ethers, biphenyls, dibenzyls and stilbenes [PK1309]	No results	No results	Full match	Phenylpropanoids and polyketides	Stilbenes	Stilbene glycosides	Stilbene glycosides	0	0	0	0	0	0	0	0	0	0	0	0	0	0	2.42268e+06	5.44672e+06	5.22611e+06	4.81454e+06	2.14249e+07	0	0	0	0	2.73458e+07	7.57067e+07	7.22029e+07
Com_9300_neg	Linderane	Linderane	C15 H16 O4	260.105	7.141	259.097	cpd:C09495	--	--	--	--	--	--	--	--	--	No results	No results	Full match	Organoheterocyclic compounds	Dioxanes	1,4-dioxanes	1,4-dioxanes	0	0	0	0	0	0	0	0	0	0	0	0	0	0	0	0	0	0	0	0	0	0	0	0	2.58267e+07	2.58546e+07
Com_51537_neg	Ixoside	--	C16 H20 O11	388.101	4.307	387.094	--	--	--	LMPR0102070040	--	--	--	Prenol Lipids [PR]	Isoprenoids [PR01]	C10 isoprenoids (monoterpenes) [PR0102]	No results	No results	Full match	Lipids and lipid-like molecules	Prenol lipids	Terpene glycosides	Iridoid O-glycosides	0	0	0	0	0	0	0	0	0	0	0	0	0	0	0	1.02895e+07	6.29148e+06	8.80006e+06	0	0	0	0	0	0	0	0
Com_567_neg	Hastatoside	--	C17 H24 O11	404.132	5.559	403.125	--	--	HMDB0301945	--	Lipids and lipid-like molecules	Prenol lipids	Terpene glycosides	--	--	--	No results	No results	Full match	Lipids and lipid-like molecules	Prenol lipids	Terpene glycosides	Iridoid O-glycosides	2.63989e+07	1.6925e+07	1.82909e+06	9.82424e+07	0	1.21176e+08	1.2053e+08	8.07247e+07	1.00526e+08	1.49408e+08	1.60284e+08	1.11008e+08	1.4734e+08	1.43327e+08	1.45764e+08	3.57191e+07	7.65169e+07	7.48643e+06	0	0	1.8439e+08	1.8475e+08	4.06381e+07	1.06178e+07	1.11319e+08	8.03616e+07
Com_1162_neg	Stevioside	Stevioside	C38 H60 O18	804.378	6.435	803.37	cpd:C09189	map01110 Biosynthesis of secondary metabolites	HMDB0034945	LMPR01040119	Lipids and lipid-like molecules	Prenol lipids	Terpene glycosides	Prenol Lipids [PR]	Isoprenoids [PR01]	C20 isoprenoids (diterpenes) [PR0104]	No results	No results	Full match	Lipids and lipid-like molecules	Prenol lipids	Terpene glycosides	Steviol glycosides	0	0	0	1.98703e+07	0	0	5.24059e+06	3.04155e+07	1.65408e+07	0	6.15791e+06	6.63033e+06	2.85797e+07	1.50651e+07	1.71633e+07	1.11365e+08	1.22697e+08	2.96641e+08	0	0	0	0	0	0	0	0
Com_34028_neg	N-Feruloylserotonin	--	C20 H20 N2 O4	352.142	6.09	351.134	--	--	HMDB0032759	--	Organoheterocyclic compounds	Indoles and derivatives	Tryptamines and derivatives	--	--	--	No results	No results	Full match	Organoheterocyclic compounds	Indoles and derivatives	Tryptamines and derivatives	N-acylserotonins	0	0	0	0	0	0	0	0	0	0	0	0	0	0	0	0	0	0	0	0	0	0	0	0	0	0
Com_2817_neg	Hordatine B	Hordatine B	C29 H40 N8 O5	580.314	6.024	579.305	cpd:C08308	--	HMDB0030459	--	Phenylpropanoids and polyketides	2-arylbenzofuran flavonoids	-	--	--	--	No results	No results	Full match	Phenylpropanoids and polyketides	2-arylbenzofuran flavonoids	Not available	2-arylbenzofuran flavonoids	8.58005e+06	9.17525e+06	9.18974e+06	0	0	0	1.16964e+07	9.93223e+06	1.25811e+07	9.29464e+06	8.7889e+06	1.1218e+07	1.10666e+07	9.36355e+06	1.317e+07	1.59218e+07	1.68674e+07	1.58066e+07	0	0	0	0	0	0	1.49287e+07	1.66937e+07
Com_10048_neg	Sequoyitol	5-O-Methyl-myo-inositol; 1D-5-O-Methyl-myo-inositol; Sequoyitol	C7 H14 O6	194.079	1.855	193.072	cpd:C03365	--	HMDB0031449	--	Organic oxygen compounds	Organooxygen compounds	Alcohols and polyols	--	--	--	No results	No results	Full match	Organic oxygen compounds	Organooxygen compounds	Alcohols and polyols	Cyclohexanols	6.59014e+07	1.18915e+08	9.00621e+07	5.77372e+07	7.45405e+07	3.05683e+07	3.94061e+07	4.19865e+07	4.00876e+07	5.17049e+07	4.14903e+07	3.76055e+07	4.51888e+07	2.62343e+07	4.87663e+07	5.56431e+07	6.37619e+07	6.08676e+07	1.4431e+08	1.24927e+08	6.20811e+07	6.04358e+07	6.94826e+07	9.58957e+07	4.01108e+07	3.57213e+07
Com_1597_neg	N-Acetyl-Asp-Glu	N-Acetylaspartylglutamate; NAAG; Isospaglumic acid; N-Acetyl-L-aspartyl-L-glutamate	C11 H16 N2 O8	304.09	1.494	607.173	cpd:C12270	map00250 Alanine, aspartate and glutamate metabolism;map01100 Metabolic pathways	--	--	--	--	--	--	--	--	No results	No results	Full match	Organic acids and derivatives	Carboxylic acids and derivatives	Amino acids, peptides, and analogues	Dipeptides	7.94877e+07	1.6509e+08	1.9949e+08	6.5745e+07	7.65663e+07	1.89766e+07	7.63902e+07	4.09639e+07	3.18175e+07	9.91303e+07	3.62491e+07	4.08382e+07	6.75025e+07	2.25257e+07	7.21431e+07	7.67307e+07	1.00528e+08	1.01747e+08	5.85944e+07	6.64063e+07	2.96688e+07	6.45701e+07	4.3503e+07	6.5362e+07	9.01926e+06	2.2073e+07
Com_3427_neg	N6-Succinyl Adenosine	--	C14 H17 N5 O8	383.108	5.107	382.1	--	--	HMDB0255303	--	Organic acids and derivatives	Carboxylic acids and derivatives	Dicarboxylic acids and derivatives	--	--	--	No results	No results	Full match	Nucleosides, nucleotides, and analogues	Purine nucleosides	Not available	Purine nucleosides	2.44881e+07	2.11071e+07	2.06989e+07	1.8158e+07	2.81825e+07	0	2.63851e+07	2.09021e+07	2.09891e+07	1.99782e+07	2.09877e+07	2.31209e+07	2.3068e+07	2.17484e+07	2.56898e+07	1.57881e+07	1.68677e+07	1.46894e+07	2.10111e+07	2.68587e+07	1.57271e+07	3.65682e+07	7.35441e+07	1.91388e+07	8.59906e+06	7.39618e+06
Com_2806_neg	Aleuritic Acid	--	C16 H32 O5	304.225	6.618	303.218	--	--	--	LMFA01050101	--	--	--	Fatty Acyls [FA]	Fatty Acids and Conjugates [FA01]	Hydroxy fatty acids [FA0105]	No results	No results	Full match	Lipids and lipid-like molecules	Fatty Acyls	Fatty acids and conjugates	Long-chain fatty acids	1.02044e+07	1.46154e+07	1.33872e+07	0	1.1962e+07	0	4.16928e+06	3.39685e+06	0	6.29662e+06	0	0	4.24941e+06	3.12234e+06	3.27716e+06	8.8127e+06	8.43537e+06	1.23542e+07	0	1.37952e+07	0	0	0	0	0	0
Com_37583_neg	Isatin	Isatin; 1H-Indole-2,3-dione	C8 H5 N O2	147.032	5.168	146.025	cpd:C11129	--	HMDB0061933	--	Organoheterocyclic compounds	Indoles and derivatives	Indolines	--	--	--	No results	No results	Full match	Organoheterocyclic compounds	Indoles and derivatives	Indolines	Indolines	0	0	0	0	0	0	0	0	0	0	0	0	0	2.46635e+06	0	0	0	0	0	0	0	0	0	0	0	0
Com_14539_neg	Forsythoside B	--	C34 H44 O19	756.246	7.149	755.239	--	--	HMDB0252461	--	Organic oxygen compounds	Organooxygen compounds	Carbohydrates and carbohydrate conjugates	--	--	--	No results	No results	Full match	Organic oxygen compounds	Organooxygen compounds	Carbohydrates and carbohydrate conjugates	Oligosaccharides	0	0	0	0	0	0	0	0	0	0	0	0	0	2.47543e+06	2.96159e+06	0	0	0	0	0	0	0	0	0	0	0
Com_294_neg	D-Glucarate	D-Glucarate; D-Glucaric acid; L-Gularic acid; D-Saccharic acid; D-Glucosaccharic acid; Glucaric acid; Glucarate	C6 H10 O8	210.037	1.487	209.03	cpd:C00818	map00053 Ascorbate and aldarate metabolism;map01100 Metabolic pathways	HMDB0000663	--	Organic oxygen compounds	Organooxygen compounds	Carbohydrates and carbohydrate conjugates	--	--	--	No results	No results	Full match	Organic oxygen compounds	Organooxygen compounds	Carbohydrates and carbohydrate conjugates	Glucuronic acid derivatives	1.70249e+07	1.50695e+07	2.24128e+07	1.63805e+07	0	0	1.44306e+07	1.06574e+07	8.97079e+06	1.48208e+07	1.35078e+07	1.18285e+07	8.26782e+06	1.00275e+07	9.00447e+06	2.4498e+06	4.5518e+06	3.34581e+06	0	0	0	8.60259e+06	0	0	0	0
Com_6977_neg	Apo-13-zeaxanthinone	--	C18 H26 O2	274.193	6.679	255.175	--	--	HMDB0302026	--	Lipids and lipid-like molecules	Prenol lipids	Sesquiterpenoids	--	--	--	No results	No results	Full match	Lipids and lipid-like molecules	Prenol lipids	Sesquiterpenoids	Sesquiterpenoids	0	0	0	1.4258e+07	0	1.55668e+07	3.3906e+07	9.80347e+06	4.27644e+07	2.16026e+07	3.53171e+07	4.14974e+07	3.4274e+07	3.18837e+07	2.53331e+07	9.16142e+06	9.15921e+06	1.18207e+07	0	0	1.65685e+07	1.46007e+07	0	0	0	0
Com_18053_neg	albiflorin	Albiflorin	C23 H28 O11	526.169	6.024	525.162	cpd:C17457	--	HMDB0248116	--	Lipids and lipid-like molecules	Prenol lipids	Terpene glycosides	--	--	--	Invalid mass	No results	No results	Lipids and lipid-like molecules	Prenol lipids	Terpene glycosides	Terpene glycosides	0	0	0	0	0	0	4.80181e+06	0	4.01608e+06	6.94016e+06	1.09565e+07	0	3.56062e+06	3.24637e+06	3.42729e+06	0	0	0	0	0	0	0	0	0	0	0
Com_1354_neg	Shikimic Acid	Shikimate; Shikimic acid; 3,4,5-Trihydroxy-1-cyclohexenecarboxylic acid	C7 H10 O5	174.053	5.097	173.046	cpd:C00493	map00400 Phenylalanine, tyrosine and tryptophan biosynthesis;map01100 Metabolic pathways;map01110 Biosynthesis of secondary metabolites;map01230 Biosynthesis of amino acids	HMDB0003070	--	Organic oxygen compounds	Organooxygen compounds	Alcohols and polyols	--	--	--	No results	No results	Full match	Organic oxygen compounds	Organooxygen compounds	Alcohols and polyols	Shikimic acids and derivatves	2.69505e+07	3.16291e+07	2.86015e+07	2.27315e+07	4.26956e+07	1.05542e+07	2.2455e+07	1.80451e+07	2.04081e+07	2.19003e+07	2.07149e+07	2.39181e+07	2.20159e+07	2.07727e+07	1.95471e+07	1.09742e+07	1.59482e+07	1.53394e+07	3.5375e+07	4.21133e+07	1.69856e+07	1.86889e+07	2.41329e+07	3.23374e+07	1.77447e+07	1.84856e+07
Com_6241_neg	Monotropein	Monotropein	C16 H22 O11	390.116	5.359	389.109	cpd:C09788	--	HMDB0035608	LMPR0102070012	Lipids and lipid-like molecules	Prenol lipids	Terpene glycosides	Prenol Lipids [PR]	Isoprenoids [PR01]	C10 isoprenoids (monoterpenes) [PR0102]	No results	No results	Full match	Lipids and lipid-like molecules	Prenol lipids	Terpene glycosides	Iridoid O-glycosides	0	0	0	0	0	0	9.38012e+06	8.28906e+06	8.29069e+06	0	7.6835e+06	8.69254e+06	7.13529e+06	5.88676e+06	7.24751e+06	7.2877e+06	6.75507e+06	6.24756e+06	0	0	0	0	0	0	0	4.36606e+06
Com_7795_neg	2-Hydroxy-2-methylbutanoic acid	--	C5 H10 O3	118.063	5.619	117.056	--	--	HMDB0001987	--	Lipids and lipid-like molecules	Fatty Acyls	Fatty acids and conjugates	--	--	--	No results	No results	Full match	Lipids and lipid-like molecules	Fatty Acyls	Fatty acids and conjugates	Hydroxy fatty acids	7.84566e+06	1.03065e+07	8.67037e+06	0	0	0	4.43433e+06	5.19011e+06	3.79335e+06	0	0	0	5.29522e+06	5.92656e+06	4.71296e+06	1.16372e+07	1.47772e+07	1.34498e+07	0	0	0	0	0	0	0	0
Com_166_neg	Methylenesuccinic acid	Itaconate; Itaconic acid; Methylenesuccinic acid	C5 H6 O4	130.027	5.64	129.019	cpd:C00490	map00660 C5-Branched dibasic acid metabolism	HMDB0002092	LMFA01170063	Lipids and lipid-like molecules	Fatty Acyls	Fatty acids and conjugates	Fatty Acyls [FA]	Fatty Acids and Conjugates [FA01]	Dicarboxylic acids [FA0117]	No results	No results	Full match	Lipids and lipid-like molecules	Fatty Acyls	Fatty acids and conjugates	Branched fatty acids	6.353e+07	4.79162e+07	5.67481e+07	9.13214e+07	4.76051e+07	1.83698e+07	7.50671e+07	7.65033e+07	3.59544e+07	6.72971e+07	7.73525e+07	8.15536e+07	1.04182e+08	8.56508e+07	7.4553e+07	2.10481e+08	1.08621e+08	1.87173e+08	2.20122e+07	2.57956e+07	3.57596e+07	2.64406e+07	2.35274e+07	4.59207e+07	1.51389e+07	1.07377e+07
Com_65654_neg	L-Cystine	L-Cystine; L-Dicysteine; L-alpha-Diamino-beta-dithiolactic acid	C6 H12 N2 O4 S2	240.028	1.264	239.021	cpd:C00491	map00270 Cysteine and methionine metabolism;map02010 ABC transporters	HMDB0000192	--	Organic acids and derivatives	Carboxylic acids and derivatives	Amino acids, peptides, and analogues	--	--	--	Invalid mass	No results	No results	Organic acids and derivatives	Carboxylic acids and derivatives	Amino acids, peptides, and analogues	L-cysteine-S-conjugates	0	0	0	0	0	0	0	0	0	0	0	0	0	0	0	0	0	0	0	0	0	0	0	0	0	0
Com_28738_neg	6-Paradol	6-Paradol; 3-Decanone, 1-(4-hydroxy-3-methoxyphenyl)-	C17 H26 O3	278.189	7.87	259.171	cpd:C10482	--	HMDB0030801	--	Benzenoids	Phenols	Methoxyphenols	--	--	--	No results	No results	Full match	Benzenoids	Phenols	Methoxyphenols	Paradols	0	0	0	0	0	0	0	0	0	0	0	0	0	0	0	0	0	0	0	0	0	0	0	0	9.28899e+06	1.15875e+07
Com_660_neg	Fumaric Acid	Fumarate; Fumaric acid; trans-Butenedioic acid	C4 H4 O4	116.011	1.569	115.004	cpd:C00122	map00020 Citrate cycle (TCA cycle);map00190 Oxidative phosphorylation;map00220 Arginine biosynthesis;map00250 Alanine, aspartate and glutamate metabolism;map00350 Tyrosine metabolism;map00360 Phenylalanine metabolism;map00620 Pyruvate metabolism;map00650 Butanoate metabolism;map00760 Nicotinate and nicotinamide metabolism;map01100 Metabolic pathways	HMDB0000134	--	Organic acids and derivatives	Carboxylic acids and derivatives	Dicarboxylic acids and derivatives	--	--	--	No results	No results	Full match	Organic acids and derivatives	Carboxylic acids and derivatives	Dicarboxylic acids and derivatives	Dicarboxylic acids and derivatives	2.21855e+09	1.68715e+09	1.9765e+09	1.75505e+09	1.31854e+09	1.07143e+09	2.26902e+09	2.20255e+09	2.27704e+09	2.04292e+09	2.30329e+09	2.23626e+09	2.14871e+09	2.13002e+09	2.26428e+09	1.61219e+09	1.99237e+09	1.84175e+09	1.00807e+09	1.14825e+09	1.51851e+09	1.51238e+09	1.18869e+09	1.04931e+09	1.05972e+09	9.72276e+08
Com_35361_neg	Pyrrole-2-carboxylic acid	--	C5 H5 N O2	111.032	4.917	110.025	--	--	HMDB0004230	--	Organoheterocyclic compounds	Pyrroles	Pyrrole carboxylic acids and derivatives	--	--	--	No results	No results	Full match	Organoheterocyclic compounds	Pyrroles	Pyrrole carboxylic acids and derivatives	Pyrrole 2-carboxylic acids	0	0	0	0	0	0	3.08176e+06	3.94425e+06	3.77359e+06	0	0	0	3.75689e+06	0	4.12034e+06	0	0	0	0	0	0	0	0	0	0	0
Com_30062_neg	Alantolactone	Alantolactone	C15 H20 O2	232.146	5.896	231.139	cpd:C09289	--	HMDB0035906	LMPR0103190013	Lipids and lipid-like molecules	Prenol lipids	Terpene lactones	Prenol Lipids [PR]	Isoprenoids [PR01]	C15 isoprenoids (sesquiterpenes) [PR0103]	No results	No results	Full match	Lipids and lipid-like molecules	Prenol lipids	Terpene lactones	Eudesmanolides, secoeudesmanolides, and derivatives	0	0	0	0	0	0	0	0	0	0	0	0	0	2.32866e+06	2.48428e+06	4.90668e+06	6.13721e+06	5.97685e+06	0	0	0	0	0	0	0	0
Com_1052_neg	Eleutheroside B	Syringin; Eleutheroside B	C17 H24 O9	372.142	5.295	417.141	cpd:C01533	map00940 Phenylpropanoid biosynthesis	--	--	--	--	--	--	--	--	No results	No results	Full match	Organic oxygen compounds	Organooxygen compounds	Carbohydrates and carbohydrate conjugates	Phenolic glycosides	1.87925e+08	2.01613e+08	2.51998e+08	1.44281e+08	6.461e+07	1.83997e+07	6.54306e+07	1.08919e+08	6.33759e+07	1.00287e+08	9.73691e+07	5.90143e+07	1.00565e+08	7.85169e+07	8.33316e+07	2.89671e+08	2.98318e+08	3.09184e+08	5.10409e+07	6.14701e+07	0	4.4538e+07	3.22163e+07	6.10568e+07	1.51823e+07	9.67313e+06
Com_11246_neg	3-Hydroxykynurenine	3-Hydroxykynurenine; 3-Hydroxy-DL-kynurenine	C10 H12 N2 O4	224.079	5.115	223.072	cpd:C02794	--	HMDB0000732	--	Organic oxygen compounds	Organooxygen compounds	Carbonyl compounds	--	--	--	No results	No results	Full match	Organic oxygen compounds	Organooxygen compounds	Carbonyl compounds	Alkyl-phenylketones	0	0	0	0	0	0	6.61955e+06	4.61196e+06	4.22691e+06	0	0	0	5.36482e+06	4.22118e+06	4.2243e+06	0	0	0	0	0	0	0	0	0	0	0
Com_62909_neg	Wedelolactone	Wedelolactone	C16 H10 O7	314.043	6.648	313.036	cpd:C10541	--	HMDB0259891	LMPK12090046	Phenylpropanoids and polyketides	Isoflavonoids	Coumestans	Polyketides [PK]	Flavonoids [PK12]	Coumestan flavonoids [PK1209]	No results	Full match	Full match	Phenylpropanoids and polyketides	Isoflavonoids	Coumestans	Coumestans	0	0	0	0	0	0	0	0	0	0	0	0	0	0	0	0	0	0	0	0	0	0	0	0	0	0
Com_61186_neg	Vitamin B2	Riboflavin; Lactoflavin; 7,8-Dimethyl-10-ribitylisoalloxazine; Vitamin B2	C17 H20 N4 O6	376.138	5.828	357.12	cpd:C00255	map00740 Riboflavin metabolism;map01100 Metabolic pathways;map01110 Biosynthesis of secondary metabolites	HMDB0000244	--	Organoheterocyclic compounds	Pteridines and derivatives	Alloxazines and isoalloxazines	--	--	--	No results	No results	Full match	Organoheterocyclic compounds	Pteridines and derivatives	Alloxazines and isoalloxazines	Flavins	0	0	0	0	0	0	2.2839e+07	2.88101e+07	1.32056e+07	0	1.0567e+07	1.01789e+07	4.17207e+07	3.20142e+07	1.23604e+07	1.267e+08	6.42995e+07	9.46971e+07	0	0	0	0	0	0	0	0
Com_7010_neg	2'-Deoxyinosine	Deoxyinosine	C10 H12 N4 O4	252.084	2.024	251.077	cpd:C05512	map00230 Purine metabolism;map01100 Metabolic pathways	HMDB0000071	--	Nucleosides, nucleotides, and analogues	Purine nucleosides	Purine 2'-deoxyribonucleosides	--	--	--	Invalid mass	No results	No results	Nucleosides, nucleotides, and analogues	Purine nucleosides	Purine 2'-deoxyribonucleosides	Purine 2'-deoxyribonucleosides	3.36918e+07	2.67625e+07	2.54517e+07	4.55068e+07	1.86621e+07	1.03911e+08	1.19719e+08	1.00842e+08	1.22228e+08	9.42018e+07	9.33089e+07	1.29723e+08	9.73444e+07	9.77341e+07	1.22146e+08	6.15073e+07	6.21724e+07	4.95729e+07	1.9117e+07	2.07217e+07	1.00757e+08	9.16707e+07	7.99537e+07	2.07831e+07	8.62317e+07	9.88656e+07
Com_31615_neg	Madecassoside	--	C48 H78 O20	974.508	6.697	973.501	--	--	HMDB0040122	--	Lipids and lipid-like molecules	Prenol lipids	Terpene glycosides	--	--	--	No results	No results	Full match	Lipids and lipid-like molecules	Prenol lipids	Terpene glycosides	Triterpene saponins	0	0	0	0	0	0	0	0	0	0	0	0	0	0	0	6.09681e+06	0	4.46052e+06	0	0	0	0	0	0	0	0
Com_11971_neg	2-Hydroxybutyric acid	2-Hydroxybutanoic acid; 2-Hydroxybutyrate; 2-Hydroxybutyric acid	C4 H8 O3	104.047	2.313	103.04	cpd:C05984	map00640 Propanoate metabolism	HMDB0000008	--	Organic acids and derivatives	Hydroxy acids and derivatives	Alpha hydroxy acids and derivatives	--	--	--	No results	No results	Full match	Organic acids and derivatives	Hydroxy acids and derivatives	Beta hydroxy acids and derivatives	Beta hydroxy acids and derivatives	6.85644e+07	9.91322e+07	6.76522e+07	5.29161e+07	1.06898e+08	2.24283e+07	3.96319e+07	3.53139e+07	3.23544e+07	4.56307e+07	4.09619e+07	3.48816e+07	3.68729e+07	3.55462e+07	3.67078e+07	3.54561e+07	3.70945e+07	3.57622e+07	1.11393e+08	1.01497e+08	1.82127e+07	5.36585e+07	7.72097e+07	8.74252e+07	2.18419e+07	1.97741e+07
Com_68852_neg	Guanosine 3',5'-Cyclic Monophosphate	3',5'-Cyclic GMP; Guanosine 3',5'-cyclic monophosphate; Guanosine 3',5'-cyclic phosphate; Cyclic GMP; cGMP	C10 H12 N5 O7 P	345.047	2.368	344.04	cpd:C00942	map00230 Purine metabolism	HMDB0001314	--	Nucleosides, nucleotides, and analogues	Purine nucleotides	Cyclic purine nucleotides	--	--	--	No results	No results	Full match	Nucleosides, nucleotides, and analogues	Purine nucleotides	Cyclic purine nucleotides	3',5'-cyclic purine nucleotides	0	0	0	0	0	0	0	0	0	0	0	0	0	0	0	0	0	0	0	0	0	0	0	0	0	0
Com_21023_neg	Ingenol	Ingenol	C20 H28 O5	348.194	7.811	347.187	cpd:C09112	--	HMDB0253484	--	Lipids and lipid-like molecules	Prenol lipids	Diterpenoids	--	--	--	No results	No results	Full match	Lipids and lipid-like molecules	Prenol lipids	Diterpenoids	Tigliane and ingenane diterpenoids	0	0	0	0	0	0	0	0	0	0	0	0	0	0	0	0	0	0	0	0	0	0	0	0	7.85765e+06	1.00212e+07
Com_617_neg	Methylmalonate	Methylmalonate; Methylmalonic acid	C4 H6 O4	118.027	2.521	117.019	cpd:C02170	map00240 Pyrimidine metabolism;map00280 Valine, leucine and isoleucine degradation;map00640 Propanoate metabolism	HMDB0000202	--	Organic acids and derivatives	Carboxylic acids and derivatives	Dicarboxylic acids and derivatives	--	--	--	No results	No results	Full match	Organic acids and derivatives	Carboxylic acids and derivatives	Dicarboxylic acids and derivatives	Dicarboxylic acids and derivatives	1.76655e+09	1.50578e+09	1.93079e+09	1.84062e+09	1.43901e+09	7.63456e+08	2.17686e+09	1.99735e+09	1.53237e+09	1.6674e+09	1.64051e+09	1.71799e+09	1.72865e+09	1.57613e+09	1.64716e+09	1.24928e+09	1.53163e+09	1.31212e+09	1.30483e+09	1.40148e+09	8.84831e+08	1.23314e+09	1.2481e+09	1.2147e+09	8.4652e+08	8.12043e+08
Com_67520_neg	Eugenyl acetate	Acetyleugenol	C12 H14 O3	206.094	4.943	205.087	cpd:C14567	--	HMDB0034122	--	Benzenoids	Phenol esters	-	--	--	--	No results	No results	Full match	Benzenoids	Phenol esters	Not available	Phenol esters	0	0	0	0	0	0	0	0	0	0	0	0	0	0	0	0	0	0	0	0	0	0	0	0	0	0
Com_6648_neg	Guanidinoethyl Sulfonate	--	C3 H9 N3 O3 S	167.036	5.555	379.07	--	--	HMDB0003584	--	Organic acids and derivatives	Organic sulfonic acids and derivatives	Organosulfonic acids and derivatives	--	--	--	No results	No results	Full match	Organic acids and derivatives	Organic sulfonic acids and derivatives	Organosulfonic acids and derivatives	Organosulfonic acids	0	0	0	0	0	0	3.50072e+06	9.81578e+06	9.33288e+06	0	5.78248e+06	0	1.08096e+07	8.24121e+06	7.73655e+06	2.29022e+07	1.62441e+07	2.43155e+07	0	0	0	0	0	0	0	0
Com_8374_neg	Glu-Glu	Glutamyl-glutamic acid; L-alpha-Glutamyl-L-glutamic acid; Glu-Glu	C10 H14 N2 O7	274.08	1.555	273.073	cpd:C01425	--	HMDB0028818	--	Organic acids and derivatives	Carboxylic acids and derivatives	Amino acids, peptides, and analogues	--	--	--	No results	No results	Full match	Organic acids and derivatives	Carboxylic acids and derivatives	Amino acids, peptides, and analogues	Dipeptides	0	0	0	0	0	0	3.4214e+06	0	0	0	0	0	0	2.37003e+06	2.13796e+06	0	0	0	0	0	0	0	0	0	0	0
Com_5208_neg	Diethyl phosphate	Diethylphosphoric acid; O,O-Diethylphosphoric acid	C4 H11 O4 P	154.04	3.634	153.032	cpd:C06608	--	HMDB0012209	--	Organic acids and derivatives	Organic phosphoric acids and derivatives	Phosphate esters	--	--	--	No results	No results	Full match	Organic acids and derivatives	Organic phosphoric acids and derivatives	Phosphate esters	Dialkyl phosphates	0	0	0	0	6.34257e+07	1.09821e+07	5.80534e+06	0	0	0	0	0	0	0	0	0	0	0	7.713e+07	8.23157e+07	0	1.31992e+08	2.69432e+08	0	4.09186e+06	0
Com_36427_neg	alpha-Asarone	--	C12 H16 O3	208.11	5.574	189.092	--	--	HMDB0246912	--	Benzenoids	Phenol ethers	Anisoles	--	--	--	No results	No results	Full match	Benzenoids	Phenol ethers	Anisoles	Anisoles	0	0	0	0	0	0	0	0	0	0	0	0	0	0	0	0	0	0	0	0	0	0	0	0	0	0
Com_932_pos	Robinetin	Robinetin; 5-Deoxymyricetin	C15 H10 O7	302.043	5.807	303.05	cpd:C10177	--	--	LMPK12111577	--	--	--	Polyketides [PK]	Flavonoids [PK12]	Flavones and Flavonols [PK1211]	Full match	Full match	Full match	Phenylpropanoids and polyketides	Flavonoids	Flavones	Flavonols	1.94242e+08	5.45275e+07	2.57124e+08	1.498e+08	1.12141e+08	2.43143e+07	2.42498e+07	3.46591e+07	3.17726e+07	5.08725e+07	2.81886e+07	2.05399e+07	3.84196e+07	3.16233e+07	3.55637e+07	6.32099e+07	7.49021e+07	6.40063e+07	2.39797e+08	7.33057e+07	2.1403e+07	3.18866e+07	1.22066e+08	2.57977e+08	7.2574e+08	8.83762e+08
Com_1538_pos	Diosmetin	Diosmetin; Luteolin 4'-methyl ether	C16 H12 O6	300.063	6.206	301.071	cpd:C10038	--	HMDB0029676	LMPK12110824	Phenylpropanoids and polyketides	Flavonoids	O-methylated flavonoids	Polyketides [PK]	Flavonoids [PK12]	Flavones and Flavonols [PK1211]	Full match	Full match	Full match	Phenylpropanoids and polyketides	Flavonoids	O-methylated flavonoids	4'-O-methylated flavonoids	3.16623e+07	3.46766e+07	3.54768e+07	2.80799e+07	5.12829e+07	1.40986e+07	4.67553e+07	6.33261e+07	4.06617e+07	3.17569e+07	3.30153e+07	3.68607e+07	4.47237e+07	3.39646e+07	3.30849e+07	4.8751e+07	2.31266e+07	2.42162e+07	5.79286e+07	5.59785e+07	1.20804e+07	7.69447e+07	1.20854e+08	2.76412e+07	5.45477e+07	6.04805e+07
Com_4329_pos	(±)5(6)-EET	--	C20 H32 O3	320.235	7.004	321.243	--	--	--	--	--	--	--	--	--	--	Full match	Full match	Full match	0	0	0	0	5.91514e+07	7.56033e+07	7.71178e+07	7.17364e+07	8.2319e+07	3.36097e+07	2.80823e+07	4.44851e+07	4.21244e+07	3.65686e+07	3.02997e+07	2.38067e+07	4.08242e+07	2.85669e+07	3.56094e+07	1.89863e+08	1.57852e+08	1.85759e+08	9.01755e+07	9.81144e+07	3.22046e+07	6.10716e+07	1.00549e+08	5.67109e+07	2.45448e+07	2.1118e+07
Com_4562_pos	Glycitin	Glycitin; Glycitein 7-O-glucoside	C22 H22 O10	446.123	6.137	447.13	cpd:C16195	map00943 Isoflavonoid biosynthesis	HMDB0002219	LMPK12050096	Phenylpropanoids and polyketides	Isoflavonoids	Isoflavonoid O-glycosides	Polyketides [PK]	Flavonoids [PK12]	Isoflavonoids [PK1205]	Full match	Full match	Full match	Phenylpropanoids and polyketides	Isoflavonoids	Isoflavonoid O-glycosides	Isoflavonoid O-glycosides	0	0	0	2.20871e+07	0	0	0	0	0	0	0	0	0	0	0	0	3.44874e+06	2.43047e+06	0	0	0	9.50968e+06	1.08194e+07	0	0	0
Com_4946_pos	1-(7-methoxy-2-oxo-2H-chromen-8-yl)-3-methyl-2-oxobutyl acetate	--	C17 H18 O6	318.111	6.354	301.108	--	--	--	--	--	--	--	--	--	--	Full match	Full match	Full match	0	0	0	0	0	0	0	0	0	0	0	4.0663e+06	0	0	0	8.71159e+06	3.57431e+06	2.86528e+06	3.53929e+06	1.29835e+07	7.64459e+06	4.73101e+06	3.11791e+07	0	0	0	0	3.53254e+07	1.41931e+08	1.12459e+08
Com_5128_pos	2-Amino-1,3-octadecanediol	Sphinganine; Dihydrosphingosine; 2-Amino-1,3-dihydroxyoctadecane	C18 H39 N O2	301.299	7.176	302.306	cpd:C00836	map00600 Sphingolipid metabolism;map01100 Metabolic pathways	HMDB0242634	--	Organic nitrogen compounds	Organonitrogen compounds	Amines	--	--	--	Full match	Full match	Full match	Organic nitrogen compounds	Organonitrogen compounds	Amines	1,2-aminoalcohols	0	2.1516e+07	1.65824e+06	0	2.15545e+07	1.14707e+08	0	0	7.10948e+06	1.63776e+07	1.86146e+07	0	2.83952e+06	5.06079e+06	1.4414e+07	0	0	0	0	0	1.52036e+08	3.43478e+07	3.10502e+07	0	9.47327e+06	1.12147e+07
Com_5305_pos	(±)15-HETE	--	C20 H32 O3	320.235	7.85	321.243	--	--	--	--	--	--	--	--	--	--	Full match	Full match	Full match	0	0	0	0	3.33555e+07	4.79784e+07	4.33802e+07	2.72004e+07	1.14726e+08	3.08696e+07	7.12276e+06	1.00423e+07	8.20577e+06	1.69471e+07	7.36059e+06	0	7.69649e+06	9.63626e+06	6.92738e+06	3.35482e+07	4.45469e+07	4.36668e+07	6.16903e+07	1.30332e+08	3.23914e+07	6.48208e+07	9.59977e+07	4.09357e+07	8.04751e+06	1.60732e+07
Com_5847_pos	Testosterone undecanoate	--	C30 H48 O3	456.361	8.626	479.351	--	--	HMDB0258862	--	Lipids and lipid-like molecules	Steroids and steroid derivatives	Steroid esters	--	--	--	Full match	Full match	Full match	Lipids and lipid-like molecules	Steroids and steroid derivatives	Steroid esters	Steroid esters	1.47611e+07	2.10836e+07	9.54338e+06	1.70759e+07	3.28387e+07	8.22536e+07	1.09554e+07	1.14938e+07	1.24026e+07	8.45577e+06	9.14912e+06	1.15281e+07	1.39159e+07	1.19919e+07	1.89031e+07	1.97076e+07	2.5243e+07	2.76713e+07	0	1.2937e+07	1.01142e+08	4.7007e+07	3.04572e+07	3.00391e+07	1.81699e+07	1.36599e+07
Com_7073_pos	(±)11(12)-EET	--	C20 H32 O3	320.235	7.372	321.243	--	--	--	--	--	--	--	--	--	--	Full match	Full match	Full match	0	0	0	0	4.45069e+07	6.39203e+07	5.75088e+07	1.21667e+08	9.53573e+07	2.62094e+07	3.609e+07	6.14815e+07	5.48245e+07	2.29721e+07	2.52705e+07	2.18614e+07	5.29324e+07	2.21439e+07	3.3333e+07	6.73558e+07	5.74035e+07	1.20568e+08	5.10884e+07	1.15313e+08	3.40542e+07	4.13971e+07	1.01406e+08	7.6919e+07	1.63003e+07	1.48787e+07
Com_27526_pos	Folinic acid	Folinic acid; Leucovorin; 5-Formyltetrahydrofolate; L(-)-5-Formyl-5,6,7,8-tetrahydrofolic acid	C20 H23 N7 O7	473.166	5.098	474.174	cpd:C03479	map00670 One carbon pool by folate;map01100 Metabolic pathways	HMDB0001562	--	Organoheterocyclic compounds	Pteridines and derivatives	Pterins and derivatives	--	--	--	Full match	Full match	Full match	Organoheterocyclic compounds	Pteridines and derivatives	Pterins and derivatives	Tetrahydrofolic acids	0	0	0	0	0	0	7.07529e+06	1.32665e+07	6.46622e+06	0	7.24456e+06	1.33905e+07	1.34424e+07	1.15232e+07	9.0588e+06	5.74844e+06	1.98145e+07	5.35786e+06	0	0	0	0	0	0	1.22798e+07	1.30454e+07
Com_821_pos	Isorhamnetin	Isorhamnetin; 3-Methylquercetin; Quercetin 3'-methyl ether	C16 H12 O7	316.059	5.793	317.066	cpd:C10084	--	HMDB0002655	LMPK12110002	Phenylpropanoids and polyketides	Flavonoids	Flavones	Polyketides [PK]	Flavonoids [PK12]	Flavones and Flavonols [PK1211]	Full match	Full match	Full match	Phenylpropanoids and polyketides	Flavonoids	Flavones	Flavonols	1.77447e+08	6.13135e+07	2.74093e+08	2.2063e+08	1.87855e+08	3.33309e+07	1.43829e+08	1.75554e+08	1.46266e+08	9.89068e+07	3.34989e+08	1.10913e+08	1.1326e+08	1.78648e+08	5.44366e+07	1.28232e+08	2.06596e+08	1.72764e+08	2.06327e+08	1.81307e+08	4.42157e+07	8.18053e+07	8.04614e+07	1.82398e+08	7.09795e+07	7.32494e+07
Com_1379_pos	Taxifolin	Taxifolin; Dihydroquercetin; (+)-Dihydroquercetin; (+)-Taxifolin; trans-Dihydroquercetin	C15 H12 O7	304.059	5.497	305.066	cpd:C01617	map00941 Flavonoid biosynthesis;map01100 Metabolic pathways;map01110 Biosynthesis of secondary metabolites	HMDB0303943	LMPK12140721	Phenylpropanoids and polyketides	Flavonoids	Flavans	Polyketides [PK]	Flavonoids [PK12]	Flavanones [PK1214]	Full match	Full match	Full match	Phenylpropanoids and polyketides	Flavonoids	Flavans	Flavanonols	7.84833e+06	0	0	0	1.65293e+07	1.67584e+07	0	0	0	0	0	0	0	0	2.23086e+06	1.36216e+07	1.39595e+07	1.17482e+07	3.80673e+07	0	0	0	0	1.84e+08	5.93624e+08	4.38217e+08
Com_2108_pos	Glycitein	Glycitein; 7,4'-Dihydroxy-6-methoxyisoflavone	C16 H12 O5	284.069	6.047	285.076	cpd:C14536	map00943 Isoflavonoid biosynthesis;map01110 Biosynthesis of secondary metabolites	HMDB0005781	LMPK12050104	Phenylpropanoids and polyketides	Isoflavonoids	Isoflav-2-enes	Polyketides [PK]	Flavonoids [PK12]	Isoflavonoids [PK1205]	Full match	Full match	Full match	Phenylpropanoids and polyketides	Isoflavonoids	Isoflav-2-enes	Isoflavones	0	0	0	0	0	0	0	3.11903e+06	3.92202e+06	0	0	0	0	2.66962e+06	2.23647e+06	4.59152e+06	4.78704e+06	4.49243e+06	0	0	0	0	0	0	0	0
Com_2635_pos	5-OxoETE	5-OxoETE; (6E,8Z,11Z,14Z)-5-Oxoicosa-6,8,11,14-tetraenoic acid; 5-Oxoeicosatetraenoic acid; 5-Oxoicosatetraenoic acid	C20 H30 O3	318.22	7.075	319.227	cpd:C14732	map00590 Arachidonic acid metabolism	HMDB0010217	--	Lipids and lipid-like molecules	Fatty Acyls	Fatty acids and conjugates	--	--	--	Full match	Full match	No results	Lipids and lipid-like molecules	Fatty Acyls	Fatty acids and conjugates	Long-chain fatty acids	5.42336e+07	8.25816e+07	6.90369e+07	8.43468e+07	1.33988e+08	5.94245e+07	6.82914e+07	8.64541e+07	8.6376e+07	6.22925e+07	5.42789e+07	4.58824e+07	8.98398e+07	7.52688e+07	8.91527e+07	1.88642e+08	1.75412e+08	2.20198e+08	1.27006e+08	1.5552e+08	6.3869e+07	1.24809e+08	1.53435e+08	8.13791e+07	2.7852e+07	3.06299e+07
Com_4138_pos	Rutin	Rutin; 3-[[6-O-(6-Deoxy-alpha-L-mannopyranosyl)-beta-D-glucopyranosyl]oxy]-2-(3,4-dihydroxyphenyl)-5,7-dihydroxy-4H-1-benzopyran-4-one; Quercetin 3-rutinoside; Rutoside; Phytomelin	C27 H30 O16	610.154	5.556	611.161	cpd:C05625	map00944 Flavone and flavonol biosynthesis;map01100 Metabolic pathways;map01110 Biosynthesis of secondary metabolites	HMDB0003249	LMPK12112098	Phenylpropanoids and polyketides	Flavonoids	Flavonoid glycosides	Polyketides [PK]	Flavonoids [PK12]	Flavones and Flavonols [PK1211]	Full match	Full match	Full match	Phenylpropanoids and polyketides	Flavonoids	Flavonoid glycosides	Flavonoid-3-O-glycosides	1.11955e+08	1.38577e+08	2.07668e+08	2.02828e+08	1.20982e+07	1.86895e+07	9.70498e+07	1.44853e+08	9.87542e+07	1.42491e+08	1.66807e+08	1.14055e+08	8.11852e+07	1.49702e+08	1.51619e+08	6.20139e+07	4.35884e+07	5.37427e+07	3.06844e+07	0	2.75187e+07	7.39838e+07	2.7891e+07	1.68798e+07	7.60774e+06	7.57209e+06
Com_5685_pos	Glycerophospho-N-palmitoyl ethanolamine	--	C21 H44 N O7 P	453.286	9.212	454.293	--	--	--	--	--	--	--	--	--	--	Full match	Full match	Full match	Lipids and lipid-like molecules	Glycerophospholipids	Glycerophosphoethanolamines	Glycero-3-phospho-N-acyl-ethanolamines	0	0	0	0	1.15564e+07	1.0576e+08	0	0	4.76857e+06	7.80587e+06	5.78142e+06	0	0	3.45359e+06	7.95703e+06	0	0	0	0	0	9.21044e+07	0	1.96368e+07	0	1.48935e+07	1.42479e+07
Com_5688_pos	Muramic acid	Muramic acid; 3-O-alpha-Carboxyethyl-D-glucosamine; 2-Amino-3-O-[(R)-1-carboxyethyl]-2-deoxy-D-glucopyranose	C9 H17 N O7	251.1	1.449	252.108	cpd:C06470	--	HMDB0003254	--	Organic oxygen compounds	Organooxygen compounds	Carbohydrates and carbohydrate conjugates	--	--	--	Full match	Full match	Full match	Organic oxygen compounds	Organooxygen compounds	Carbohydrates and carbohydrate conjugates	Sugar acids and derivatives	2.40881e+08	1.19974e+08	2.2533e+08	1.44515e+08	5.10306e+07	0	9.2784e+07	9.62368e+07	8.78938e+07	9.20345e+07	1.03595e+08	7.4487e+07	1.10795e+08	1.2544e+08	9.54044e+07	1.49986e+07	3.22324e+07	1.16617e+07	2.10118e+07	5.90229e+07	1.23093e+07	6.14055e+07	5.69287e+07	1.83187e+07	5.78268e+06	6.63817e+06
Com_13236_pos	18-β-Glycyrrhetinic acid	Glycyrrhetinate; Enoxolone; Glycyrrhetinic acid	C30 H46 O4	470.339	8	471.347	cpd:C02283	--	--	--	--	--	--	--	--	--	Full match	Full match	Full match	Lipids and lipid-like molecules	Prenol lipids	Triterpenoids	Triterpenoids	0	0	0	0	0	0	0	3.80314e+06	3.93493e+06	0	0	0	3.53995e+06	2.53028e+06	3.41507e+06	7.47542e+06	5.29075e+06	5.58258e+06	0	0	0	0	0	0	5.22675e+06	4.42062e+06
Com_13_pos	Hexadecanamide	--	C16 H33 N O	255.256	9.526	256.263	--	--	HMDB0012273	LMFA08010009	Lipids and lipid-like molecules	Fatty Acyls	Fatty amides	Fatty Acyls [FA]	Fatty amides [FA08]	Primary amides [FA0801]	Full match	No results	No results	Lipids and lipid-like molecules	Fatty Acyls	Fatty amides	Fatty amides	6.44951e+08	1.99884e+09	1.63576e+08	1.58373e+08	3.44842e+09	1.9202e+10	4.61022e+08	1.80947e+08	8.12947e+08	1.07116e+09	1.3066e+09	6.04628e+08	1.88212e+08	5.08826e+08	1.14918e+09	8.92359e+07	2.33226e+08	1.71513e+08	1.56211e+08	1.79374e+09	1.58274e+10	6.53278e+09	1.08097e+10	9.94589e+08	3.6288e+09	5.18827e+09
Com_18_pos	Stearamide	Octadecanamide; Stearamide; Stearic acid amide	C18 H37 N O	283.287	10.372	284.295	cpd:C13846	--	HMDB0034146	LMFA08010003	Organic acids and derivatives	Carboximidic acids and derivatives	Carboximidic acids	Fatty Acyls [FA]	Fatty amides [FA08]	Primary amides [FA0801]	Full match	No results	No results	Organic acids and derivatives	Carboximidic acids and derivatives	Carboximidic acids	Carboximidic acids	1.65805e+08	9.61303e+08	2.13119e+07	1.70284e+07	1.77015e+09	1.40646e+10	1.76347e+08	9.59545e+06	3.30724e+08	3.3363e+08	5.64781e+08	2.23694e+08	2.28461e+07	1.89478e+08	5.48479e+08	5.97212e+06	4.94541e+07	2.87121e+07	0	7.00781e+08	1.41473e+10	4.89019e+09	7.04457e+09	4.80541e+08	2.51644e+09	3.53565e+09
Com_35_pos	Oleamide	Oleamide; Oleyl amide; (Z)-9-Octadecenamide	C18 H35 N O	281.272	9.968	304.261	cpd:C19670	--	HMDB0002117	LMFA08010004	Lipids and lipid-like molecules	Fatty Acyls	Fatty amides	Fatty Acyls [FA]	Fatty amides [FA08]	Primary amides [FA0801]	Full match	No results	Full match	Lipids and lipid-like molecules	Fatty Acyls	Fatty amides	Fatty amides	7.6101e+08	2.36758e+09	2.58196e+08	1.96913e+08	4.12309e+09	1.08234e+10	3.94252e+08	1.34786e+08	7.49315e+08	1.2281e+09	1.23634e+09	4.92438e+08	3.04843e+08	8.09445e+08	1.40583e+09	2.86995e+08	6.48206e+08	2.74178e+08	2.21993e+08	2.28328e+09	9.39511e+09	6.83375e+09	6.09164e+09	1.43202e+09	3.17314e+09	2.75951e+09
Com_80_pos	2-Arachidonoyl glycerol	2-Arachidonoylglycerol; 2-Arachidonoyl-sn-glycerol; 2-AG	C23 H38 O4	378.277	9.188	401.266	cpd:C13856	--	--	LMGL01010028	--	--	--	Glycerolipids [GL]	Monoradylglycerols [GL01]	Monoacylglycerols [GL0101]	Full match	No results	No results	Lipids and lipid-like molecules	Endocannabinoids	Not available	Endocannabinoids	3.06453e+08	9.74432e+08	2.41885e+08	1.89601e+08	1.57393e+09	2.82771e+09	4.26583e+07	7.29948e+07	1.10496e+08	4.0373e+08	1.71883e+08	6.78354e+07	9.38443e+07	1.03214e+08	1.3754e+08	8.63158e+07	6.35103e+08	2.20146e+08	2.44941e+08	1.11971e+09	3.18475e+09	2.95537e+09	3.21671e+09	6.40197e+08	2.71863e+08	3.53998e+08
Com_215_pos	Cafestol	Cafestol	C20 H28 O3	316.202	7.54	317.209	cpd:C09066	--	HMDB0035710	--	Organoheterocyclic compounds	Naphthofurans	-	--	--	--	Invalid mass	No results	No results	Organoheterocyclic compounds	Naphthofurans	Not available	Naphthofurans	1.13065e+09	2.07459e+09	1.75159e+09	1.50692e+09	2.98321e+09	9.45616e+08	7.7225e+08	1.15143e+09	7.76449e+08	8.23763e+08	6.64399e+08	6.47264e+08	1.20936e+09	1.08946e+09	1.22661e+09	2.33958e+09	2.06416e+09	3.28672e+09	2.38393e+09	2.89081e+09	1.07787e+09	1.32794e+09	1.87102e+09	1.94218e+09	6.55527e+08	6.30073e+08
Com_250_pos	16(R)-HETE	16(R)-HETE; (5Z,8Z,11Z,14Z)-(16R)-16-Hydroxyeicosa-5,8,11,14-tetraenoic acid; (5Z,8Z,11Z,14Z)-(16R)-16-Hydroxyicosa-5,8,11,14-tetraenoic acid	C20 H32 O3	342.217	8.253	343.224	cpd:C14778	map00590 Arachidonic acid metabolism	HMDB0004680	--	Lipids and lipid-like molecules	Fatty Acyls	Eicosanoids	--	--	--	Invalid mass	No results	No results	Lipids and lipid-like molecules	Fatty Acyls	Eicosanoids	Hydroxyeicosatetraenoic acids	3.63024e+08	1.37389e+09	8.07559e+08	7.87505e+08	3.81347e+09	2.50752e+09	2.54302e+08	4.37114e+08	1.68375e+08	5.11183e+08	2.51771e+08	1.2586e+08	4.06405e+08	4.26686e+08	4.40622e+08	3.81742e+08	1.05466e+09	1.06579e+09	1.33804e+09	2.99898e+09	1.31895e+09	1.2122e+09	3.64905e+09	2.24585e+09	3.52383e+08	4.42166e+08
Com_332_pos	(11E,15Z)-9,10,13-trihydroxyoctadeca-11,15-dienoic acid	--	C18 H32 O5	350.207	6.412	351.215	--	--	--	--	--	--	--	--	--	--	Invalid mass	No results	No results	0	0	0	0	6.84941e+08	6.29497e+08	1.00479e+09	1.28463e+09	7.75064e+08	6.96069e+08	7.24975e+08	8.34195e+08	8.09753e+08	4.27708e+08	7.83255e+08	7.32428e+08	9.36979e+08	9.39155e+08	9.13548e+08	1.47866e+09	1.09478e+09	4.57114e+08	1.47422e+09	8.40385e+08	5.36829e+08	1.13571e+09	1.28448e+09	5.84361e+08	3.36426e+08	5.18856e+08
Com_547_pos	Atropine	Atropine; dl-Hyoscyamine	C17 H23 N O3	289.168	5.376	290.175	cpd:C01479	map00960 Tropane, piperidine and pyridine alkaloid biosynthesis;map01110 Biosynthesis of secondary metabolites	HMDB0003573	--	Organic acids and derivatives	Hydroxy acids and derivatives	Beta hydroxy acids and derivatives	--	--	--	Full match	No results	Full match	Alkaloids and derivatives	Tropane alkaloids	Not available	Tropane alkaloids	0	0	0	0	0	0	0	0	0	0	0	0	1.09244e+07	0	0	6.93078e+07	1.60483e+08	1.37674e+08	0	0	0	0	0	0	0	0
Com_619_pos	Coenzyme Q2	Ubiquinone; Coenzyme Q; CoQ; Q	C19 H26 O4	318.183	8.563	341.173	cpd:C00399	map00130 Ubiquinone and other terpenoid-quinone biosynthesis;map00190 Oxidative phosphorylation;map01100 Metabolic pathways;map01110 Biosynthesis of secondary metabolites	HMDB0006709	--	Lipids and lipid-like molecules	Prenol lipids	Quinone and hydroquinone lipids	--	--	--	Full match	No results	No results	Lipids and lipid-like molecules	Prenol lipids	Quinone and hydroquinone lipids	Ubiquinones	0	0	0	0	0	3.73467e+08	0	0	0	0	0	0	0	0	0	0	0	0	1.19854e+07	0	0	0	0	7.57331e+07	7.772e+08	1.36594e+09
Com_629_pos	2-(3,5-dichlorophenyl)-6-methyl-2,3,4,5-tetrahydropyridazin-3-one	--	C11 H10 Cl2 N2 O	256.02	3.487	257.027	--	--	--	--	--	--	--	--	--	--	Invalid mass	No results	No results	0	0	0	0	1.76076e+07	3.00753e+07	8.46021e+06	1.59689e+08	0	0	6.27353e+07	2.13851e+08	1.75913e+08	1.01632e+08	1.13906e+08	1.1708e+08	2.46358e+08	1.45485e+08	1.87056e+08	2.26088e+09	1.44076e+09	1.91218e+09	0	0	0	0	0	0	0	0
Com_666_pos	Quercetin-3-ramnoside	Quercitrin; Quercetin 3-L-rhamnoside; Quercetin 3-O-alpha-L-rhamnopyranoside	C21 H20 O11	448.102	5.651	449.109	cpd:C01750	map00944 Flavone and flavonol biosynthesis	--	--	--	--	--	--	--	--	No results	Full match	Full match	Phenylpropanoids and polyketides	Flavonoids	Flavonoid glycosides	Flavonoid-3-O-glycosides	7.18988e+07	5.76228e+07	6.63885e+07	5.64826e+07	3.05158e+07	0	7.94514e+06	4.00109e+07	3.17923e+07	3.8222e+07	4.68917e+07	3.44931e+07	5.1954e+07	6.98537e+07	4.69259e+07	3.84366e+07	3.99097e+07	3.77821e+07	3.26018e+07	2.30031e+07	0	2.51398e+07	1.75827e+07	3.94431e+07	1.32387e+07	2.32507e+07
Com_686_pos	Vasicinone	Vasicinone	C11 H10 N2 O2	202.074	3.972	203.082	cpd:C10744	--	HMDB0259770	--	Organoheterocyclic compounds	Diazanaphthalenes	Benzodiazines	--	--	--	Full match	No results	No results	Organoheterocyclic compounds	Diazanaphthalenes	Benzodiazines	Quinazolines	8.38055e+08	9.80124e+08	7.91926e+08	5.87177e+08	1.21199e+09	1.59735e+08	1.00447e+08	1.43961e+08	1.34097e+08	3.11592e+08	9.61839e+07	1.07336e+08	1.53401e+08	1.38247e+08	1.34507e+08	3.97728e+08	4.57871e+08	5.13694e+08	1.29159e+09	1.33132e+09	1.80704e+08	1.74917e+08	1.61944e+08	9.41788e+08	1.34906e+08	1.48824e+08
Com_692_pos	Leucylproline	--	C11 H20 N2 O3	228.147	2.637	229.155	--	--	HMDB0011175	--	Organic acids and derivatives	Carboxylic acids and derivatives	Amino acids, peptides, and analogues	--	--	--	Full match	No results	Full match	Organic acids and derivatives	Carboxylic acids and derivatives	Amino acids, peptides, and analogues	Dipeptides	1.75439e+09	1.49092e+09	1.64587e+09	1.31769e+09	1.5171e+09	5.90642e+08	8.16631e+08	8.41563e+08	8.71191e+08	8.64421e+08	7.46054e+08	6.71998e+08	9.13033e+08	9.47767e+08	8.67943e+08	9.54782e+08	1.16647e+09	1.02883e+09	1.48351e+09	1.51963e+09	5.60184e+08	9.39537e+08	7.86109e+08	1.27215e+09	4.71223e+08	5.10931e+08
Com_694_pos	8-Aminooctanoic acid	--	C8 H17 N O2	159.126	2.108	160.134	--	--	HMDB0247418	--	Lipids and lipid-like molecules	Fatty Acyls	Fatty acids and conjugates	--	--	--	No results	No results	Full match	Organic acids and derivatives	Carboxylic acids and derivatives	Amino acids, peptides, and analogues	Alpha amino acids and derivatives	9.98898e+08	1.03534e+09	8.29524e+08	5.52935e+08	1.60053e+09	4.69233e+08	1.47503e+08	1.48408e+08	1.97704e+08	3.15105e+08	1.10973e+08	1.45037e+08	1.58544e+08	1.57156e+08	1.58136e+08	1.07266e+09	1.0706e+09	1.30542e+09	1.5676e+09	1.54496e+09	5.74906e+08	1.18291e+08	9.7721e+07	9.43556e+08	1.9517e+08	2.35477e+08
Com_727_pos	Palmitoleic acid	(9Z)-Hexadecenoic acid; Palmitoleic acid; cis-9-Hexadecenoic acid; (9Z)-Hexadec-9-enoate	C16 H30 O2	254.225	8.115	255.232	cpd:C08362	map00061 Fatty acid biosynthesis	HMDB0003229	LMFA01030056	Lipids and lipid-like molecules	Fatty Acyls	Fatty acids and conjugates	Fatty Acyls [FA]	Fatty Acids and Conjugates [FA01]	Unsaturated fatty acids [FA0103]	Full match	No results	Full match	Lipids and lipid-like molecules	Fatty Acyls	Fatty acids and conjugates	Long-chain fatty acids	1.01329e+09	1.84436e+09	1.41789e+09	1.06031e+09	1.87851e+09	7.66525e+08	1.47276e+08	1.83107e+08	1.56781e+08	6.08579e+08	1.45127e+08	1.1791e+08	1.83735e+08	1.73216e+08	1.49046e+08	1.66164e+08	2.46746e+08	2.26044e+08	9.88781e+08	1.56371e+09	6.86255e+08	3.93391e+08	1.72787e+08	9.41728e+08	4.56198e+07	3.7509e+07
Com_777_pos	19(R)-HETE	19(S)-HETE; (19S)-Hydroxyeicosatetraenoic acid; (19S)-Hydroxyicosatetraenoic acid; (19S)-Hydroxy arachidonic acid	C20 H32 O3	302.225	7.855	303.232	cpd:C14749	map00590 Arachidonic acid metabolism;map01100 Metabolic pathways	--	--	--	--	--	--	--	--	Invalid mass	No results	No match	Lipids and lipid-like molecules	Fatty Acyls	Eicosanoids	Hydroxyeicosatetraenoic acids	1.27547e+08	2.66365e+08	1.99508e+08	2.33102e+08	5.40775e+08	1.70587e+08	7.05052e+07	1.28488e+08	1.04433e+08	1.26334e+08	6.41396e+07	5.69757e+07	1.03096e+08	9.3411e+07	1.3554e+08	3.10528e+08	6.23127e+08	4.96935e+08	3.12781e+08	1.10018e+09	4.16411e+08	2.82024e+08	4.82507e+08	2.83157e+08	1.15091e+08	1.38669e+08
Com_912_pos	(12Z)-9,10,11-trihydroxyoctadec-12-enoic acid	--	C18 H34 O5	352.223	6.818	353.23	--	--	--	--	--	--	--	--	--	--	Invalid mass	No results	No results	0	0	0	0	1.59869e+08	8.8636e+07	2.06414e+08	3.54893e+08	1.88738e+08	1.78141e+08	2.77937e+08	3.0622e+08	2.72524e+08	6.52653e+07	1.7699e+08	1.81196e+08	1.44833e+08	1.1778e+08	2.88398e+08	8.24349e+07	1.47615e+08	2.16711e+08	2.76094e+08	6.23593e+08	3.22767e+08	6.97029e+08	6.77581e+08	3.47283e+08	1.90573e+08	3.49395e+08
Com_981_pos	15-Deoxy-Δ12,14-prostaglandin J2-2-glycerol ester	--	C23 H34 O5	408.249	7.242	391.246	--	--	HMDB0013656	--	Lipids and lipid-like molecules	Fatty Acyls	Eicosanoids	--	--	--	Invalid mass	No results	No results	Lipids and lipid-like molecules	Fatty Acyls	Eicosanoids	Prostaglandins and related compounds	3.63012e+08	5.59882e+08	4.60197e+08	6.12033e+08	5.03805e+08	2.8689e+08	4.5777e+08	5.94357e+08	6.16394e+08	3.47832e+08	3.68009e+08	3.67151e+08	7.19768e+08	5.8443e+08	7.514e+08	6.30498e+08	6.86266e+08	7.12319e+08	5.38597e+08	6.14017e+08	3.45684e+08	4.89439e+08	6.64765e+08	4.11739e+08	2.4693e+08	3.10917e+08
Com_982_pos	2-(14,15-Epoxyeicosatrienoyl) glycerol	--	C23 H38 O5	416.254	7.868	417.262	--	--	HMDB0013651	--	Lipids and lipid-like molecules	Glycerolipids	Monoradylglycerols	--	--	--	Invalid mass	No results	No results	Lipids and lipid-like molecules	Glycerolipids	Monoradylglycerols	2-monoacylglycerols	1.21065e+08	1.76735e+08	1.72065e+08	1.47198e+08	2.9807e+08	7.22415e+07	6.84736e+07	1.30485e+08	1.14979e+08	8.61241e+07	6.4011e+07	5.81651e+07	1.05919e+08	1.07555e+08	6.65396e+07	1.1409e+08	1.01854e+08	1.03459e+08	1.35846e+08	2.41538e+08	1.55143e+08	4.0309e+08	6.33951e+08	2.64652e+08	6.78266e+07	9.45997e+07
Com_988_pos	Nicotianamine	Nicotianamine	C12 H21 N3 O6	303.143	10.957	607.293	cpd:C05324	--	HMDB0255025	--	Organic acids and derivatives	Carboxylic acids and derivatives	Amino acids, peptides, and analogues	--	--	--	No results	No results	Full match	Organic acids and derivatives	Carboxylic acids and derivatives	Amino acids, peptides, and analogues	L-alpha-amino acids	0	0	0	0	0	4.26051e+07	0	0	1.50144e+07	1.43302e+07	1.61426e+07	7.00651e+06	0	6.98529e+06	2.57436e+07	0	1.77055e+07	7.6955e+06	0	0	1.43842e+07	3.33243e+07	2.9514e+07	0	6.74301e+08	8.21287e+08
Com_1029_pos	Coumarin-3-carboxylic acid	--	C10 H6 O4	190.027	5.203	191.034	--	--	--	--	--	--	--	--	--	--	No results	No results	Full match	Phenylpropanoids and polyketides	Coumarins and derivatives	Not available	Coumarins and derivatives	9.53812e+07	8.25667e+07	3.63167e+06	4.04742e+08	0	5.70527e+08	8.044e+08	4.90895e+08	7.05267e+08	5.3678e+08	5.98095e+08	7.53002e+08	5.9786e+08	6.58984e+08	6.67496e+08	5.55451e+07	5.68694e+07	4.37686e+07	0	0	6.30511e+08	6.08244e+08	2.71635e+08	0	7.19947e+08	7.56722e+08
Com_1038_pos	4-Dimethylaminobenzaldehyde	--	C9 H11 N O	149.084	4.727	150.092	--	--	HMDB0246303	--	Benzenoids	Benzene and substituted derivatives	Benzoyl derivatives	--	--	--	No results	No results	Full match	Benzenoids	Benzene and substituted derivatives	Benzoyl derivatives	Benzoyl derivatives	2.41938e+07	3.15402e+07	1.92554e+07	9.81919e+07	1.06722e+07	0	5.77807e+07	1.68113e+08	1.49639e+08	6.24185e+07	6.90682e+07	7.3478e+07	1.9851e+08	1.24969e+08	1.45563e+08	1.28628e+09	9.29063e+08	1.30211e+09	0	0	0	9.92145e+06	1.11732e+07	0	5.36031e+06	7.03438e+06
Com_1049_pos	Indole-3-lactic acid	Indolelactate	C11 H11 N O3	205.074	5.589	206.081	cpd:C02043	map00380 Tryptophan metabolism	HMDB0000671	--	Organoheterocyclic compounds	Indoles and derivatives	Indolyl carboxylic acids and derivatives	--	--	--	Full match	No results	Full match	Organoheterocyclic compounds	Indoles and derivatives	Indolyl carboxylic acids and derivatives	Indolyl carboxylic acids and derivatives	5.23353e+08	1.21906e+09	1.12286e+09	7.42182e+08	1.1977e+09	8.96369e+07	8.07869e+07	4.34692e+07	1.17367e+08	2.33275e+08	9.12804e+07	3.06832e+07	9.30082e+07	1.22725e+08	7.68311e+07	2.56274e+08	7.99761e+07	1.30335e+08	1.00889e+09	7.99602e+08	1.99164e+07	1.3808e+08	1.73097e+08	9.38207e+08	1.38594e+08	1.64344e+08
Com_1095_pos	(2E)-3-(3,4-dimethoxyphenyl)prop-2-enoic acid	--	C11 H12 O4	208.074	5.709	209.081	--	--	HMDB0034315	--	Phenylpropanoids and polyketides	Cinnamic acids and derivatives	Hydroxycinnamic acids and derivatives	--	--	--	Full match	No results	Full match	0	0	0	0	6.42714e+07	1.92358e+08	3.14509e+07	2.45102e+08	2.92796e+07	7.41256e+08	2.4562e+08	1.77634e+08	3.87322e+08	5.91989e+07	2.23111e+08	8.3018e+07	1.41108e+08	1.19061e+08	3.14459e+08	8.47043e+07	3.18083e+08	1.50105e+08	4.56372e+07	6.89748e+07	1.19186e+08	1.8578e+08	1.96728e+07	2.79613e+07	1.37591e+08	1.9998e+08
Com_1291_pos	Lawsone	Lawsone	C10 H6 O3	174.032	5.511	175.039	cpd:C10368	--	HMDB0253997	--	Benzenoids	Naphthalenes	Naphthoquinones	--	--	--	No results	No results	Full match	Benzenoids	Naphthalenes	Naphthoquinones	Naphthoquinones	1.01904e+08	8.92358e+07	3.64452e+07	4.28896e+08	2.08385e+07	4.39934e+08	8.52502e+08	7.88585e+08	9.54341e+08	5.9927e+08	6.35809e+08	7.99987e+08	4.87905e+07	8.65883e+08	8.93257e+08	2.68926e+08	2.26479e+07	1.79265e+08	1.98725e+07	1.39521e+07	3.30786e+08	3.70708e+08	1.53168e+08	2.03314e+07	3.69318e+08	3.81168e+08
Com_1319_pos	12-epi Leukotriene B4	--	C20 H32 O4	318.22	6.509	319.227	--	--	--	--	--	--	--	--	--	--	Invalid mass	No match	No results	0	0	0	0	1.08138e+08	1.45994e+08	1.16491e+08	1.7258e+08	1.83709e+08	1.439e+08	1.51924e+08	2.1028e+08	2.13777e+08	1.53607e+08	1.4063e+08	1.27292e+08	2.24643e+08	1.94014e+08	2.21635e+08	3.56676e+08	3.35349e+08	4.15334e+08	1.78145e+08	2.0595e+08	1.61639e+08	2.6082e+08	3.12574e+08	1.01452e+08	6.89506e+07	9.98747e+07
Com_1328_pos	Tetranor-12(S)-HETE	--	C16 H26 O3	288.171	7.234	289.178	--	--	--	--	--	--	--	--	--	--	Invalid mass	No results	No results	Lipids and lipid-like molecules	Fatty Acyls	Fatty acids and conjugates	Long-chain fatty acids	1.76708e+08	3.00804e+08	3.51783e+08	2.79794e+08	5.27103e+08	7.40704e+07	4.79207e+07	1.00021e+08	4.23775e+07	9.43114e+07	4.50332e+07	5.60615e+07	1.30773e+08	4.30034e+07	9.16295e+07	1.5158e+08	1.42731e+08	2.45029e+08	4.56857e+08	5.38692e+08	2.38156e+08	2.74694e+08	3.82681e+08	3.12142e+08	3.90271e+07	5.51111e+07
Com_1387_pos	9-Oxo-ODE	9-OxoODE; 9-KODE; (10E,12Z)-9-Oxooctadeca-10,12-dienoic acid	C18 H30 O3	294.22	7.175	295.227	cpd:C14766	map00591 Linoleic acid metabolism	HMDB0004669	--	Lipids and lipid-like molecules	Fatty Acyls	Lineolic acids and derivatives	--	--	--	Full match	No results	Full match	Lipids and lipid-like molecules	Fatty Acyls	Lineolic acids and derivatives	Lineolic acids and derivatives	2.23518e+08	2.78907e+08	2.9371e+08	3.05613e+08	3.80073e+08	2.48841e+08	2.21403e+08	2.9494e+08	2.75128e+08	1.89364e+08	1.85872e+08	1.78678e+08	2.78674e+08	2.6268e+08	2.73113e+08	3.26728e+08	2.78971e+08	3.22191e+08	4.31755e+08	3.15014e+08	2.13061e+08	3.19863e+08	3.40021e+08	9.31143e+07	1.38703e+08	1.20019e+08
Com_1408_pos	PC 36:2	Phosphatidylcholine; Lecithin; Phosphatidyl-N-trimethylethanolamine; 1,2-Diacyl-sn-glycero-3-phosphocholine; Choline phosphatide; 3-sn-Phosphatidylcholine	C44 H84 N O8 P	807.576	8.108	808.583	cpd:C00157	map00564 Glycerophospholipid metabolism;map00590 Arachidonic acid metabolism;map00591 Linoleic acid metabolism;map00592 alpha-Linolenic acid metabolism;map01100 Metabolic pathways;map01110 Biosynthesis of secondary metabolites	--	LMGP01012219	--	--	--	Glycerophospholipids [GP]	Glycerophosphocholines [GP01]	Diacylglycerophosphocholines [GP0101]	No results	Invalid mass	No results	Lipids and lipid-like molecules	Glycerophospholipids	Glycerophosphocholines	Phosphocholines	0	7.86157e+06	7.84634e+06	0	0	0	0	8.57417e+08	2.47538e+07	9.63358e+06	0	0	1.43087e+07	3.97157e+06	2.92246e+06	4.23411e+06	5.02274e+06	4.63464e+06	0	3.68984e+08	1.40198e+08	0	0	0	6.34854e+06	1.97305e+08
Com_1437_pos	(-)-Caryophyllene oxide	Caryophyllene epoxide; Caryophyllene oxide	C15 H24 O	220.183	7.844	221.19	cpd:C16908	--	--	--	--	--	--	--	--	--	Full match	No results	No results	Lipids and lipid-like molecules	Prenol lipids	Sesquiterpenoids	Sesquiterpenoids	2.20869e+08	1.69127e+08	9.78065e+07	1.11672e+09	3.03922e+07	3.46915e+07	4.86194e+07	8.20312e+07	6.91507e+07	7.81938e+07	4.24734e+07	3.86556e+07	6.12488e+07	6.38177e+07	6.93912e+07	1.30714e+07	1.40252e+07	1.48917e+07	5.28808e+07	3.86917e+07	1.97539e+07	5.73967e+07	3.29671e+07	7.24668e+07	9.96884e+06	1.25122e+07
Com_1727_pos	Furanodiene	Furanodiene	C15 H20 O	216.152	6.548	217.159	cpd:C16959	--	HMDB0036769	--	Lipids and lipid-like molecules	Prenol lipids	Sesquiterpenoids	--	--	--	No results	No results	Full match	Lipids and lipid-like molecules	Prenol lipids	Sesquiterpenoids	Germacrane sesquiterpenoids	1.9126e+08	1.88087e+08	1.73083e+08	2.22263e+08	3.47131e+07	9.6941e+07	1.5208e+08	2.15653e+08	2.05294e+08	1.28706e+08	1.40827e+08	1.43224e+08	1.96428e+08	1.9067e+08	2.01159e+08	7.60023e+08	6.74113e+08	6.78986e+08	1.70085e+08	1.10359e+08	8.56657e+07	1.36961e+08	1.45597e+08	1.27869e+08	1.24826e+08	1.3142e+08
Com_1856_pos	Succinic anhydride	Succinic anhydride; Dihydro-2,5-furandione	C4 H4 O3	100.016	3.542	101.024	cpd:C19524	--	HMDB0032523	--	Organic acids and derivatives	Carboxylic acids and derivatives	Dicarboxylic acids and derivatives	--	--	--	No results	No results	Full match	Organic acids and derivatives	Carboxylic acids and derivatives	Dicarboxylic acids and derivatives	Dicarboxylic acids and derivatives	3.77233e+07	2.92917e+07	3.20923e+07	7.80952e+07	1.6349e+07	0	5.8181e+07	1.15784e+08	1.03411e+08	5.13826e+07	5.52649e+07	5.5209e+07	1.29974e+08	8.93968e+07	1.11188e+08	6.94527e+08	4.60354e+08	5.9381e+08	1.90134e+07	1.71038e+07	0	1.7445e+07	1.33066e+07	2.08014e+07	1.20586e+07	1.17804e+07
Com_1869_pos	1-(2-furyl)-3,3-di(methylthio)prop-2-en-1-one	--	C9 H10 O2 S2	214.009	2.01	215.016	--	--	--	--	--	--	--	--	--	--	Invalid mass	No results	No results	0	0	0	0	3.68936e+08	5.44763e+08	4.74443e+08	3.7189e+08	5.63442e+08	1.91725e+08	2.02405e+08	3.04615e+08	2.80879e+08	2.70127e+08	2.39914e+08	1.97565e+08	3.41115e+08	2.54337e+08	3.20518e+08	6.57266e+08	7.34278e+08	6.24366e+08	4.27974e+08	4.53616e+08	2.6786e+08	1.55416e+08	1.06196e+08	4.93212e+08	1.98731e+08	2.18343e+08
Com_1880_pos	U-44069	--	C21 H34 O4	372.228	8.454	373.235	--	--	--	--	--	--	--	--	--	--	Invalid mass	No results	No results	Lipids and lipid-like molecules	Fatty Acyls	Eicosanoids	Prostaglandins and related compounds	7.34242e+07	1.46866e+08	9.06589e+07	6.35837e+07	1.70785e+08	1.7464e+08	1.4491e+07	2.29708e+07	2.24076e+07	4.32505e+07	1.95781e+07	1.23561e+07	2.69599e+07	2.17065e+07	2.5767e+07	4.40764e+07	9.18993e+07	6.43064e+07	8.17769e+07	1.07265e+08	1.7451e+08	2.26449e+08	2.39209e+08	8.57401e+07	1.00292e+07	1.00852e+07
Com_1913_pos	(+/-)-Cannabichromeorcin	--	C17 H22 O2	258.162	7.908	259.17	--	--	--	--	--	--	--	--	--	--	Full match	No results	No results	Organoheterocyclic compounds	Benzopyrans	1-benzopyrans	1-benzopyrans	0	0	0	0	0	1.28986e+07	0	0	0	0	0	0	0	0	0	3.00572e+06	0	0	7.70927e+07	0	0	0	0	1.40477e+08	3.41382e+08	3.98654e+08
Com_1920_pos	Propionylcarnitine	O-Propanoylcarnitine; O-Propionylcarnitine	C10 H19 N O4	217.132	2.17	218.139	cpd:C03017	--	HMDB0000824	LMFA07070105	Lipids and lipid-like molecules	Fatty Acyls	Fatty acid esters	Fatty Acyls [FA]	Fatty esters [FA07]	Fatty acyl carnitines [FA0707]	Full match	No results	No results	Lipids and lipid-like molecules	Fatty Acyls	Fatty acid esters	Acyl carnitines	2.21905e+08	1.31332e+08	1.49674e+08	1.70989e+08	7.88312e+07	2.4845e+07	1.50606e+08	2.63177e+08	2.41922e+08	1.14992e+08	1.35179e+08	1.50854e+08	2.78414e+08	2.36733e+08	2.38695e+08	4.80949e+08	3.36536e+08	4.18415e+08	1.06791e+08	9.91665e+07	4.29489e+07	9.72157e+07	1.01191e+08	1.20932e+08	6.31003e+07	6.20335e+07
Com_2009_pos	(5E)-7-methylidene-10-oxo-4-(propan-2-yl)undec-5-enoic acid	--	C15 H24 O3	274.155	6.868	275.162	--	--	--	--	--	--	--	--	--	--	Invalid mass	No results	No results	0	0	0	0	2.37684e+08	1.63963e+08	2.24046e+08	2.34676e+08	8.4777e+07	3.51308e+07	1.02811e+08	1.18628e+08	1.27513e+08	1.04422e+08	9.54902e+07	9.86214e+07	1.39371e+08	1.25969e+08	1.25615e+08	4.49648e+08	3.99578e+08	6.34255e+08	1.50354e+08	9.15515e+07	4.4517e+07	1.68256e+08	1.2106e+08	5.39841e+07	0	6.80494e+06
Com_2309_pos	Linustatin	Linustatin	C16 H27 N O11	426.187	6.729	427.195	cpd:C08333	--	HMDB0303673	--	Organic oxygen compounds	Organooxygen compounds	Carbohydrates and carbohydrate conjugates	--	--	--	Invalid mass	No results	No match	Organic oxygen compounds	Organooxygen compounds	Carbohydrates and carbohydrate conjugates	Cyanogenic glycosides	1.00307e+07	1.95024e+07	955950	8.77525e+07	0	0	5.68005e+07	1.563e+08	1.28181e+08	3.99808e+07	7.02951e+07	6.91243e+07	1.90899e+08	1.21599e+08	1.44395e+08	4.64304e+08	2.49178e+08	4.53896e+08	0	0	0	0	0	0	0	0
Com_2341_pos	Procyanidin B1	--	C30 H26 O12	578.143	5.063	579.15	--	--	HMDB0029754	LMPK12030001	Phenylpropanoids and polyketides	Flavonoids	Biflavonoids and polyflavonoids	Polyketides [PK]	Flavonoids [PK12]	Proanthocyanidins [PK1203]	No results	Full match	Full match	0	0	0	0	2.48969e+07	1.44916e+07	2.83757e+07	4.83166e+07	0	8.36382e+07	8.88642e+07	1.09525e+08	1.07178e+08	4.99691e+07	6.63242e+07	8.42286e+07	1.88837e+08	9.26897e+07	1.6083e+08	1.37106e+08	8.2255e+07	1.27649e+08	1.24212e+07	0	4.40951e+07	3.88913e+07	1.66866e+07	1.62648e+07	1.48359e+08	3.25795e+08
Com_2385_pos	Inositol	myo-Inositol; D-myo-Inositol; 1D-myo-Inositol; L-myo-Inositol; 1L-myo-Inositol; meso-Inositol; Inositol; Dambose; Cyclohexitol; Meat sugar; Bios I	C6 H12 O6	180.064	8.823	203.053	cpd:C00137	map00052 Galactose metabolism;map00053 Ascorbate and aldarate metabolism;map00562 Inositol phosphate metabolism;map01100 Metabolic pathways;map02010 ABC transporters;map04070 Phosphatidylinositol signaling system	HMDB0000211	--	Organic oxygen compounds	Organooxygen compounds	Alcohols and polyols	--	--	--	No results	No results	Full match	Organic oxygen compounds	Organooxygen compounds	Alcohols and polyols	Cyclohexanols	3.37204e+08	2.54155e+08	3.37561e+08	3.23989e+08	1.72682e+08	4.09681e+07	2.59791e+08	2.87311e+08	2.99011e+08	1.27637e+08	2.06333e+08	2.46506e+08	3.87948e+08	4.0986e+08	3.56293e+08	3.50075e+08	3.9508e+08	3.55086e+08	1.69787e+08	1.42038e+08	5.76997e+07	1.57384e+08	1.25912e+08	1.98912e+08	8.1888e+07	8.07302e+07
Com_2392_pos	Zerumbone	Zerumbone	C15 H22 O	218.167	7.517	219.175	cpd:C20262	--	HMDB0036667	--	Lipids and lipid-like molecules	Prenol lipids	Sesquiterpenoids	--	--	--	Full match	No results	Full match	Lipids and lipid-like molecules	Prenol lipids	Sesquiterpenoids	Sesquiterpenoids	1.49316e+08	1.93094e+08	1.91091e+08	2.10222e+08	1.88868e+08	1.15067e+08	1.07931e+08	1.49594e+08	1.64168e+08	1.05053e+08	1.07036e+08	9.51994e+07	9.48237e+07	8.14326e+07	7.66208e+07	8.59048e+07	1.26425e+08	1.32037e+08	1.90684e+08	2.10751e+08	1.15168e+08	1.56557e+08	2.12323e+08	2.10218e+08	2.35005e+08	1.32578e+08
Com_2419_pos	Indole-3-acetamide	(Indol-3-yl)acetamide; Indole-3-acetamide	C10 H10 N2 O	174.08	3.986	175.087	cpd:C02693	map00380 Tryptophan metabolism	HMDB0029739	--	Organoheterocyclic compounds	Indoles and derivatives	Indoles	--	--	--	No results	No results	Full match	Organoheterocyclic compounds	Indoles and derivatives	Indoles	3-alkylindoles	2.16557e+08	2.5179e+08	2.06962e+08	1.52725e+08	3.0956e+08	4.19169e+07	2.79703e+07	3.96395e+07	3.64799e+07	8.13676e+07	2.67931e+07	2.96316e+07	4.16121e+07	3.75247e+07	3.66588e+07	1.02302e+08	1.16071e+08	1.28108e+08	3.2087e+08	3.30381e+08	4.57152e+07	4.55095e+07	4.23023e+07	2.34889e+08	3.48802e+07	3.89049e+07
Com_2459_pos	(1E)-5-hydroxy-1,7-diphenylhept-1-en-3-one	--	C19 H20 O2	280.143	5.41	281.15	--	--	--	--	--	--	--	--	--	--	Invalid mass	No results	No results	0	0	0	0	2.20959e+08	3.00287e+08	2.3011e+08	4.90199e+07	1.79646e+08	1.18684e+08	1.04209e+08	2.1263e+08	1.50608e+08	7.13846e+07	1.10413e+08	9.46566e+07	6.46319e+07	1.32131e+08	3.99484e+07	3.46506e+08	2.03407e+08	9.82562e+07	1.43955e+08	2.02884e+08	6.42856e+07	7.68199e+07	3.67691e+07	1.81523e+08	3.66936e+07	3.64513e+07
Com_2524_pos	Fenpropimorph	Fenpropimorph	C20 H33 N O	303.254	10.447	304.262	cpd:C18787	--	HMDB0037270	--	Benzenoids	Benzene and substituted derivatives	Phenylpropanes	--	--	--	Invalid mass	No results	No results	Benzenoids	Benzene and substituted derivatives	Phenylpropanes	Phenylpropanes	1.41604e+07	5.51334e+07	3.53189e+07	3.15629e+07	5.30545e+07	1.45597e+08	5.63765e+06	8.2866e+06	1.08553e+07	1.9074e+07	1.17979e+07	0	6.11725e+06	1.34571e+07	1.71918e+07	1.90154e+07	2.01803e+07	3.55973e+07	1.20715e+07	2.9538e+07	2.16364e+08	1.06132e+08	3.31673e+08	2.19801e+07	3.36955e+07	3.02361e+07
Com_2557_pos	N'-(2-chlorobenzoyl)-N,N-dimethylhydrazonoformamide	--	C10 H12 Cl N3 O	225.064	1.959	226.071	--	--	--	--	--	--	--	--	--	--	Invalid mass	No results	No results	0	0	0	0	6.30504e+08	2.55775e+08	3.24074e+08	1.77895e+08	3.18082e+07	2.13637e+07	2.92941e+08	3.66933e+08	3.77548e+08	3.30039e+08	2.31135e+08	3.22058e+08	3.36264e+08	3.26854e+08	2.95958e+08	3.764e+07	3.33165e+07	3.87445e+07	3.0517e+07	3.38172e+07	2.80544e+07	1.47215e+08	8.73463e+07	1.96676e+07	1.98003e+07	1.98455e+07
Com_2564_pos	Oleanolic acid	Oleanolic acid; 3beta-Hydroxyolean-12-en-28-oic acid; Astrantiagenin C; Caryophyllin; Oleanolate	C30 H48 O3	438.35	9.53	439.358	cpd:C17148	--	HMDB0002364	LMPR0106150004	Lipids and lipid-like molecules	Prenol lipids	Triterpenoids	Prenol Lipids [PR]	Isoprenoids [PR01]	C30 isoprenoids (triterpenes) [PR0106]	Invalid mass	No results	No match	Lipids and lipid-like molecules	Prenol lipids	Triterpenoids	Triterpenoids	0	0	0	0	0	1.72107e+07	0	0	0	0	0	0	0	0	2.28877e+06	0	0	0	0	0	0	0	0	1.73921e+07	3.97799e+07	5.97064e+07
Com_2899_pos	Lithocholic Acid	Lithocholic acid; Lithocholate; 3alpha-Hydroxy-5beta-cholanate; 3alpha-Hydroxy-5beta-cholanic acid	C24 H40 O3	398.28	10.012	399.288	cpd:C03990	--	HMDB0000761	LMST04010003	Lipids and lipid-like molecules	Steroids and steroid derivatives	Bile acids, alcohols and derivatives	Sterol Lipids [ST]	Bile acids and derivatives [ST04]	C24 bile acids, alcohols, and derivatives [ST0401]	Invalid mass	No results	No results	Lipids and lipid-like molecules	Steroids and steroid derivatives	Bile acids, alcohols and derivatives	Monohydroxy bile acids, alcohols and derivatives	0	0	0	0	0	8.54447e+07	0	0	0	1.32808e+07	6.87634e+06	0	0	0	0	0	0	0	0	0	1.88416e+08	3.04022e+08	2.2492e+08	0	6.05839e+06	9.36253e+06
Com_2922_pos	(1E,4E)-1,5-bis(4-methoxyphenyl)penta-1,4-dien-3-one	--	C19 H18 O3	294.126	6.179	295.133	--	--	--	--	--	--	--	--	--	--	Full match	No results	Full match	0	0	0	0	1.84123e+08	3.16964e+08	2.30926e+08	1.22226e+08	2.62286e+08	1.8751e+08	7.35861e+07	9.41064e+07	8.27288e+07	7.28958e+07	5.08125e+07	5.69752e+07	7.5244e+07	5.8755e+07	7.42478e+07	3.20661e+08	2.76103e+08	3.48315e+08	3.19452e+08	3.10785e+08	8.58495e+07	8.29087e+07	4.19327e+07	2.67487e+08	4.79619e+07	4.27354e+07
Com_2931_pos	3,4,5-trihydroxy-6-methyloxan-2-yl 2-(methylamino)benzoate	--	C14 H19 N O6	297.121	2.368	298.129	--	--	--	--	--	--	--	--	--	--	Full match	No results	No results	0	0	0	0	2.78593e+08	1.05072e+08	1.73429e+08	1.97165e+08	0	0	2.38833e+08	2.08863e+08	2.28603e+08	1.41994e+08	2.19086e+08	1.98346e+08	2.29914e+08	3.0167e+08	2.43494e+08	5.88135e+07	8.42754e+07	6.94198e+07	0	0	0	7.44632e+07	3.98912e+07	0	8.85733e+06	0
Com_2945_pos	Isoguanosine	Isoguanosine; Crotonoside	C10 H13 N5 O5	283.092	3.554	284.099	cpd:C08432	--	--	--	--	--	--	--	--	--	No results	No results	Full match	Nucleosides, nucleotides, and analogues	Purine nucleosides	Not available	Purine nucleosides	6.87956e+07	6.27496e+07	6.06007e+07	5.4729e+07	1.07626e+08	5.09003e+07	4.11796e+07	4.44674e+07	4.54632e+07	3.83321e+07	3.46188e+07	3.64746e+07	5.11227e+07	4.73253e+07	5.46056e+07	5.78912e+07	4.98759e+07	5.87378e+07	8.45106e+07	1.16808e+08	3.80985e+07	1.54764e+08	2.03199e+08	6.34295e+07	4.2911e+07	4.57735e+07
Com_3019_pos	Docosahexaenoic Acid	(4Z,7Z,10Z,13Z,16Z,19Z)-Docosahexaenoic acid; 4,7,10,13,16,19-Docosahexaenoic acid; Docosahexaenoic acid; Docosahexaenoate	C22 H32 O2	345.265	9.213	346.272	cpd:C06429	map01040 Biosynthesis of unsaturated fatty acids	HMDB0002183	LMFA01031176	Lipids and lipid-like molecules	Fatty Acyls	Fatty acids and conjugates	Fatty Acyls [FA]	Fatty Acids and Conjugates [FA01]	Unsaturated fatty acids [FA0103]	Invalid mass	No results	No results	Lipids and lipid-like molecules	Fatty Acyls	Fatty acids and conjugates	Very long-chain fatty acids	7.93978e+06	1.84636e+07	9.17255e+06	1.64401e+07	2.97398e+07	2.41065e+08	2.29331e+07	3.15434e+07	4.26636e+07	2.70636e+07	3.21955e+07	1.92257e+07	4.06272e+07	3.9494e+07	6.49918e+07	0	3.88029e+06	2.60704e+06	0	1.96e+07	1.07181e+08	1.28239e+08	1.03526e+08	1.05525e+07	6.89049e+07	6.45316e+07
Com_3077_pos	beta-Caryophyllene	beta-Caryophyllene; Caryophyllene; (-)-beta-Caryophyllene	C15 H24	204.188	7.11	205.195	cpd:C09629	map00909 Sesquiterpenoid and triterpenoid biosynthesis;map01100 Metabolic pathways;map01110 Biosynthesis of secondary metabolites	HMDB0036792	LMPR0103120001	Lipids and lipid-like molecules	Prenol lipids	Sesquiterpenoids	Prenol Lipids [PR]	Isoprenoids [PR01]	C15 isoprenoids (sesquiterpenes) [PR0103]	No results	No results	Full match	Lipids and lipid-like molecules	Prenol lipids	Sesquiterpenoids	Sesquiterpenoids	2.19307e+07	1.89382e+07	1.80543e+07	4.9149e+07	1.13573e+07	0	3.72931e+07	9.27954e+07	7.21956e+07	2.80937e+07	1.60705e+07	3.49787e+07	3.25551e+07	6.18415e+07	6.42634e+07	9.55415e+07	7.8476e+07	3.05712e+08	1.44417e+07	0	0	9.61877e+06	0	1.19947e+07	5.74448e+06	5.47815e+06
Com_3182_pos	2-hydroxy-6-[(8Z,11Z)-pentadeca-8,11,14-trien-1-yl]benzoic acid	--	C22 H30 O3	324.209	7.487	325.217	--	--	--	--	--	--	--	--	--	--	Invalid mass	No results	No results	0	0	0	0	0	0	0	0	0	1.2356e+07	3.90967e+06	5.04744e+06	6.02608e+06	0	0	0	6.75506e+06	4.93035e+06	4.59659e+06	1.45682e+07	1.33092e+07	1.20745e+07	7.68459e+07	0	0	0	0	3.95129e+07	1.59976e+08	2.27512e+08
Com_3259_pos	Prostaglandin F2α-1-glyceryl ester	--	C23 H40 O7	450.26	6.434	451.268	--	--	--	--	--	--	--	--	--	--	Invalid mass	No results	No results	Lipids and lipid-like molecules	Fatty Acyls	Eicosanoids	Prostaglandins and related compounds	6.86757e+07	8.26563e+07	7.96826e+07	6.15657e+07	6.2533e+07	3.15718e+07	2.83201e+07	3.67142e+07	3.13745e+07	2.76699e+07	2.65782e+07	2.06604e+07	3.76353e+07	3.3886e+07	3.56589e+07	1.59393e+08	1.10797e+08	1.23386e+08	8.1753e+07	8.0332e+07	3.54702e+07	9.25896e+07	1.69288e+08	4.78135e+07	1.34373e+07	1.50834e+07
Com_3451_pos	lupinine	Lupinine	C10 H19 N O	169.147	9.248	170.154	cpd:C10773	map00960 Tropane, piperidine and pyridine alkaloid biosynthesis;map01110 Biosynthesis of secondary metabolites	HMDB0304704	--	Alkaloids and derivatives	Lupin alkaloids	Sparteine, lupanine, and related alkaloids	--	--	--	No results	No results	Full match	Alkaloids and derivatives	Lupin alkaloids	Lupinine-type alkaloids	Lupinine-type alkaloids	1.00701e+07	2.77127e+07	5.93254e+06	0	4.42428e+07	1.89212e+08	6.10727e+06	6.74587e+06	1.30399e+07	2.42398e+07	1.92689e+07	9.08154e+06	7.21264e+06	1.16784e+07	1.65998e+07	0	5.113e+06	0	0	2.43943e+07	2.09215e+08	1.02892e+08	1.14882e+08	1.68523e+07	4.05427e+07	3.11475e+07
Com_3478_pos	1-(4-ethoxyphenyl)-5-(prop-2-ynylthio)-1H-1,2,3,4-tetraazole	--	C12 H12 N4 O S	260.069	5.451	261.076	--	--	--	--	--	--	--	--	--	--	Invalid mass	No results	No results	0	0	0	0	2.16067e+07	2.98168e+07	3.15154e+07	6.11111e+07	2.90673e+07	0	4.62732e+07	6.7759e+07	8.92581e+07	4.2929e+07	5.48852e+07	4.94093e+07	1.23656e+08	6.64984e+07	8.3151e+07	2.74614e+08	4.62385e+07	2.22337e+08	2.25214e+07	1.49521e+07	0	0	0	1.33994e+07	0	0
Com_3485_pos	1-Monopalmitin	--	C19 H38 O4	330.278	8.247	353.267	--	--	HMDB0245964	--	Lipids and lipid-like molecules	Glycerolipids	Monoradylglycerols	--	--	--	No results	No results	Full match	Lipids and lipid-like molecules	Glycerolipids	Monoradylglycerols	1-monoacylglycerols	2.45303e+07	6.0453e+07	5.96143e+07	2.89287e+07	1.52093e+08	1.27533e+08	1.09666e+07	2.29303e+07	1.4434e+07	2.41411e+07	1.23544e+07	6.99085e+06	1.63377e+07	1.73789e+07	1.78463e+07	2.7961e+07	3.27228e+07	6.34485e+07	1.03672e+08	1.52034e+08	1.10931e+08	1.42754e+08	2.28063e+08	9.17875e+07	9.34891e+06	3.23548e+07
Com_3507_pos	tetranor-12(R)-HETE	--	C16 H26 O3	248.178	7.233	249.185	--	--	--	--	--	--	--	--	--	--	Invalid mass	No results	No results	0	0	0	0	6.26992e+07	1.00807e+08	2.52966e+08	2.4811e+08	1.44945e+08	2.53336e+07	6.03269e+07	5.21754e+07	6.39785e+07	3.79832e+07	5.25765e+07	4.22695e+07	5.26668e+07	6.17269e+07	3.93227e+07	1.67415e+08	1.89747e+08	2.91032e+08	1.39882e+08	1.61696e+08	8.34131e+07	1.00371e+08	1.29788e+08	9.7763e+07	4.02037e+07	4.28656e+07
Com_3522_pos	1-oxo-2,3-dihydro-1H-inden-4-yl benzoate	--	C16 H12 O3	252.075	4.608	253.082	--	--	--	--	--	--	--	--	--	--	Invalid mass	No results	No results	0	0	0	0	1.56973e+08	1.64781e+08	1.32225e+08	1.10437e+08	1.88356e+08	3.76671e+07	1.35103e+07	1.39501e+07	1.24659e+07	5.63183e+07	1.3804e+07	1.42601e+07	1.77695e+07	1.76715e+07	1.38183e+07	4.33103e+07	5.46192e+07	5.98582e+07	1.80217e+08	2.25825e+08	4.03729e+07	7.00616e+07	7.98041e+07	1.47054e+08	2.68283e+07	3.17811e+07
Com_3526_pos	Cinnamaldehyde	Cinnamaldehyde	C9 H8 O	132.058	6.188	282.149	cpd:C00903	map00940 Phenylpropanoid biosynthesis;map01100 Metabolic pathways;map01110 Biosynthesis of secondary metabolites	HMDB0003441	--	Phenylpropanoids and polyketides	Cinnamaldehydes	-	--	--	--	No results	No results	Full match	Phenylpropanoids and polyketides	Cinnamaldehydes	Not available	Cinnamaldehydes	1.51756e+07	1.28075e+07	1.64783e+07	0	0	0	2.37593e+07	1.94616e+07	1.45573e+07	1.42364e+07	2.66918e+07	9.02883e+06	4.79095e+06	1.50129e+07	1.53939e+07	1.42237e+08	3.78164e+08	1.78194e+08	0	0	0	0	0	0	0	0
Com_3612_pos	Eicosapentaenoic acid	(5Z,8Z,11Z,14Z,17Z)-Icosapentaenoic acid; (5Z,8Z,11Z,14Z,17Z)-Eicosapentaenoic acid; Eicosapentaenoic acid; 5,8,11,14,17-Icosapentaenoic acid; (5Z,8Z,11Z,14Z,17Z)-Eicosapentaenoate	C20 H30 O2	302.225	7.144	303.232	cpd:C06428	map01040 Biosynthesis of unsaturated fatty acids	HMDB0001999	--	Lipids and lipid-like molecules	Fatty Acyls	Fatty acids and conjugates	--	--	--	Full match	No results	Full match	Lipids and lipid-like molecules	Fatty Acyls	Fatty acids and conjugates	Long-chain fatty acids	4.40822e+07	6.00199e+07	5.59421e+07	5.89232e+07	6.90353e+07	2.83082e+07	3.01055e+07	4.5075e+07	4.11956e+07	3.3263e+07	2.58299e+07	2.61225e+07	3.90146e+07	4.06477e+07	4.18576e+07	1.51632e+08	2.41167e+08	1.43696e+08	7.45323e+07	8.68185e+07	2.8386e+07	5.68948e+07	9.02451e+07	4.73727e+07	1.61892e+07	1.67672e+07
Com_3616_pos	NNK	4-(N-Nitrosomethylamino)-1-(3-pyridyl)-1-butanone; NNK	C14 H26 N6 O6	334.2	5.883	357.189	cpd:C16453	--	HMDB0011603	--	Organic oxygen compounds	Organooxygen compounds	Carbonyl compounds	--	--	--	Invalid mass	No results	No results	Organic oxygen compounds	Organooxygen compounds	Carbonyl compounds	Aryl alkyl ketones	1.0646e+08	1.14498e+08	9.44426e+07	1.00504e+08	6.44561e+07	1.49773e+07	4.28215e+07	1.05108e+08	9.84563e+07	9.55e+07	5.98424e+07	4.71858e+07	1.44627e+08	1.46532e+08	1.33386e+08	3.31522e+08	2.1838e+08	2.22023e+08	5.49383e+07	6.36665e+07	0	2.35704e+07	2.55733e+07	6.26928e+07	1.82297e+07	2.74177e+07
Com_3635_pos	(4-benzhydrylpiperazino)(1,5-dimethyl-1H-pyrazol-3-yl)methanone	--	C23 H26 N4 O	374.207	6.222	375.215	--	--	--	--	--	--	--	--	--	--	Invalid mass	No results	No results	0	0	0	0	3.14733e+07	5.00368e+07	4.73365e+07	3.56447e+07	4.39183e+07	1.87793e+07	1.9238e+07	2.19205e+07	2.2533e+07	2.44085e+07	1.72531e+07	1.40328e+07	2.67147e+07	2.45507e+07	2.62124e+07	7.71553e+07	8.32556e+07	9.38203e+07	7.59929e+07	4.57603e+07	2.09435e+07	2.61403e+07	4.27551e+07	2.15741e+07	1.44231e+07	1.68814e+07
Com_3642_pos	Acetyl-L-carnitine	--	C9 H17 N O4	203.116	1.567	204.123	--	--	HMDB0240773	LMFA07070050	Lipids and lipid-like molecules	Fatty Acyls	Fatty acid esters	Fatty Acyls [FA]	Fatty esters [FA07]	Fatty acyl carnitines [FA0707]	Full match	No results	No results	Lipids and lipid-like molecules	Fatty Acyls	Fatty acid esters	Acyl carnitines	1.4958e+07	1.51872e+07	1.63714e+07	1.06945e+07	1.22557e+07	0	1.00226e+07	1.05243e+07	8.60172e+06	8.00179e+06	8.40961e+06	7.65308e+06	1.20728e+07	1.10653e+07	9.97097e+06	3.21586e+08	3.64766e+08	3.24228e+08	2.03458e+07	1.52644e+07	0	8.64539e+06	1.04011e+07	1.41082e+07	8.9932e+06	8.80774e+06
Com_3654_pos	Diacetoxyscirpenol	Diacetoxyscirpenol	C19 H26 O7	388.151	6.01	389.158	cpd:C09662	--	HMDB0035104	--	Lipids and lipid-like molecules	Prenol lipids	Sesquiterpenoids	--	--	--	Invalid mass	No results	No match	Lipids and lipid-like molecules	Prenol lipids	Sesquiterpenoids	Trichothecenes	0	0	0	0	0	1.19679e+07	3.72655e+06	0	4.64086e+06	0	0	0	3.30855e+06	3.47259e+06	4.30158e+06	1.02413e+07	7.89461e+06	6.70252e+06	6.09531e+07	0	0	0	1.03824e+07	6.41788e+07	1.15656e+08	1.94729e+08
Com_3919_pos	Proscillaridin A	--	C30 H42 O8	530.287	6.806	531.294	--	--	HMDB0256851	LMST01130008	Lipids and lipid-like molecules	Steroids and steroid derivatives	Steroid lactones	Sterol Lipids [ST]	Sterols [ST01]	Bufanolides and derivatives [ST0113]	Full match	No results	Full match	Lipids and lipid-like molecules	Steroids and steroid derivatives	Steroid lactones	Bufanolides and derivatives	4.79423e+07	1.49938e+08	6.4915e+07	7.87406e+07	1.95642e+08	7.93132e+07	1.15288e+07	2.84349e+07	1.9091e+07	1.95752e+07	1.30619e+07	9.56624e+06	7.43295e+06	1.14465e+07	1.04091e+07	4.43478e+07	7.46977e+07	6.65564e+07	1.04275e+08	4.59354e+07	4.27476e+07	2.73747e+07	1.21153e+08	3.63112e+07	1.85128e+07	1.69694e+07
Com_3973_pos	Albendazole-2-aminosulfone	Albendazole-2-aminosulfone	C10 H13 N3 O2 S	478.137	4.498	240.076	cpd:C16627	--	HMDB0247482	--	Organoheterocyclic compounds	Benzimidazoles	-	--	--	--	Invalid mass	No results	No results	Organoheterocyclic compounds	Benzimidazoles	Not available	Benzimidazoles	1.07222e+08	6.47554e+07	1.15951e+08	8.62655e+07	3.59881e+07	0	6.0643e+07	6.26737e+07	6.48899e+07	6.19088e+07	7.3688e+07	5.22792e+07	8.21676e+07	7.12762e+07	6.714e+07	0	0	0	3.0556e+07	2.9336e+07	0	4.15442e+07	3.26682e+07	2.6379e+07	1.05989e+07	9.75611e+06
Com_4020_pos	Angiotensin IV	Angiotensin IV; Angiotensin II, 1-des-asn-2-arg	C40 H54 N8 O8	774.402	7.67	775.409	cpd:C15849	--	HMDB0001038	--	Organic acids and derivatives	Carboxylic acids and derivatives	Amino acids, peptides, and analogues	--	--	--	Invalid mass	No results	No results	Organic acids and derivatives	Carboxylic acids and derivatives	Amino acids, peptides, and analogues	Oligopeptides	1.39668e+07	1.71423e+07	1.70777e+07	2.01456e+07	0	1.30841e+07	2.37476e+07	2.70818e+07	2.40872e+07	2.2657e+07	1.92836e+07	3.44634e+07	2.09185e+07	2.36131e+07	2.30431e+07	4.31842e+06	3.11986e+07	1.36736e+07	0	0	1.30919e+07	1.93084e+07	0	0	0	0
Com_4184_pos	Amoxicillin	Amoxicillin; Amoxicillin anhydrous	C16 H19 N3 O5 S	365.109	2.478	366.116	cpd:C06827	--	HMDB0015193	--	Organoheterocyclic compounds	Lactams	Beta lactams	--	--	--	Invalid mass	No results	No results	Organoheterocyclic compounds	Lactams	Beta lactams	Penicillins	3.23212e+08	1.98085e+08	3.19832e+08	2.65304e+08	0	0	1.79553e+08	2.1005e+08	1.92507e+08	1.83922e+08	1.92207e+08	1.65788e+08	2.13944e+08	2.1785e+08	2.18135e+08	8.02176e+07	1.32303e+08	9.53593e+07	0	0	1.2936e+07	1.1519e+08	7.9679e+07	0	2.0357e+07	4.13463e+06
Com_4328_pos	Quinone	p-Benzoquinone; Quinone; Chinone; 2,5-Cyclohexadiene-1,4-dione; 1,4-Benzoquinone	C6 H4 O2	108.022	5.795	109.029	cpd:C00472	--	HMDB0003364	--	Organic oxygen compounds	Organooxygen compounds	Carbonyl compounds	--	--	--	No results	No results	Full match	Organic oxygen compounds	Organooxygen compounds	Carbonyl compounds	P-benzoquinones	1.91501e+08	1.6473e+08	7.25409e+07	5.84309e+07	4.73471e+07	2.20147e+07	8.05003e+07	3.07214e+07	7.80793e+07	5.80651e+07	7.44182e+07	3.44199e+07	3.85537e+07	4.27241e+07	8.58306e+07	7.07694e+07	1.12381e+08	7.12216e+07	1.1041e+08	5.931e+07	3.90775e+07	1.57389e+08	3.81262e+07	1.28938e+08	3.98104e+07	3.91371e+07
Com_4409_pos	Tetrahydrocortisone	Tetrahydrocortisone; Urocortisone	C21 H32 O5	346.212	7.544	347.22	cpd:C05470	--	HMDB0000903	LMST02030098	Lipids and lipid-like molecules	Steroids and steroid derivatives	Hydroxysteroids	Sterol Lipids [ST]	Steroids [ST02]	C21 steroids (gluco/mineralocorticoids, progestogins) and derivatives [ST0203]	Invalid mass	No results	No results	Lipids and lipid-like molecules	Steroids and steroid derivatives	Hydroxysteroids	21-hydroxysteroids	1.76127e+07	2.78896e+07	5.64702e+07	2.31552e+07	9.45135e+07	2.05541e+07	1.48363e+07	2.46263e+07	2.15772e+07	1.8353e+07	1.73907e+07	1.26366e+07	2.3091e+07	2.34808e+07	2.13409e+07	6.51217e+07	5.83645e+07	7.16464e+07	3.5275e+07	7.76365e+07	1.62092e+07	5.95688e+07	4.83169e+07	4.24434e+07	1.92711e+07	1.9433e+07
Com_4425_pos	2-(2-amino-3-methylbutanamido)-3-phenylpropanoic acid	--	C14 H20 N2 O3	264.148	5.271	265.155	--	--	--	--	--	--	--	--	--	--	Full match	No results	Full match	0	0	0	0	1.90811e+07	2.36492e+07	1.61236e+07	8.16383e+07	0	0	8.04044e+07	1.56184e+08	1.09249e+08	5.65906e+07	8.739e+07	7.17775e+07	1.30539e+08	3.67367e+06	1.02914e+08	1.04741e+08	9.72653e+07	8.56304e+07	0	0	0	2.0867e+07	2.06239e+07	0	2.37549e+07	4.01358e+06
Com_4448_pos	Azetidine-2-carboxylic acid	L-Azetidine 2-carboxylic acid; Azetidyl-2-carboxylic acid; (S)-(-)-Azetidine-2-carboxylic acid	C4 H7 N O2	101.048	1.96	102.055	cpd:C08267	--	HMDB0248797	--	Organoheterocyclic compounds	Azetidines	Azetidinecarboxylic acids or derivatives	--	--	--	No results	No results	Full match	Organic acids and derivatives	Carboxylic acids and derivatives	Amino acids, peptides, and analogues	Alpha amino acids	1.17642e+08	9.98409e+07	1.17874e+08	1.02464e+08	6.98739e+07	2.95765e+07	8.20425e+07	8.16793e+07	9.67394e+07	2.8153e+07	7.0204e+07	8.16165e+07	1.02442e+08	9.95952e+07	9.28551e+07	7.87558e+07	5.95387e+07	6.07599e+07	7.20853e+07	7.11429e+07	3.43605e+07	7.84229e+07	9.1853e+07	5.65284e+07	3.22405e+07	3.35154e+07
Com_4512_pos	16-Heptadecyne-1,2,4-triol	--	C17 H32 O3	324.228	8.444	307.225	--	--	--	--	--	--	--	--	--	--	Invalid mass	No results	No results	Lipids and lipid-like molecules	Fatty Acyls	Fatty alcohols	Long-chain fatty alcohols	2.20975e+07	1.8984e+07	1.75559e+07	2.35427e+07	4.10947e+07	1.31903e+08	1.18887e+07	2.24801e+07	1.65332e+07	2.2333e+07	1.39568e+07	1.06782e+07	2.05407e+07	1.50713e+07	1.49835e+07	1.83698e+07	2.80151e+07	1.62617e+07	3.44916e+07	3.12462e+07	1.76831e+08	1.43062e+08	7.01223e+07	2.17533e+07	1.81615e+07	1.27376e+07
Com_4560_pos	All trans retinal	Retinal; Vitamin A aldehyde; Retinene; all-trans-Retinal; all-trans-Vitamin A aldehyde; all-trans-Retinene	C20 H28 O	284.214	8.121	285.222	cpd:C00376	map01100 Metabolic pathways	--	--	--	--	--	--	--	--	Full match	No results	No results	Lipids and lipid-like molecules	Prenol lipids	Retinoids	Retinoids	1.80595e+07	2.73158e+07	1.94925e+07	3.78215e+07	5.69101e+07	3.56442e+07	7.43342e+07	6.93899e+07	8.84729e+07	3.63207e+07	3.6551e+07	7.67459e+07	6.0763e+07	7.8799e+07	5.57545e+07	2.6354e+07	4.25736e+07	3.58282e+07	2.68654e+07	3.92445e+07	3.2342e+07	3.60666e+07	5.08868e+07	2.78257e+07	0	4.18193e+06
Com_4603_pos	PE 36:3	Phosphatidylethanolamine; (3-Phosphatidyl)ethanolamine; (3-Phosphatidyl)-ethanolamine; Cephalin; O-(1-beta-Acyl-2-acyl-sn-glycero-3-phospho)ethanolamine; 1-Acyl-2-acyl-sn-glycero-3-phosphoethanolamine; L-1-Phosphatidylethanolamine	C41 H76 N O8 P	763.513	8.1	764.52	cpd:C00350	map00563 Glycosylphosphatidylinositol (GPI)-anchor biosynthesis;map00564 Glycerophospholipid metabolism;map01100 Metabolic pathways;map01110 Biosynthesis of secondary metabolites;map04136 Autophagy - other	--	LMGP02011222	--	--	--	Glycerophospholipids [GP]	Glycerophosphoethanolamines [GP02]	Diacylglycerophosphoethanolamines [GP0201]	No results	Invalid mass	No results	Lipids and lipid-like molecules	Glycerophospholipids	Glycerophosphoethanolamines	1-alkyl,2-acylglycerophosphoethanolamines	1.04404e+07	1.41607e+07	1.41333e+07	0	1.54109e+07	0	5.58927e+06	5.56216e+06	5.42954e+06	6.74454e+06	1.31955e+08	1.11198e+08	5.6895e+06	5.35697e+06	5.28409e+06	9.21858e+06	1.09215e+07	1.13515e+07	6.57827e+07	1.33513e+07	0	0	0	1.00375e+08	1.14354e+07	5.76539e+07
Com_4606_pos	1,2-dihydroxyheptadec-16-yn-4-yl acetate	--	C19 H34 O4	364.202	8.696	365.209	--	--	--	LMFA05000645	--	--	--	Fatty Acyls [FA]	Fatty alcohols [FA05]	_	Invalid mass	No results	No results	0	0	0	0	1.19826e+07	5.35662e+07	2.55515e+07	2.35734e+07	1.49928e+08	9.70674e+07	5.21181e+06	8.64912e+06	9.03316e+06	1.57884e+07	6.56174e+06	0	8.99632e+06	9.82117e+06	1.10637e+07	1.38027e+07	2.71049e+07	2.82777e+07	4.76532e+07	8.65693e+07	9.92051e+07	7.99048e+07	1.39287e+08	6.05806e+07	0	0
Com_4702_pos	Pelargonidin	Pelargonidin; 3,5,7-Trihydroxy-2-(4-hydroxyphenyl)benzopyrylium chloride; 3,4',5,7-Tetrahydroxyflavylium chloride; Pelargonidin chloride; Pelargonidol chloride	C15 H10 O5	270.053	5.763	271.06	cpd:C05904	map00941 Flavonoid biosynthesis;map00942 Anthocyanin biosynthesis;map01100 Metabolic pathways;map01110 Biosynthesis of secondary metabolites	HMDB0003263	LMPK12010003	Phenylpropanoids and polyketides	Flavonoids	Hydroxyflavonoids	Polyketides [PK]	Flavonoids [PK12]	Anthocyanidins [PK1201]	Full match	No results	Full match	Phenylpropanoids and polyketides	Flavonoids	Hydroxyflavonoids	7-hydroxyflavonoids	0	0	0	0	0	0	0	3.24959e+06	3.7642e+06	0	0	0	4.50642e+06	3.0039e+06	3.56485e+06	8.93937e+06	9.35315e+06	6.62405e+06	0	0	0	0	0	0	0	4.31318e+06
Com_4709_pos	4,7-dimethoxy-1H-phenalen-1-one	--	C15 H12 O3	240.079	7.975	241.086	--	--	--	--	--	--	--	--	--	--	Full match	No results	No results	0	0	0	0	0	7.94262e+06	7.92722e+06	0	0	0	0	3.11977e+06	0	0	0	0	3.19119e+06	3.00467e+06	2.9638e+06	5.17062e+06	6.1258e+06	6.36695e+06	2.85124e+07	0	0	0	0	3.42459e+07	1.24772e+08	1.48013e+08
Com_4733_pos	Prunin	Naringenin 7-O-beta-D-glucoside; Prunin	C21 H22 O10	434.12	5.949	435.127	cpd:C09099	map00941 Flavonoid biosynthesis	--	LMPK12140237	--	--	--	Polyketides [PK]	Flavonoids [PK12]	Flavanones [PK1214]	Full match	No results	Full match	Phenylpropanoids and polyketides	Flavonoids	Flavonoid glycosides	Flavonoid-7-O-glycosides	1.49578e+07	1.11974e+07	2.31031e+07	3.77988e+07	0	2.80144e+07	7.05147e+07	7.4828e+07	9.07754e+07	3.94538e+07	7.12613e+07	6.49022e+07	8.76921e+07	8.30079e+07	1.04422e+08	1.00845e+08	4.58579e+07	4.46366e+07	0	0	3.01644e+07	2.37863e+07	0	0	0	2.19967e+07
Com_4957_pos	Alanyltyrosine	--	C12 H16 N2 O4	252.111	5.618	253.119	--	--	HMDB0028699	--	Organic acids and derivatives	Carboxylic acids and derivatives	Amino acids, peptides, and analogues	--	--	--	Full match	No results	No results	Organic acids and derivatives	Carboxylic acids and derivatives	Amino acids, peptides, and analogues	Peptides	5.91591e+07	1.8375e+07	6.75466e+06	2.63278e+07	4.26782e+06	1.96373e+06	3.72472e+07	5.81687e+06	1.60211e+07	3.10055e+07	2.53892e+07	4.15031e+07	2.79328e+07	6.82369e+07	1.51086e+07	1.2563e+06	1.22143e+06	2.14426e+06	676205	3.61761e+07	845906	1.67428e+07	3.81278e+07	724071	1.13701e+07	1.3125e+06
Com_4993_pos	9(S)-HOTrE	9(S)-HOT; (9S)-(10E,12Z,15Z)-9-Hydroxyoctadecatri-10,12,15-enoic acid; 9(S)-HOTrE	C18 H30 O3	316.202	8.51	317.209	cpd:C16326	map00592 alpha-Linolenic acid metabolism	HMDB0247705	--	Lipids and lipid-like molecules	Fatty Acyls	Lineolic acids and derivatives	--	--	--	Invalid mass	No results	No results	Lipids and lipid-like molecules	Fatty Acyls	Lineolic acids and derivatives	Lineolic acids and derivatives	1.16264e+07	2.69974e+07	2.5002e+07	1.90751e+07	4.31246e+07	2.73656e+07	1.11781e+07	1.447e+07	1.54303e+07	1.38781e+07	1.11032e+07	8.18116e+06	1.83762e+07	1.51525e+07	1.80539e+07	1.72648e+07	2.00041e+07	2.0406e+07	3.17608e+07	3.46077e+07	2.66304e+07	2.54889e+07	3.83095e+07	3.16087e+07	5.46472e+06	6.19387e+06
Com_5012_pos	4-oxo-4-(5,6,7,8-tetrahydronaphthalen-1-ylamino)but-2-enoic acid	--	C14 H15 N O3	262.132	5.405	263.139	--	--	--	--	--	--	--	--	--	--	Invalid mass	No results	No match	0	0	0	0	9.58393e+07	1.34949e+08	1.07581e+08	7.75705e+07	1.10289e+08	5.66709e+07	5.22668e+07	9.29808e+07	7.47113e+07	5.54542e+07	5.38474e+07	4.44962e+07	6.99544e+07	4.16692e+07	3.62682e+07	1.11002e+08	9.75186e+07	1.6906e+08	7.73637e+07	8.63268e+07	4.31096e+07	6.34358e+07	7.46205e+07	7.61983e+07	2.34763e+07	1.8546e+07
Com_5018_pos	N'-hydroxy-3-[3-(trifluoromethyl)phenoxy]pyrazine-2-carboximidamide	--	C12 H9 F3 N4 O2	298.067	4.519	299.074	--	--	--	--	--	--	--	--	--	--	Full match	No results	No results	0	0	0	0	0	0	0	3.38145e+07	0	1.01063e+08	1.09937e+08	1.14988e+08	1.72146e+08	6.14858e+07	7.51655e+07	1.38951e+08	1.32495e+08	5.96077e+07	1.43332e+08	1.60117e+08	1.97665e+08	1.37025e+08	0	0	7.88084e+07	5.69304e+07	1.78672e+07	0	5.98729e+07	1.37485e+08
Com_5094_pos	4-Guanidinobutanoic acid	4-Guanidinobutanoate; 4-Guanidinobutyric acid	C5 H11 N3 O2	145.086	1.881	146.093	cpd:C01035	map00330 Arginine and proline metabolism;map01100 Metabolic pathways	HMDB0003464	--	Organic acids and derivatives	Carboxylic acids and derivatives	Amino acids, peptides, and analogues	--	--	--	No results	No results	Full match	Organic acids and derivatives	Carboxylic acids and derivatives	Amino acids, peptides, and analogues	Gamma amino acids and derivatives	1.0632e+08	1.4428e+08	1.54757e+08	1.09734e+08	1.29803e+08	5.07768e+07	5.13203e+07	5.99314e+07	6.22946e+07	6.02584e+07	5.3367e+07	5.82362e+07	6.44476e+07	6.93712e+07	5.80488e+07	5.9204e+07	5.86528e+07	6.72619e+07	1.12816e+08	9.7432e+07	3.3875e+07	5.50758e+07	4.12381e+07	1.10427e+08	3.35855e+07	4.10274e+07
Com_5099_pos	1-Methylguanine	rRNA containing N1-methylguanine	C6 H7 N5 O	165.066	2.786	166.073	cpd:C04152	--	HMDB0003282	--	Organoheterocyclic compounds	Imidazopyrimidines	Purines and purine derivatives	--	--	--	No results	No results	Full match	Organoheterocyclic compounds	Imidazopyrimidines	Purines and purine derivatives	6-oxopurines	2.18124e+07	2.64792e+07	1.81717e+07	5.8567e+07	2.426e+07	6.15706e+07	1.56264e+08	1.43587e+08	2.17729e+08	7.68566e+07	1.0945e+08	1.57755e+08	1.68343e+08	1.61829e+08	1.71439e+08	9.7035e+07	1.13194e+08	8.64227e+07	2.70958e+07	2.6515e+07	6.5399e+07	4.84826e+07	6.64638e+07	1.69542e+07	7.45949e+07	9.32478e+07
Com_5105_pos	N-piperidinothieno[3,2-d]pyrimidin-4-amine	--	C11 H14 N4 S	234.089	8.895	217.086	--	--	--	--	--	--	--	--	--	--	Invalid mass	No results	No results	0	0	0	0	0	0	0	0	0	0	0	0	0	0	0	0	0	0	0	0	0	0	2.16889e+07	0	0	0	0	3.36979e+07	1.10494e+08	1.34541e+08
Com_5150_pos	Triptolide	Triptolide	C20 H24 O6	360.16	5.834	383.149	cpd:C09204	--	HMDB0259270	--	Organoheterocyclic compounds	Oxepanes	-	--	--	--	Invalid mass	No results	No results	Organoheterocyclic compounds	Oxepanes	Not available	Oxepanes	1.86519e+08	2.37721e+08	2.1184e+08	8.66178e+07	2.33226e+08	4.81874e+07	7.3226e+07	7.46265e+07	5.28323e+07	2.36752e+07	6.77612e+07	6.80327e+07	5.04098e+07	6.69867e+07	7.5908e+07	2.03658e+08	1.93554e+08	1.85977e+08	4.94888e+07	2.26667e+08	6.00702e+07	8.77875e+07	6.13188e+07	2.11115e+08	3.60292e+07	5.68996e+07
Com_5199_pos	XLR11 N-(4-hydroxypentyl) metabolite-d5	--	C21 H23 [2]H5 F N O2	350.244	7.908	351.251	--	--	--	--	--	--	--	--	--	--	Invalid mass	No results	No results	0	0	0	0	1.669e+07	2.25952e+07	2.29998e+07	0	7.62286e+07	3.62827e+07	1.87716e+07	3.54731e+07	1.38095e+07	1.27335e+07	2.776e+07	1.66748e+07	3.21272e+07	5.57648e+06	2.53426e+07	2.50647e+07	9.94185e+06	8.66082e+06	6.05043e+07	1.04762e+08	4.09583e+07	1.58317e+08	1.27062e+08	3.54375e+07	4.21929e+07	1.17467e+07
Com_5244_pos	1,7-bis(3,4-dihydroxyphenyl)heptan-3-one	--	C19 H22 O5	312.137	8.11	313.144	--	--	--	--	--	--	--	--	--	--	Invalid mass	No results	No results	0	0	0	0	0	0	0	0	0	0	0	0	0	0	0	0	0	0	0	0	0	0	2.96622e+07	0	0	0	0	3.64945e+07	1.32445e+08	1.1608e+08
Com_5270_pos	Geranylgeraniol	Geranylgeraniol; 2,6,10,14-Hexadecatetraen-1-ol, 3,7,11,15-tetramethyl-	C20 H34 O	290.261	10.381	291.268	cpd:C09094	map00904 Diterpenoid biosynthesis;map01110 Biosynthesis of secondary metabolites	--	LMPR0104010009	--	--	--	Prenol Lipids [PR]	Isoprenoids [PR01]	C20 isoprenoids (diterpenes) [PR0104]	No results	No results	Full match	Lipids and lipid-like molecules	Prenol lipids	Diterpenoids	Acyclic diterpenoids	0	0	0	0	0	0	0	0	0	0	0	0	0	0	0	0	0	0	0	0	1.27888e+07	1.55484e+08	1.57866e+07	0	0	0
Com_5272_pos	Theobromine	Theobromine; 3,7-Dimethylxanthine	C7 H8 N4 O2	180.064	6.081	181.072	cpd:C07480	map00232 Caffeine metabolism;map01100 Metabolic pathways;map01110 Biosynthesis of secondary metabolites	HMDB0002825	--	Organoheterocyclic compounds	Imidazopyrimidines	Purines and purine derivatives	--	--	--	No results	No results	Full match	Organoheterocyclic compounds	Imidazopyrimidines	Purines and purine derivatives	Xanthines	1.76729e+08	2.1062e+08	2.03782e+08	1.74767e+08	8.52254e+07	9.20738e+07	1.14958e+08	7.06051e+07	1.08488e+08	1.20046e+08	1.43717e+08	1.12857e+08	1.23419e+08	1.29824e+08	1.45384e+08	1.29497e+08	1.41365e+08	1.07487e+08	2.06296e+08	1.97376e+08	1.47043e+08	9.38385e+07	9.62252e+07	1.99629e+08	5.57083e+07	9.32917e+07
Com_5300_pos	N-[(4-hydroxy-3-methoxyphenyl)methyl]-8-methylnonanamide	--	C18 H29 N O3	307.215	6.018	308.223	--	--	--	--	--	--	--	--	--	--	Full match	No results	Full match	0	0	0	0	1.02117e+07	2.07403e+07	2.42675e+07	1.74185e+07	8.15609e+07	1.44167e+07	3.67833e+06	8.26516e+06	4.30172e+06	1.34998e+07	0	0	6.79897e+06	1.07608e+07	5.2577e+06	2.43407e+06	2.94601e+06	2.75688e+06	9.36661e+07	1.23351e+08	1.36616e+07	6.90221e+07	1.25079e+08	4.99171e+07	8.34059e+06	4.89847e+06
Com_5310_pos	N3,N4-Dimethyl-L-arginine	--	C8 H18 N4 O2	202.143	1.466	203.15	--	--	--	--	--	--	--	--	--	--	Full match	No results	Full match	Organic acids and derivatives	Carboxylic acids and derivatives	Amino acids, peptides, and analogues	Arginine and derivatives	5.69263e+07	1.04469e+08	7.78652e+07	3.92942e+07	8.11192e+07	1.44953e+07	2.0423e+07	2.31111e+07	2.2666e+07	2.20827e+07	1.63948e+07	1.38391e+07	2.31802e+07	2.29885e+07	2.09076e+07	3.73639e+07	4.21522e+07	4.56514e+07	7.36821e+07	8.68512e+07	2.25874e+07	3.89981e+07	8.22309e+07	6.69428e+07	1.61553e+07	1.58731e+07
Com_5402_pos	Lathyrol	Lathyrol	C20 H30 O4	334.213	6.536	335.221	cpd:C09125	--	--	--	--	--	--	--	--	--	No results	No results	Full match	Lipids and lipid-like molecules	Prenol lipids	Diterpenoids	Diterpenoids	9.80521e+06	1.15794e+07	7.13122e+06	1.1431e+07	1.34121e+07	0	5.93569e+06	7.70117e+06	7.77667e+06	0	9.00555e+06	0	1.42159e+07	8.26073e+06	1.10262e+07	2.05141e+07	2.45128e+07	2.44324e+07	1.49596e+07	1.82903e+07	0	0	1.13362e+07	1.47663e+07	5.04983e+06	5.95776e+06
Com_5437_pos	11β-Prostaglandin F2α	11-epi-Prostaglandin F2alpha; 11-epi-Prostaglandin F2a; 11-epi-PGF2alpha; 11-epi-PGF2a	C20 H34 O5	376.223	6.426	377.231	cpd:C05959	map00590 Arachidonic acid metabolism	HMDB0010199	--	Lipids and lipid-like molecules	Fatty Acyls	Eicosanoids	--	--	--	Invalid mass	No results	No results	Lipids and lipid-like molecules	Fatty Acyls	Eicosanoids	Prostaglandins and related compounds	5.48445e+07	6.73157e+07	6.51852e+07	5.22511e+07	5.64407e+07	2.69052e+07	2.52047e+07	3.0399e+07	3.09579e+07	3.0371e+07	2.58283e+07	1.93897e+07	3.44052e+07	3.16284e+07	3.10574e+07	1.36238e+08	1.52553e+08	1.30364e+08	7.94358e+07	7.52006e+07	3.3686e+07	6.16868e+07	8.40215e+07	4.47265e+07	2.23365e+07	2.25647e+07
Com_5465_pos	3-hydroxy-4-methoxy-9H-xanthen-9-one	--	C14 H10 O4	242.058	5.063	243.065	--	--	--	--	--	--	--	--	--	--	Full match	No results	No results	0	0	0	0	1.96191e+08	2.24902e+08	2.33027e+08	1.50814e+08	1.8985e+08	8.58472e+07	2.69003e+07	4.07867e+07	3.48125e+07	9.21131e+07	3.33421e+07	3.04396e+07	4.26609e+07	4.78005e+07	2.941e+07	1.03427e+08	1.09388e+08	8.98648e+07	1.63943e+08	1.56898e+08	1.04783e+08	5.97517e+07	3.43061e+07	1.709e+08	4.26963e+07	4.21983e+07
Com_5502_pos	Sphingosine (d18:1)	--	C18 H37 N O2	321.267	9.65	322.274	--	--	--	--	--	--	--	--	--	--	Invalid mass	No results	No results	0	0	0	0	0	4.63008e+07	7.228e+06	0	8.59159e+07	3.3543e+07	0	0	0	1.17805e+07	0	0	0	0	2.76775e+06	0	1.26911e+07	0	1.23081e+07	6.50107e+07	5.6072e+07	4.14817e+07	5.32109e+07	3.69419e+07	0	1.38996e+07
Com_5552_pos	N,N-Diethyldodecanamide	--	C16 H33 N O	255.257	9.953	256.264	--	--	--	--	--	--	--	--	--	--	Full match	No results	No results	0	0	0	0	2.08388e+07	3.40972e+07	2.85604e+07	2.50168e+07	2.76472e+07	6.4118e+07	1.38101e+07	1.65493e+07	1.60677e+07	1.98195e+07	1.45557e+07	1.2723e+07	1.43602e+07	1.61509e+07	1.77519e+07	1.67905e+07	1.81985e+07	2.0936e+07	1.91175e+07	2.28482e+07	2.24737e+07	3.38559e+07	5.42673e+07	2.04127e+07	9.42313e+06	2.80199e+07
Com_5576_pos	2-(tert-butyl)-6,7-dimethoxy-4H-3,1-benzoxazin-4-one	--	C14 H17 N O4	263.116	5.479	264.123	--	--	--	--	--	--	--	--	--	--	Full match	No results	No results	0	0	0	0	1.77498e+08	2.04146e+08	2.29779e+08	1.37593e+08	2.48266e+08	2.62607e+07	9.06533e+07	1.18351e+08	9.03752e+07	1.01868e+08	9.35387e+07	7.42616e+07	1.29795e+08	8.54474e+07	9.26649e+07	1.21197e+08	7.40628e+07	9.6995e+07	9.84247e+07	1.11509e+08	1.80583e+07	2.6003e+07	1.30037e+07	8.87462e+07	1.09314e+07	1.28227e+07
Com_5606_pos	Maslinic acid	Crataegolic acid; Masilinic acid	C30 H48 O4	494.338	8.58	495.346	cpd:C16939	--	HMDB0002392	LMPR0106180014	Lipids and lipid-like molecules	Prenol lipids	Triterpenoids	Prenol Lipids [PR]	Isoprenoids [PR01]	C30 isoprenoids (triterpenes) [PR0106]	Invalid mass	No results	No results	Lipids and lipid-like molecules	Prenol lipids	Triterpenoids	Triterpenoids	0	0	0	0	1.34896e+07	3.43418e+07	1.05701e+07	1.48292e+07	8.83449e+06	0	8.8182e+06	8.37476e+06	1.80764e+07	1.49824e+07	1.18887e+07	1.06227e+07	1.81715e+07	1.14105e+07	4.62654e+07	0	0	1.13142e+07	1.29156e+07	8.37779e+07	9.05651e+07	8.21453e+07
Com_5695_pos	2-{2-[4-(tert-butyl)phenyl]-4-hydroxy-1,3-thiazol-5-yl}acetic acid	--	C15 H17 N O3 S	291.095	1.449	292.103	--	--	--	--	--	--	--	--	--	--	Invalid mass	No results	No results	0	0	0	0	2.55411e+08	1.74731e+08	2.78153e+08	2.03856e+08	0	1.23787e+07	9.30785e+07	9.80775e+07	1.20559e+08	1.15701e+08	1.38291e+08	9.38983e+07	1.47254e+08	1.02899e+08	1.14462e+08	1.22895e+07	5.26483e+07	4.08802e+07	0	1.24507e+07	1.90566e+07	6.17306e+07	3.27516e+07	0	7.02976e+06	7.33202e+06
Com_5759_pos	2-[2-(4-benzhydrylpiperazino)-2-oxoethoxy]acetic acid	--	C21 H24 N2 O4	368.174	7.169	369.182	--	--	--	--	--	--	--	--	--	--	Full match	No results	No results	0	0	0	0	1.87898e+07	2.28897e+07	1.97264e+07	2.54535e+07	5.19592e+07	0	6.85915e+06	1.29473e+07	1.31009e+07	1.11407e+07	7.64328e+06	7.34356e+06	1.28852e+07	1.36873e+07	1.15598e+07	1.44407e+07	1.56482e+07	1.89357e+07	4.77378e+07	6.78218e+07	0	2.15389e+07	7.27243e+07	3.39418e+07	0	0
Com_5819_pos	IAA-Glu	--	C15 H16 N2 O5	304.106	5.878	305.114	--	--	HMDB0304379	--	Organic acids and derivatives	Carboxylic acids and derivatives	Amino acids, peptides, and analogues	--	--	--	No results	No results	Full match	0	0	0	0	1.02691e+07	4.85874e+07	4.48282e+07	7.09331e+07	1.30118e+07	1.55599e+07	4.02844e+07	6.75951e+07	6.55222e+07	3.80259e+07	4.69872e+07	3.62444e+07	8.5978e+07	5.87745e+07	7.94265e+07	1.70424e+08	2.15184e+08	1.61341e+08	1.56473e+07	2.69865e+07	1.88076e+07	1.84598e+07	2.09218e+07	4.07729e+07	4.36198e+07	6.58529e+07
Com_5820_pos	octadec-9-ynoic acid	--	C18 H32 O2	262.23	8.249	263.237	--	--	--	--	--	--	--	--	--	--	Invalid mass	No results	No results	0	0	0	0	4.38626e+07	9.13993e+07	6.22585e+07	6.33196e+07	5.94085e+07	9.97875e+07	3.58968e+07	5.16629e+07	5.07169e+07	6.04049e+07	3.80247e+07	2.9841e+07	4.32756e+07	4.58854e+07	5.3272e+07	7.19576e+06	4.0336e+07	3.61279e+07	6.70522e+07	4.67234e+07	9.39172e+07	7.14781e+07	1.07918e+08	8.0463e+07	1.4294e+07	1.2889e+07
Com_5822_pos	N-{[5-(tert-butyl)-2-thienyl]carbonyl}-N'-(6-methyl-2-pyridyl)urea	--	C16 H19 N3 O2 S	317.125	5.788	318.132	--	--	--	--	--	--	--	--	--	--	Invalid mass	No results	No results	0	0	0	0	1.05678e+07	1.41555e+07	2.25434e+07	0	2.94767e+07	0	4.35391e+06	3.08503e+06	0	0	0	0	0	4.01871e+06	4.02168e+06	0	3.43265e+06	0	1.59414e+07	2.50798e+07	0	1.53419e+07	1.61781e+07	1.28295e+07	0	0
Com_5858_pos	N2-tetrahydrofuran-2-ylmethyl-4-(4-fluorophenyl)-1,3-thiazol-2-amine	--	C14 H15 F N2 O S	278.089	3.801	279.096	--	--	--	--	--	--	--	--	--	--	Full match	No results	No results	0	0	0	0	5.94965e+07	6.15473e+07	8.85791e+07	7.0577e+07	5.71581e+07	0	5.1534e+07	4.87351e+07	4.3957e+07	4.57062e+07	3.69803e+07	7.88585e+07	3.68128e+07	3.77632e+07	3.18892e+07	1.14918e+07	1.36337e+07	2.10463e+07	5.62079e+07	6.33866e+07	0	3.09547e+07	3.73423e+07	4.8182e+07	7.15051e+06	8.34643e+06
Com_5873_pos	Dehydrocholic acid	Dehydrocholic acid; 3,7,12-Triketo-5beta-cholanoic acid	C24 H34 O5	402.239	7.621	403.246	cpd:C13154	--	--	LMST04010106	--	--	--	Sterol Lipids [ST]	Bile acids and derivatives [ST04]	C24 bile acids, alcohols, and derivatives [ST0401]	Full match	No results	No results	Lipids and lipid-like molecules	Steroids and steroid derivatives	Bile acids, alcohols and derivatives	Bile acids, alcohols and derivatives	0	0	0	0	1.36133e+07	0	4.66076e+06	7.92991e+06	7.52888e+06	0	0	0	6.76721e+06	6.25698e+06	6.70801e+06	6.28254e+07	2.56676e+07	5.63058e+07	1.34256e+07	1.6465e+07	0	1.80024e+07	5.11475e+07	0	0	0
Com_5874_pos	3-morpholino-5,6-diphenylpyridazine-4-carbonitrile	--	C21 H18 N4 O	360.156	6.537	361.163	--	--	--	--	--	--	--	--	--	--	Invalid mass	No results	No match	0	0	0	0	0	0	0	0	0	0	3.43638e+06	5.03692e+06	5.03915e+06	0	0	0	5.98173e+06	4.50897e+06	3.87079e+06	9.66688e+06	8.17707e+06	8.6619e+06	2.17472e+07	0	0	0	0	2.26299e+07	9.61508e+07	1.13965e+08
Com_5880_pos	N-(2,5-dichlorobenzyl)-5-ethyl-1H-indole-2-carboxamide	--	C18 H16 Cl2 N2 O	346.069	5.6	347.077	--	--	--	--	--	--	--	--	--	--	Invalid mass	No results	No match	0	0	0	0	2.19459e+07	2.69728e+07	2.09709e+07	3.91621e+07	1.74847e+07	0	3.37394e+07	4.64664e+07	4.00158e+07	2.18737e+07	5.03698e+07	2.88872e+07	4.3179e+07	4.35639e+07	7.41723e+07	1.87307e+08	5.91799e+07	1.90146e+08	1.91702e+07	1.48396e+07	0	0	0	1.65985e+07	6.06687e+06	7.82914e+06
Com_5882_pos	Resiniferatoxin	Resiniferatoxin; RTX	C37 H40 O9	650.259	5.824	651.266	cpd:C09179	--	HMDB0242596	--	Lipids and lipid-like molecules	Prenol lipids	Diterpenoids	--	--	--	Invalid mass	No results	No results	Lipids and lipid-like molecules	Prenol lipids	Diterpenoids	Rhamnofolane and daphnane diterpenoids	1.53335e+07	2.27976e+07	2.29273e+07	1.84236e+07	3.02512e+07	0	5.32638e+06	8.03311e+06	9.81985e+06	7.87962e+06	6.21905e+06	0	8.50283e+06	1.06675e+07	1.0655e+07	4.15927e+07	5.36208e+07	3.45312e+07	4.14709e+07	3.85594e+07	0	9.12571e+06	1.63501e+07	2.86754e+07	8.63667e+06	9.74405e+06
Com_5895_pos	trans-zeatin 9-O-glucoside	--	C16 H23 N5 O6	381.164	6.01	785.316	--	--	--	--	--	--	--	--	--	--	No results	No results	Full match					1.0077e+08	1.7468e+08	7.9041e+07	4.75037e+07	2.07165e+08	3.57309e+07	7.48936e+06	2.28892e+07	1.31841e+07	2.77039e+07	5.9982e+06	1.45271e+07	5.53733e+06	1.13265e+07	1.28071e+07	3.65049e+07	1.66366e+07	3.26688e+07	1.94752e+08	1.5053e+08	3.46038e+07	4.21674e+07	3.17345e+07	1.07897e+08	4.97295e+06	5.77536e+06
Com_5902_pos	LPE 20:3	--	C25 H46 N O7 P	503.302	9.206	504.309	--	--	--	LMGP02050066	--	--	--	Glycerophospholipids [GP]	Glycerophosphoethanolamines [GP02]	Monoacylglycerophosphoethanolamines [GP0205]	No results	Full match	No results	Lipids and lipid-like molecules	Glycerophospholipids	Glycerophosphoethanolamines	1-acyl-sn-glycero-3-phosphoethanolamines	0	1.68654e+07	1.88576e+06	0	2.07335e+07	8.04058e+07	0	0	0	9.47354e+06	0	0	0	0	2.29691e+06	0	0	0	0	1.5769e+07	1.03729e+08	3.05839e+07	2.19895e+07	0	8.3379e+06	4.22167e+06
Com_6088_pos	Pilocarpine	Pilocarpine	C11 H16 N2 O2	208.121	4.886	209.129	cpd:C07474	map01110 Biosynthesis of secondary metabolites	HMDB0015217	--	Alkaloids and derivatives	-	-	--	--	--	Full match	No results	Full match	Alkaloids and derivatives	Not available	Not available	Alkaloids and derivatives	0	0	0	0	7.44067e+07	0	0	3.21211e+06	0	0	0	0	0	0	0	0	0	0	4.99193e+07	4.63489e+07	0	9.34563e+06	1.21818e+08	0	0	0
Com_6094_pos	Pectolinarigenin	--	C17 H14 O6	314.078	6.235	315.085	--	--	--	LMPK12111164	--	--	--	Polyketides [PK]	Flavonoids [PK12]	Flavones and Flavonols [PK1211]	No results	Full match	Full match	Phenylpropanoids and polyketides	Flavonoids	O-methylated flavonoids	6-O-methylated flavonoids	8.00914e+06	9.3748e+06	8.75669e+06	4.94556e+07	0	3.77246e+07	6.14339e+07	7.23044e+07	9.19082e+07	4.43382e+07	5.79628e+07	5.99725e+07	8.91402e+07	9.15384e+07	9.28495e+07	1.99773e+07	2.52364e+07	1.58557e+07	0	0	5.1744e+07	5.55687e+07	3.41289e+07	0	1.10719e+08	2.17762e+07
Com_6243_pos	Arachidonic acid methyl ester	--	C21 H34 O2	318.256	10.66	341.245	--	--	HMDB0062594	--	-	-	-	--	--	--	Full match	No results	Full match	Lipids and lipid-like molecules	Fatty Acyls	Fatty acid esters	Fatty acid methyl esters	0	0	0	0	0	0	0	0	0	0	0	0	0	0	0	0	0	0	0	0	5.56535e+07	1.14285e+08	4.39255e+07	0	7.68239e+06	4.46401e+06
Com_6245_pos	Ademetionine	--	C15 H22 N6 O5 S	398.137	6.168	399.144	--	--	HMDB0001185	--	Nucleosides, nucleotides, and analogues	5'-deoxyribonucleosides	5'-deoxy-5'-thionucleosides	--	--	--	No results	No results	Full match	Nucleosides, nucleotides, and analogues	5'-deoxyribonucleosides	5'-deoxy-5'-thionucleosides	5'-deoxy-5'-thionucleosides	2.96637e+07	0	0	1.47193e+07	0	0	3.52708e+07	2.01311e+07	3.62431e+07	8.05411e+06	2.21492e+07	2.00854e+07	2.97381e+07	2.34006e+07	2.76918e+07	1.78692e+08	6.00829e+07	1.29768e+08	0	0	0	9.49295e+06	0	0	0	1.30177e+07
Com_6249_pos	VPH	--	C16 H25 N5 O4	333.179	5.324	334.186	--	--	--	--	--	--	--	--	--	--	Invalid mass	No results	No results	0	0	0	0	0	0	0	0	0	0	0	0	0	0	0	1.36994e+08	0	0	2.20387e+06	2.4928e+07	2.07736e+07	4.32631e+06	0	0	0	0	0	0	0	0
Com_6488_pos	Securinine	Securinine	C13 H15 N O2	217.11	5.777	457.207	cpd:C10614	--	--	--	--	--	--	--	--	--	No results	No results	Full match	Organoheterocyclic compounds	Indolizidines	Not available	Indolizidines	2.77243e+07	1.75503e+07	2.95512e+07	4.61281e+07	1.20067e+07	2.12888e+07	4.27784e+07	7.73434e+07	6.93501e+07	3.52593e+07	5.24442e+07	5.4844e+07	1.17696e+08	7.42568e+07	7.36783e+07	6.34497e+07	8.15935e+07	5.99643e+07	1.12562e+07	0	2.02463e+07	1.35997e+07	1.09345e+07	0	2.27381e+07	1.56743e+07
Com_6788_pos	JWH 073 N-butanoic acid-d5	--	C23 H14 [2]H5 N O3	362.171	6.188	363.179	--	--	--	--	--	--	--	--	--	--	Invalid mass	No results	No match	0	0	0	0	3.75909e+07	5.97098e+07	5.50477e+07	5.13217e+07	4.29253e+07	3.44608e+07	4.13443e+07	5.52786e+07	5.53899e+07	3.59181e+07	3.71091e+07	4.00718e+07	6.27036e+07	5.65417e+07	6.16208e+07	1.49426e+08	8.24178e+07	1.44273e+08	6.53358e+07	4.74604e+07	3.6002e+07	4.33718e+07	4.3578e+07	3.38231e+07	4.18212e+07	4.16454e+07
Com_6948_pos	Protosappanin B	--	C16 H16 O6	304.095	5.491	305.103	--	--	HMDB0256875	--	Organic oxygen compounds	Organooxygen compounds	Ethers	--	--	--	No results	No results	Full match	Organic oxygen compounds	Organooxygen compounds	Ethers	Alkyl aryl ethers	2.11255e+07	0	0	1.25661e+07	0	0	1.99344e+07	2.82493e+07	2.44503e+07	2.34125e+07	1.21002e+07	1.2103e+07	7.85529e+06	2.6908e+07	2.01607e+07	1.56378e+08	1.23589e+08	2.80935e+07	3.16726e+07	0	0	0	1.02064e+07	1.12141e+07	6.3831e+06	1.46165e+07
Com_6964_pos	N-(3,4-dimethoxyphenethyl)-6-quinoxalinecarboxamide	--	C19 H19 N3 O3	337.138	2.625	338.145	--	--	--	--	--	--	--	--	--	--	Invalid mass	No results	No results	0	0	0	0	0	0	0	0	0	0	1.10138e+07	1.25436e+07	1.05693e+07	6.43572e+06	6.33973e+06	7.27987e+06	1.12067e+07	9.551e+06	1.19299e+07	1.34493e+07	1.3493e+07	1.27968e+07	0	2.14954e+07	0	4.67738e+07	7.30859e+07	0	0	0
Com_6969_pos	Cytidine 5'-monophosphate (hydrate)	CMP; Cytidine-5'-monophosphate; Cytidylic acid	C9 H14 N3 O8 P	345.027	4.827	346.035	cpd:C00055	map00240 Pyrimidine metabolism;map01100 Metabolic pathways	--	--	--	--	--	--	--	--	Invalid mass	No results	No results	Nucleosides, nucleotides, and analogues	Pyrimidine nucleotides	Pyrimidine ribonucleotides	Pyrimidine ribonucleoside monophosphates	7.2512e+07	3.44325e+07	2.60257e+07	7.28973e+07	1.02172e+08	1.57317e+07	4.57897e+07	1.05031e+07	1.13692e+07	1.2129e+07	5.03537e+07	4.35784e+07	1.16332e+07	5.42958e+07	5.95931e+07	3.32436e+07	5.00639e+07	4.48106e+07	4.8324e+07	4.25438e+07	3.20249e+07	6.50053e+07	3.7531e+07	4.74409e+07	1.9487e+07	1.34041e+07
Com_6994_pos	DG 18:2_20:4	--	C41 H68 O5	657.533	8.278	658.54	--	--	--	LMGL02010131	--	--	--	Glycerolipids [GL]	Diradylglycerols [GL02]	Diacylglycerols [GL0201]	No results	Invalid mass	No results	0	0	0	0	1.35478e+07	1.83753e+07	1.83397e+07	1.24133e+07	1.99976e+07	1.05565e+07	5.78902e+06	7.2176e+06	6.84196e+06	8.75189e+06	5.6726e+06	1.16892e+08	7.13203e+06	6.95134e+06	6.83084e+06	9.89662e+06	1.17399e+07	1.08328e+07	8.98396e+07	1.7325e+07	0	8.9613e+06	0	6.43499e+07	1.48388e+07	1.63348e+07
Com_7000_pos	Methyl N-(5-methyl-1-phenyl-1H-pyrazol-3-yl)carbamate	--	C12 H13 N3 O2	231.104	2.319	232.112	--	--	--	--	--	--	--	--	--	--	Invalid mass	No results	No results	Organoheterocyclic compounds	Azoles	Pyrazoles	Phenylpyrazoles	4.17075e+07	5.54114e+07	4.02301e+07	2.78707e+07	1.13311e+08	4.49293e+07	1.14289e+07	1.57858e+07	2.25872e+07	2.0301e+07	1.38245e+07	9.5503e+06	2.31959e+07	2.38478e+07	2.59483e+07	1.40466e+07	1.16869e+07	8.66839e+06	9.56458e+07	1.29454e+08	7.48133e+07	5.39656e+07	6.54818e+07	7.87219e+07	4.37635e+07	5.12371e+07
Com_7010_pos	4-[1-(dimethylamino)ethylidene]-2-phenyl-1,3-oxazol-5(4H)-one	--	C13 H14 N2 O2	230.1	2.347	231.107	--	--	--	--	--	--	--	--	--	--	Invalid mass	No results	No results	0	0	0	0	4.13223e+07	5.53674e+07	3.99949e+07	2.78707e+07	1.1363e+08	4.50301e+07	1.14289e+07	1.58079e+07	2.25872e+07	2.0301e+07	1.38245e+07	9.5503e+06	2.31959e+07	2.36911e+07	2.59639e+07	1.40466e+07	8.86812e+06	8.66839e+06	9.54611e+07	1.29016e+08	7.51931e+07	5.40293e+07	6.53304e+07	7.8557e+07	4.37968e+07	5.11812e+07
Com_7041_pos	Medroxyprogesterone	Medroxyprogesterone	C22 H32 O3	344.233	6.954	345.241	cpd:C07119	--	HMDB0001939	LMST02030176	Lipids and lipid-like molecules	Steroids and steroid derivatives	Pregnane steroids	Sterol Lipids [ST]	Steroids [ST02]	C21 steroids (gluco/mineralocorticoids, progestogins) and derivatives [ST0203]	Full match	No results	No results	Lipids and lipid-like molecules	Steroids and steroid derivatives	Pregnane steroids	Gluco/mineralocorticoids, progestogins and derivatives	2.15314e+07	2.25342e+07	2.2304e+07	3.66704e+07	1.36633e+07	0	3.30188e+07	2.23622e+07	2.54298e+07	2.10707e+07	2.74689e+07	1.65593e+07	4.28898e+07	4.27597e+07	3.99507e+07	7.39575e+07	1.70617e+08	6.78495e+07	1.98341e+07	1.24777e+07	1.58823e+07	1.66518e+07	0	1.62591e+07	1.58612e+07	2.20166e+07
Com_7051_pos	α-Linolenoyl ethanolamide	--	C20 H35 N O2	321.267	7.354	322.274	--	--	HMDB0013624	--	Organic nitrogen compounds	Organonitrogen compounds	Amines	--	--	--	Full match	No results	No results	Organic nitrogen compounds	Organonitrogen compounds	Amines	N-acylethanolamines	2.56486e+07	4.4034e+07	5.53687e+07	5.32104e+07	4.72728e+07	8.22015e+07	2.49362e+07	2.97326e+07	2.08231e+07	2.42858e+07	1.11926e+07	1.59756e+07	2.38034e+07	2.03599e+07	3.31146e+07	6.97088e+06	5.69236e+06	9.03702e+06	4.50199e+07	7.50098e+07	4.97602e+07	3.76541e+07	5.59936e+07	1.98793e+07	6.30226e+07	5.74279e+07
Com_7236_pos	PE 19:1_19:1	--	C43 H82 N O8 P	771.579	10.323	772.586	--	--	--	LMGP02010811	--	--	--	Glycerophospholipids [GP]	Glycerophosphoethanolamines [GP02]	Diacylglycerophosphoethanolamines [GP0201]	No results	Full match	No results	0	0	0	0	0	0	0	0	0	1.47208e+07	3.09456e+06	6.00227e+07	0	0	0	0	0	0	2.77946e+06	0	0	0	0	3.42681e+07	1.82033e+07	8.8104e+06	0	0	4.20163e+06	6.57064e+07
Com_7240_pos	N-(1,3-benzodioxol-5-ylmethyl)benzenesulfonamide	--	C14 H13 N O4 S	308.08	6.141	309.087	--	--	--	--	--	--	--	--	--	--	Invalid mass	Invalid mass	No results	0	0	0	0	0	0	0	0	3.03462e+07	0	4.37051e+06	1.06201e+07	1.25264e+07	0	5.6924e+06	0	1.17128e+07	8.78618e+06	1.11528e+07	4.6103e+07	1.89527e+07	3.69137e+07	2.17882e+07	1.55241e+07	0	6.81684e+07	9.0108e+07	0	8.39266e+06	8.67653e+06
Com_7305_pos	(R)-Prunasin	Prunasin; (R)-Prunasin	C14 H17 N O6	295.106	2.756	296.113	cpd:C00844	map00460 Cyanoamino acid metabolism;map01110 Biosynthesis of secondary metabolites	HMDB0035022	--	Organic oxygen compounds	Organooxygen compounds	Carbohydrates and carbohydrate conjugates	--	--	--	Full match	No results	No results	Organic oxygen compounds	Organooxygen compounds	Carbohydrates and carbohydrate conjugates	Cyanogenic glycosides	2.19849e+07	7.51667e+06	2.13491e+07	2.47573e+07	0	0	3.31143e+07	2.48354e+07	2.48818e+07	1.27882e+07	2.4292e+07	2.18135e+07	2.97391e+07	3.20263e+07	2.8476e+07	3.59383e+07	6.07569e+07	5.0512e+07	0	0	0	8.39227e+06	0	0	0	0
Com_7331_pos	Kanosamine	Kanosamine; D-Kanosamine; 3-Amino-3-deoxy-D-glucose	C6 H13 N O5	201.064	1.594	219.098	cpd:C12212	--	--	--	--	--	--	--	--	--	Invalid mass	No results	No results	Organic oxygen compounds	Organooxygen compounds	Carbohydrates and carbohydrate conjugates	Hexoses	9.67109e+06	7.89233e+06	2.24342e+07	0	2.4558e+07	1.28799e+07	1.50377e+07	1.88118e+07	1.6705e+07	1.57041e+07	1.56005e+07	0	2.08654e+07	1.82039e+07	1.8043e+07	2.9055e+07	2.36971e+07	2.28142e+07	2.63466e+07	3.95042e+07	1.39913e+07	5.7283e+07	7.4172e+07	1.90373e+07	1.27421e+07	1.232e+07
Com_7363_pos	Reynoutrin	--	C20 H18 O11	434.085	5.643	435.093	--	--	--	--	--	--	--	--	--	--	Full match	No results	Full match	Phenylpropanoids and polyketides	Flavonoids	Flavonoid glycosides	Flavonoid-3-O-glycosides	0	0	0	0	0	0	0	0	0	0	0	0	3.78069e+06	0	3.35792e+06	2.44156e+06	0	2.44315e+06	0	0	0	0	0	1.11608e+07	7.27609e+06	8.61842e+07
Com_7366_pos	Celestolide	--	C17 H24 O	244.179	5.514	245.186	--	--	HMDB0031867	--	Benzenoids	Indanes	-	--	--	--	Invalid mass	No results	No results	0	0	0	0	1.47661e+07	2.11951e+07	1.94942e+07	1.62371e+07	3.80974e+07	1.92691e+07	6.34017e+06	9.27527e+06	7.75444e+06	7.73782e+06	6.6232e+06	0	1.00883e+07	7.56054e+06	8.85111e+06	2.36412e+07	1.66759e+07	2.16972e+07	3.60297e+07	3.68836e+07	0	5.16729e+07	9.60806e+07	1.71004e+07	0	9.42645e+06
Com_7385_pos	YNH	--	C19 H24 N6 O6	432.177	6.209	433.184	--	--	--	--	--	--	--	--	--	--	Full match	No results	No match	0	0	0	0	5.848e+07	3.24271e+07	7.22057e+07	4.60047e+07	0	0	3.1428e+07	3.65139e+07	2.99659e+07	2.31523e+07	4.15604e+07	2.96889e+07	4.72067e+07	3.94459e+07	3.70983e+07	4.63026e+07	5.83858e+07	4.6929e+07	1.84417e+07	1.42614e+07	0	2.38382e+07	0	1.48681e+07	5.67463e+07	7.45328e+07
Com_7387_pos	Rutamarin	Rutamarin	C21 H24 O5	356.161	6.347	357.168	cpd:C09308	--	HMDB0030666	--	Phenylpropanoids and polyketides	Coumarins and derivatives	Furanocoumarins	--	--	--	Full match	No results	No results	Phenylpropanoids and polyketides	Coumarins and derivatives	Furanocoumarins	Psoralens	0	0	0	0	0	0	0	0	0	0	0	0	0	0	0	0	0	0	1.31094e+07	0	0	0	0	1.90178e+07	8.70086e+07	4.3649e+07
Com_7409_pos	(-)-alpha-Pinene	(-)-alpha-Pinene; (1S,5S)-2,6,6-Trimethylbicyclo[3.1.1]hept-2-ene	C10 H16	136.126	6.482	137.133	cpd:C06308	map00902 Monoterpenoid biosynthesis;map01100 Metabolic pathways;map01110 Biosynthesis of secondary metabolites	HMDB0035658	--	Lipids and lipid-like molecules	Prenol lipids	Monoterpenoids	--	--	--	No results	No results	Full match	Lipids and lipid-like molecules	Prenol lipids	Monoterpenoids	Bicyclic monoterpenoids	2.02945e+07	1.97475e+07	1.93852e+07	4.1027e+07	1.49003e+07	0	2.842e+07	6.3627e+07	2.4979e+07	2.69589e+07	2.75673e+07	2.77633e+07	6.18705e+07	4.61027e+07	4.98972e+07	1.4413e+08	9.9678e+07	1.40305e+08	1.38799e+07	1.36372e+07	0	1.02455e+07	0	1.25938e+07	1.08227e+07	1.03803e+07
Com_7431_pos	Dipropyl hexanedioate	--	C12 H22 O4	230.152	6.291	269.115	--	--	HMDB0041614	--	Lipids and lipid-like molecules	Fatty Acyls	Fatty acid esters	--	--	--	Full match	No results	Full match	0	0	0	0	0	0	0	0	0	0	0	0	0	0	0	0	0	2.50538e+06	2.43493e+06	2.70868e+06	6.77633e+06	4.82728e+06	0	0	0	0	0	0	0	0
Com_7449_pos	FIBF-d7	--	C23 H22 [2]H7 F N2 O	375.275	9.648	376.283	--	--	--	--	--	--	--	--	--	--	Invalid mass	No results	No results	0	0	0	0	0	0	0	0	1.3026e+07	0	0	0	0	0	0	0	0	0	0	0	0	0	0	1.22637e+07	0	5.28321e+07	9.4971e+07	0	0	0
Com_7489_pos	Sulfamerazine	--	C11 H12 N4 O2 S	264.07	1.335	265.077	--	--	HMDB0015521	--	Benzenoids	Benzene and substituted derivatives	Benzenesulfonamides	--	--	--	Invalid mass	No results	No results	Benzenoids	Benzene and substituted derivatives	Benzenesulfonamides	Aminobenzenesulfonamides	7.77215e+06	0	0	1.38739e+07	0	0	2.40759e+07	3.58503e+07	3.83787e+07	9.89061e+06	1.87158e+07	2.04868e+07	3.77942e+07	2.98294e+07	3.47465e+07	1.42735e+08	1.18379e+08	1.33503e+08	0	0	0	0	0	0	0	5.38117e+06
Com_7509_pos	Cortisol	Cortisol; Hydrocortisone; 11beta,17alpha,21-Trihydroxy-4-pregnene-3,20-dione; Kendall's compound F; Reichstein's substance M	C21 H30 O5	362.208	6.95	363.215	cpd:C00735	map01100 Metabolic pathways	HMDB0000063	LMST02030001	Lipids and lipid-like molecules	Steroids and steroid derivatives	Hydroxysteroids	Sterol Lipids [ST]	Steroids [ST02]	C21 steroids (gluco/mineralocorticoids, progestogins) and derivatives [ST0203]	Full match	No results	No results	Lipids and lipid-like molecules	Steroids and steroid derivatives	Hydroxysteroids	21-hydroxysteroids	3.60153e+07	4.1746e+07	2.84907e+07	4.17652e+07	5.25859e+07	1.98103e+07	2.87821e+07	4.16204e+07	4.29916e+07	2.64579e+07	2.94476e+07	2.5404e+07	4.53755e+07	4.06202e+07	4.63126e+07	1.19505e+08	1.13404e+08	1.41002e+08	8.10918e+07	5.38466e+07	2.18083e+07	4.06815e+07	4.31748e+07	2.27384e+07	2.05466e+07	2.31332e+07
Com_7512_pos	Curcumin	Curcumin; Kacha haldi	C21 H20 O6	368.124	7.065	369.132	cpd:C10443	map00945 Stilbenoid, diarylheptanoid and gingerol biosynthesis;map01110 Biosynthesis of secondary metabolites	HMDB0002269	--	Phenylpropanoids and polyketides	Diarylheptanoids	Linear diarylheptanoids	--	--	--	No results	No results	Full match	Phenylpropanoids and polyketides	Diarylheptanoids	Linear diarylheptanoids	Curcuminoids	9.4509e+06	1.08385e+07	1.17801e+07	1.47744e+07	0	0	1.07011e+07	1.23777e+07	1.37302e+07	9.50028e+06	1.05205e+07	1.0177e+07	1.28287e+07	1.26217e+07	1.22086e+07	1.35787e+07	1.23612e+07	1.24764e+07	2.43072e+07	0	0	0	0	2.51739e+07	6.77877e+07	8.44311e+07
Com_7664_pos	Norfloxacin	Norfloxacin	C16 H18 F N3 O3	319.136	5.195	320.143	cpd:C06687	map02010 ABC transporters	HMDB0015192	--	Organic acids and derivatives	Carboxylic acids and derivatives	Amino acids, peptides, and analogues	--	--	--	Invalid mass	No results	No results	Organoheterocyclic compounds	Quinolines and derivatives	Quinoline carboxylic acids	Quinoline carboxylic acids	5.89705e+07	3.67495e+07	3.74196e+07	1.22221e+07	9.77843e+07	0	1.15734e+07	0	0	9.85744e+06	7.33934e+06	0	0	0	0	3.70027e+06	3.73748e+06	3.21997e+06	7.66319e+07	6.56965e+07	0	1.22373e+07	2.37408e+07	4.53853e+07	0	0
Com_7738_pos	Pleuromutilin	Pleuromutilin; Pleuromulin	C22 H34 O5	378.239	6.537	379.247	cpd:C09169	--	--	--	--	--	--	--	--	--	Full match	No results	No results	0	0	0	0	3.16029e+07	7.78173e+07	3.4813e+07	3.97839e+07	3.14279e+07	1.61707e+07	7.15911e+06	1.11384e+07	1.21956e+07	1.62757e+07	9.88526e+06	6.63699e+06	1.30872e+07	9.5247e+06	1.03089e+07	6.99211e+07	7.26492e+07	6.95373e+07	4.62691e+07	3.62497e+07	1.30974e+07	2.665e+07	3.0012e+07	2.89735e+07	1.88265e+07	1.91437e+07
Com_7755_pos	Monolaurin	--	C15 H30 O4	296.199	6.734	319.189	--	--	HMDB0245396	--	Lipids and lipid-like molecules	Glycerolipids	Monoradylglycerols	--	--	--	Invalid mass	No results	No results	0	0	0	0	2.95304e+07	2.49223e+07	3.36602e+07	3.6944e+07	2.90745e+07	2.10273e+07	2.82341e+07	0	3.6706e+07	2.62838e+07	2.81809e+07	2.42781e+07	4.08544e+07	3.60156e+07	1.20515e+07	1.1896e+08	1.47317e+08	1.35834e+08	4.03798e+07	2.97032e+07	2.17119e+07	2.80233e+07	2.72228e+07	2.52589e+07	4.14404e+06	1.09365e+07
Com_7805_pos	4-(2,3-dihydro-1,4-benzodioxin-6-yl)-1,2-diphenylbut-2-ene-1,4-dione	--	C24 H18 O4	370.125	5.857	371.132	--	--	--	--	--	--	--	--	--	--	Invalid mass	No results	No match	0	0	0	0	0	0	0	0	0	0	6.26944e+06	8.19355e+06	9.21104e+06	1.53932e+07	1.39785e+07	0	8.42032e+06	8.07882e+06	8.03816e+06	4.10571e+07	2.07627e+07	2.48437e+07	1.20038e+07	0	0	0	0	0	7.77937e+06	2.88623e+07
Com_7835_pos	Geraniol	Geraniol	C10 H18 O	154.136	5.758	155.144	cpd:C01500	map00902 Monoterpenoid biosynthesis;map01100 Metabolic pathways;map01110 Biosynthesis of secondary metabolites	HMDB0005812	--	Lipids and lipid-like molecules	Prenol lipids	Monoterpenoids	--	--	--	No results	No results	Full match	Lipids and lipid-like molecules	Prenol lipids	Monoterpenoids	Acyclic monoterpenoids	8.20775e+06	7.70038e+06	9.24527e+06	0	0	0	6.45508e+06	1.22084e+07	1.10462e+07	6.92148e+06	7.045e+06	0	1.38704e+07	9.47935e+06	1.11753e+07	4.62706e+07	3.44903e+07	3.91204e+07	0	0	0	0	0	0	0	4.72715e+06
Com_7877_pos	2-(acetyloxy)-3-amino-1-[1,2-di(acetyloxy)ethyl]-3-oxopropyl acetate	--	C13 H19 N O9	315.101	7.402	316.109	--	--	--	--	--	--	--	--	--	--	Invalid mass	No results	No results	0	0	0	0	6.96602e+07	3.70801e+07	5.69727e+07	6.49988e+07	1.88992e+07	0	7.22362e+07	6.09841e+07	6.56343e+07	3.40811e+07	6.51403e+07	5.14767e+07	6.83568e+07	8.02172e+07	7.20025e+07	1.84916e+07	1.29473e+07	9.90997e+06	1.10055e+07	0	0	2.36899e+07	1.01727e+07	1.3751e+07	5.75655e+06	6.06438e+06
Com_7889_pos	Alternariol	Alternariol	C14 H10 O5	258.053	5.502	259.061	cpd:C16838	--	HMDB0030831	--	Phenylpropanoids and polyketides	Coumarins and derivatives	-	--	--	--	Full match	No results	No results	Phenylpropanoids and polyketides	Coumarins and derivatives	Not available	Coumarins and derivatives	0	0	0	0	0	0	0	0	0	0	0	0	0	0	0	0	0	0	0	0	0	0	0	3.03577e+07	8.13689e+07	4.51959e+07
Com_7897_pos	1,4-dihydroxy-1,4-dimethyl-7-(propan-2-ylidene)-decahydroazulen-6-one	--	C15 H24 O3	252.173	5.921	253.18	--	--	--	--	--	--	--	--	--	--	Full match	No results	No results	0	0	0	0	3.22044e+07	2.56171e+07	2.49894e+07	3.91756e+07	1.49678e+07	1.6031e+07	3.22612e+07	4.03295e+07	4.05383e+07	2.83975e+07	2.86089e+07	3.0617e+07	3.66248e+07	3.9397e+07	4.13052e+07	1.35037e+08	1.29533e+08	1.16308e+08	1.44943e+07	1.28028e+07	1.82236e+07	2.08935e+07	1.37658e+07	1.22151e+07	2.88242e+07	2.66991e+07
Com_7922_pos	Ligustrazine	--	C8 H12 N2	136.101	5.825	137.108	--	--	HMDB0036584	--	Organoheterocyclic compounds	Diazines	Pyrazines	--	--	--	No results	No results	Full match	Organoheterocyclic compounds	Diazines	Pyrazines	Pyrazines	9.63642e+07	2.87809e+07	3.92293e+07	2.1268e+07	0	0	1.90585e+07	1.66092e+07	1.18203e+07	2.70671e+07	1.90974e+07	1.9469e+07	1.86285e+07	2.59794e+07	2.80994e+07	0	0	0	0	0	0	0	0	0	0	0
Com_7926_pos	2,3-dihydroxypropyl 12-methyltridecanoate	--	C17 H34 O4	324.228	6.953	325.236	--	--	--	--	--	--	--	--	--	--	Invalid mass	No results	No results	0	0	0	0	0	3.39919e+07	1.44596e+07	1.30243e+07	1.68128e+07	0	6.26921e+06	5.78688e+06	6.86288e+06	8.2403e+06	6.15817e+06	0	7.4837e+06	7.68828e+06	9.86358e+06	1.16608e+08	1.48938e+08	1.00776e+08	1.50689e+07	2.10373e+07	0	8.2852e+06	0	1.21282e+07	5.40139e+06	4.95492e+06
Com_7953_pos	Avocadyne 1-acetate	--	C19 H34 O4	348.23	7.232	349.237	--	--	HMDB0031048	LMFA05000644	Lipids and lipid-like molecules	Fatty Acyls	Fatty alcohols	Fatty Acyls [FA]	Fatty alcohols [FA05]	_	Invalid mass	No results	No results	Lipids and lipid-like molecules	Fatty Acyls	Fatty alcohols	Long-chain fatty alcohols	2.69539e+07	3.38922e+07	2.96731e+07	3.79856e+07	3.43318e+07	1.89857e+07	2.73877e+07	2.69377e+07	4.3581e+07	2.49584e+07	1.46434e+07	2.39503e+07	4.01533e+07	3.00961e+07	3.92517e+07	6.98019e+07	6.30974e+07	6.95909e+07	3.12521e+07	3.9648e+07	2.39978e+07	3.60403e+07	5.57856e+07	2.5047e+07	1.42943e+07	1.78416e+07
Com_7994_pos	2-(benzylamino)-6-methyl-5-(2-methyl-1,3-thiazol-4-yl)nicotinonitrile	--	C18 H16 N4 S	298.127	1.816	321.116	--	--	--	--	--	--	--	--	--	--	Invalid mass	No results	No results	0	0	0	0	1.71965e+07	1.10245e+07	2.39974e+07	1.7481e+07	1.41425e+07	0	9.59128e+06	1.29405e+07	1.18808e+07	1.0277e+07	1.06654e+07	9.76801e+06	1.37311e+07	1.0476e+07	1.17918e+07	5.51669e+07	6.23911e+07	6.52216e+07	2.13651e+07	1.57337e+07	0	0	0	1.93554e+07	9.9311e+06	1.32968e+07
Com_8012_pos	5α-Dihydrotestosterone glucuronide	--	C25 H38 O8	466.255	6.169	467.262	--	--	HMDB0006203	--	Lipids and lipid-like molecules	Steroids and steroid derivatives	Steroidal glycosides	--	--	--	Full match	No results	No results	Lipids and lipid-like molecules	Steroids and steroid derivatives	Steroidal glycosides	Steroid glucuronide conjugates	2.26036e+07	2.21651e+07	3.691e+07	1.65227e+07	2.45307e+07	1.58238e+07	1.42939e+07	1.75793e+07	1.54626e+07	1.66705e+07	1.28755e+07	9.72452e+06	1.87039e+07	1.7241e+07	1.75361e+07	4.84469e+07	4.68254e+07	4.67359e+07	3.6167e+07	0	2.51786e+07	4.1129e+07	6.24336e+07	1.63096e+07	8.84234e+06	7.38849e+06
Com_8024_pos	2-[5-(2-hydroxypropyl)oxolan-2-yl]propanoic acid	--	C10 H18 O4	240.079	7.037	241.086	--	--	--	--	--	--	--	--	--	--	Invalid mass	No results	No results	0	0	0	0	0	0	0	0	0	0	0	0	0	0	0	0	0	0	0	0	0	0	1.23859e+07	0	0	0	0	1.17461e+07	7.08844e+07	7.82989e+07
Com_8094_pos	Demethoxycurcumin	Demethoxycurcumin	C20 H18 O5	338.114	7.543	339.121	cpd:C17742	map00945 Stilbenoid, diarylheptanoid and gingerol biosynthesis;map01110 Biosynthesis of secondary metabolites	HMDB0033801	--	Phenylpropanoids and polyketides	Diarylheptanoids	Linear diarylheptanoids	--	--	--	No results	No results	Full match	Phenylpropanoids and polyketides	Diarylheptanoids	Linear diarylheptanoids	Curcuminoids	0	0	0	0	0	0	3.00056e+06	3.4359e+06	3.59794e+06	0	0	0	3.49853e+06	3.51559e+06	3.29799e+06	5.00103e+06	3.28777e+06	3.0592e+06	0	0	0	0	0	1.18344e+07	5.88556e+07	7.73946e+07
Com_8139_pos	Genistin	Genistein 7-O-beta-D-glucoside; Genistein	C21 H20 O10	454.092	5.616	455.099	cpd:C09126	map00943 Isoflavonoid biosynthesis	HMDB0033988	LMPK12050166	Phenylpropanoids and polyketides	Isoflavonoids	Isoflavonoid O-glycosides	Polyketides [PK]	Flavonoids [PK12]	Isoflavonoids [PK1205]	Invalid mass	No results	No results	Phenylpropanoids and polyketides	Isoflavonoids	Isoflavonoid O-glycosides	Isoflavonoid O-glycosides	6.85765e+07	5.63804e+07	5.53236e+07	4.10459e+07	3.43424e+07	0	2.69175e+07	6.29923e+07	5.25536e+07	5.87863e+07	5.03933e+07	3.04394e+07	4.91486e+07	6.41021e+07	7.91998e+07	5.54369e+07	6.85953e+07	5.5324e+07	3.6129e+07	3.53848e+07	0	0	0	4.15714e+07	0	0
Com_8367_pos	4-(2,3-dihydro-1,4-benzodioxin-6-yl)butanoic acid	--	C12 H14 O4	222.089	8.793	223.097	--	--	--	--	--	--	--	--	--	--	Full match	No results	Full match	0	0	0	0	0	0	0	0	0	0	0	0	0	0	0	0	0	0	0	0	0	0	2.71502e+07	0	0	0	0	1.93542e+07	7.5023e+07	7.0432e+07
Com_8798_pos	17-AAG	--	C31 H43 N3 O8	626.328	8.573	627.335	--	--	HMDB0244762	--	Phenylpropanoids and polyketides	Macrolactams	-	--	--	--	Invalid mass	No results	No results	0	0	0	0	0	1.53309e+07	8.24877e+06	0	3.27553e+07	6.90776e+07	5.01244e+06	7.17906e+06	1.12545e+07	1.07122e+07	6.99367e+06	6.62335e+06	9.11985e+06	8.50458e+06	1.29449e+07	2.66596e+06	5.96088e+06	4.04226e+06	1.27281e+07	2.17843e+07	5.44701e+07	3.63888e+07	2.05901e+07	1.8465e+07	9.29367e+06	1.47511e+07
Com_8881_pos	Tropine	Tropine; 3alpha-Tropanol	C8 H15 N O	141.116	9.246	142.123	cpd:C00729	map00960 Tropane, piperidine and pyridine alkaloid biosynthesis;map01100 Metabolic pathways;map01110 Biosynthesis of secondary metabolites	HMDB0259297	--	Alkaloids and derivatives	Tropane alkaloids	-	--	--	--	No results	No results	Full match	Alkaloids and derivatives	Tropane alkaloids	Not available	Tropane alkaloids	0	1.08985e+07	3.18525e+06	0	1.31434e+07	6.18718e+07	0	3.0657e+06	4.2575e+06	7.76473e+06	6.29838e+06	0	3.01904e+06	4.39896e+06	6.1596e+06	0	0	0	0	0	6.55161e+07	3.17755e+07	3.42517e+07	0	1.35124e+07	9.96151e+06
Com_8992_pos	3-(5,7-dimethoxy-4-oxo-4H-chromen-2-yl)propanoic acid	--	C14 H14 O6	278.079	6.143	279.086	--	--	--	--	--	--	--	--	--	--	Full match	No results	No results	0	0	0	0	0	0	0	1.41547e+07	0	0	3.74778e+07	2.90106e+07	4.38856e+07	1.62059e+07	3.69026e+07	3.234e+07	3.60589e+07	3.55821e+07	3.51761e+07	1.23109e+07	1.5223e+07	2.40925e+07	0	0	0	1.56291e+07	0	0	6.82009e+07	6.5601e+07
Com_9093_pos	Demethylnobiletin	--	C20 H20 O8	388.116	5.915	389.123	--	--	HMDB0037571	LMPK12111479	Phenylpropanoids and polyketides	Flavonoids	O-methylated flavonoids	Polyketides [PK]	Flavonoids [PK12]	Flavones and Flavonols [PK1211]	No results	No results	Full match	Phenylpropanoids and polyketides	Flavonoids	O-methylated flavonoids	8-O-methylated flavonoids	1.10099e+07	1.16078e+07	8.87415e+06	3.07346e+07	0	0	1.46213e+07	0	2.92249e+07	1.98805e+07	2.05277e+07	1.72379e+07	4.78211e+07	2.87583e+07	3.59062e+07	7.52804e+07	5.61269e+07	3.69428e+06	0	0	0	0	0	0	9.88103e+06	1.24285e+07
Com_9101_pos	3,3-dimethyl-5-oxo-5-[(3-phenyl-1H-pyrazol-5-yl)amino]pentanoic acid	--	C16 H19 N3 O3	323.122	1.43	324.129	--	--	--	--	--	--	--	--	--	--	Invalid mass	No results	No results	0	0	0	0	1.13037e+08	5.01959e+07	8.66744e+07	7.61976e+07	0	0	2.59236e+07	1.29155e+07	3.66782e+07	3.35456e+07	2.95961e+07	2.19019e+07	3.17534e+07	4.2895e+07	3.10532e+07	9.94356e+06	1.27536e+07	1.0667e+07	0	0	0	2.18747e+07	1.66767e+07	0	0	0
Com_9119_pos	Dihydrokawain	--	C14 H16 O3	232.106	1.949	233.114	--	--	HMDB0029504	--	Phenylpropanoids and polyketides	Kavalactones	-	--	--	--	Invalid mass	No results	No results	Phenylpropanoids and polyketides	Kavalactones	Not available	Kavalactones	2.48663e+07	2.088e+07	2.13503e+07	1.8862e+07	2.14301e+07	1.25523e+07	1.38746e+07	1.90951e+07	1.68874e+07	1.37101e+07	1.10961e+07	1.47343e+07	2.00186e+07	1.77261e+07	1.66672e+07	4.73373e+07	3.32934e+07	4.18507e+07	1.95319e+07	2.12922e+07	0	3.17153e+07	4.17152e+07	1.75403e+07	1.38347e+07	1.56282e+07
Com_9150_pos	D-(+)-Maltose	beta-Maltose	C12 H22 O11	364.099	1.32	365.106	cpd:C01971	--	HMDB0000163	--	Organic oxygen compounds	Organooxygen compounds	Carbohydrates and carbohydrate conjugates	--	--	--	Invalid mass	No results	No results	Organic oxygen compounds	Organooxygen compounds	Carbohydrates and carbohydrate conjugates	O-glycosyl compounds	6.11968e+07	5.61921e+07	3.30434e+07	3.3703e+07	8.00354e+07	6.54372e+07	1.36173e+07	1.56658e+07	1.80187e+07	3.15402e+07	9.95059e+06	1.47115e+07	2.90614e+07	1.2533e+07	2.84629e+07	9.11008e+06	8.35508e+06	7.12236e+06	5.4232e+07	4.09684e+07	6.61159e+07	2.01183e+07	1.116e+07	6.49567e+07	4.22633e+07	4.6545e+07
Com_9201_pos	L-Palmitoylcarnitine	L-Palmitoylcarnitine	C23 H45 N O4	399.336	10.129	400.343	cpd:C02990	map00071 Fatty acid degradation;map01212 Fatty acid metabolism	HMDB0240774	LMFA07070004	Lipids and lipid-like molecules	Fatty Acyls	Fatty acid esters	Fatty Acyls [FA]	Fatty esters [FA07]	Fatty acyl carnitines [FA0707]	No results	No results	Full match	Lipids and lipid-like molecules	Fatty Acyls	Fatty acid esters	Acyl carnitines	0	0	0	0	0	3.67634e+07	0	0	0	0	0	0	0	0	0	0	0	0	0	0	3.21212e+07	2.46116e+07	2.49632e+07	0	0	0
Com_9275_pos	3-Indoleacetonitrile	3-Indoleacetonitrile; Indol-3-ylacetonitrile; Indole-3-acetonitrile; (Indol-3-yl)acetonitrile	C10 H8 N2	156.069	3.998	157.077	cpd:C02938	map00380 Tryptophan metabolism	HMDB0006524	--	Organoheterocyclic compounds	Indoles and derivatives	Indoles	--	--	--	No results	No results	Full match	Organoheterocyclic compounds	Indoles and derivatives	Indoles	3-alkylindoles	4.33962e+07	4.73662e+07	3.92264e+07	3.07073e+07	5.84976e+07	0	5.90173e+06	8.3763e+06	7.51259e+06	1.6155e+07	0	0	8.52538e+06	7.5083e+06	7.05694e+06	2.021e+07	2.2686e+07	2.48725e+07	6.20036e+07	6.32172e+07	0	9.04004e+06	0	4.43047e+07	6.71465e+06	7.42472e+06
Com_9290_pos	Ethyl oleate	--	C20 H38 O2	310.288	11.634	311.295	--	--	HMDB0034451	LMFA07010880	Lipids and lipid-like molecules	Fatty Acyls	Fatty acid esters	Fatty Acyls [FA]	Fatty esters [FA07]	Short fatty esters [FA0710]	Full match	No results	No results	Lipids and lipid-like molecules	Fatty Acyls	Fatty acid esters	Fatty acid esters	0	0	0	0	0	1.10814e+07	0	0	0	0	0	0	0	0	0	0	0	0	0	0	2.09652e+07	7.71628e+07	4.06601e+07	0	0	0
Com_9343_pos	Zeatin-7-N-glucoside	trans-Zeatin-7-beta-D-glucoside	C16 H23 N5 O6	381.164	5.123	382.171	cpd:C16443	map00908 Zeatin biosynthesis;map01110 Biosynthesis of secondary metabolites	--	--	--	--	--	--	--	--	Full match	No results	Full match	Organic oxygen compounds	Organooxygen compounds	Carbohydrates and carbohydrate conjugates	Glycosylamines	4.9278e+07	6.72777e+07	5.19792e+07	4.39436e+07	6.56564e+07	2.11996e+07	2.4609e+07	2.37381e+07	3.24575e+07	2.87125e+07	2.04931e+07	2.31391e+07	2.69544e+07	2.58231e+07	2.6351e+07	2.51172e+06	2.22418e+07	3.55619e+06	6.42557e+07	6.8509e+07	2.47086e+07	3.16577e+07	2.32855e+07	5.87778e+07	2.3609e+07	2.66381e+07
Com_9356_pos	1-Palmitoylglycerol	--	C19 H38 O4	330.277	9.673	331.285	--	--	HMDB0245964	--	Lipids and lipid-like molecules	Glycerolipids	Monoradylglycerols	--	--	--	Full match	No results	Full match	Lipids and lipid-like molecules	Glycerolipids	Monoradylglycerols	1-monoacylglycerols	1.61295e+07	5.9403e+07	4.09245e+06	0	7.94143e+07	5.47659e+07	4.41173e+06	5.3736e+06	1.34823e+07	5.00219e+07	3.67256e+07	1.45121e+07	5.4031e+06	1.24884e+07	3.09097e+07	0	8.81936e+06	0	0	3.5071e+07	7.22631e+07	4.13052e+07	3.40388e+07	3.11125e+07	2.50292e+07	2.88026e+07
Com_9385_pos	methyl 2-[(2-acetyl-3-oxo-1-butenyl)amino]acetate	--	C9 H13 N O4	199.085	5.046	200.092	--	--	--	--	--	--	--	--	--	--	Full match	No results	No results	0	0	0	0	3.65823e+07	2.91475e+07	8.81374e+06	2.82861e+07	1.97032e+07	0	3.44561e+07	3.0242e+07	3.26758e+07	2.44291e+07	2.47997e+07	2.70023e+07	3.68597e+07	3.35653e+07	3.09515e+07	1.32115e+07	2.09677e+07	1.72082e+07	2.0772e+07	1.72565e+07	0	1.03805e+07	2.46398e+07	1.57838e+07	1.17814e+07	1.15604e+07
[truncated: 614 more rows]
[truncated: 32 more columns]
